# Supplementary material for: Crystal structure of bis­[cis-di­aqua­bis­(phen­an­thro­line)cobalt(II)] bis­(citrato)germanate(IV) dinitrate
Source: Acta Crystallogr E Crystallogr Commun. 2021 Aug 20;77(Pt 9):950–4. doi: 10.1107/S205698902100846X (PMC8423022; doi:10.1107/S205698902100846X)
Supplement: Supplementary file 1 [file e-77-00950-sup1.cif]

##############################################################################
#                                                                            #
# This CIF contains the data in a paper accepted for publication in          #
# Acta Crystallographica Section E. It conforms to the requirements of       #
# Notes for Authors for Acta Crystallographica Section E, and has been       #
# peer reviewed under the auspices of the IUCr Commission on Journals.       #
#                                                                            #
# Full details of the Crystallographic Information File format               #
# are given in the paper "The Crystallographic Information File (CIF):       #
# a New Standard Archive File for Crystallography" by S. R. Hall, F. H.      #
# Allen and I. D. Brown [Acta Cryst. (1991), A47, 655-685].                  #
#                                                                            #
# The current version of the core CIF dictionary is obtainable from          #
# ftp://ftp.iucr.org/pub/cif_core.dic.                                       #
#                                                                            #
# Software is freely available for graphical display of the structure(s)     #
# in this CIF. For information consult the CIF software page                 #
# http://www.iucr.org/resources/cif/software.                                #
#                                                                            #
# This file may be used for bona fide research purposes within the           #
# scientific community so long as proper attribution is given to the journal # 
# article from which it was obtained.                                        #
#                                                                            #
##############################################################################
data_I
_audit_creation_method
;
Olex2 1.3
(compiled 2020.11.12 svn.r5f609507 for OlexSys, GUI svn.r6272)
;
_journal_date_recd_electronic     2021-07-08
_journal_date_accepted     2021-08-14
_journal_name_full     'Acta Crystallographica, Section E'
_journal_year     2021
_journal_volume     77
_journal_issue      9
_journal_page_first     0
_journal_page_last     0
_journal_paper_category     GM
_journal_paper_doi     10.1107/S205698902100846X
_journal_coeditor_code     ZL5018
_publ_contact_author_name     'Viktoriya Dyakonenko'
_publ_contact_author_address
;
SSI "Institute for Single Crystals",
National Academy of Sciences of Ukraine,
Naukyi Ave. 60, Kharkiv 61001,
Ukraine
;
_publ_contact_author_email     'vika@xray.isc.kharkov.com'
_publ_contact_author_fax     ?
_publ_contact_author_phone     '+380973622194'
_publ_section_title
;
Crystal structure of bis[<i>cis</i>-diaquabis(phenanthroline)cobalt(II)]
bis(citrato)germanate(IV) dinitrate
;
_publ_section_title_footnote     .
loop_
    _publ_author_name
    _publ_author_footnote
    _publ_author_address
    'Buchko, Olha' .
;
I.I. Mechnikov Odessa National University, 2, Dvoryanskaya str., Odessa, 65082,
Ukraine
;
    'Dyakonenko, Viktoriya' .
;
SSI "Institute for Single Crystals",
National Academy of Sciences of Ukraine,
Naukyi Ave. 60, Kharkiv 61001,
Ukraine
;
    'Martsinko, Elena' .
;
I.I. Mechnikov Odessa National University, 2, Dvoryanskaya str., Odessa, 65082,
Ukraine
;
    'Chebanenko, Elena' .
;
I.I. Mechnikov Odessa National University, 2, Dvoryanskaya str., Odessa, 65082,
Ukraine
;
_publ_section_synopsis
;
The molecular and crystal structure of the
[Co(H~2~O)~2~(phen)~2~]~2~[Ge(HCit)~2~](NO~3~)~2~ (H~4~Cit is citric acid,
phen is 1,10-phenanthroline) compound was studied using X-ray diffraction
analysis.
;
_chemical_name_systematic
;
Bis[<i>cis</i>-diaquabis(phenanthroline)cobalt(II)] bis(citrato)germanate(IV)
dinitrate
;
_chemical_name_common     ?
_chemical_formula_moiety
                          '2(C24 H20 Co N4 O2 2+), C12 H10 Ge O14 2-, 2(N O3 -)'
_chemical_formula_sum     'C60 H50 Co2 Ge N10 O24'
_chemical_formula_iupac
                           '[Co (C12 H8 N2)2 (H2 O)2]2 [Ge (C6 H5 O7)2] (N O3)2'
_chemical_formula_weight     1485.55
_chemical_melting_point     ?
_space_group_crystal_system     triclinic
_space_group_name_H-M_alt     'P -1'
_space_group_name_Hall     '-P 1'
loop_
    _space_group_symop_operation_xyz
    'x, y, z'
    '-x, -y, -z'
_cell_length_a     10.6719(5)
_cell_length_b     11.8089(4)
_cell_length_c     14.0901(7)
_cell_angle_alpha     105.697(4)
_cell_angle_beta     94.026(4)
_cell_angle_gamma     104.815(4)
_cell_volume     1633.98(13)
_cell_formula_units_Z     1
_cell_measurement_reflns_used     3558
_cell_measurement_theta_min     3.5970
_cell_measurement_theta_max     26.0430
_cell_measurement_temperature     294.0
_exptl_crystal_description     block
_exptl_crystal_colour     colourless
_exptl_crystal_size_max     0.5
_exptl_crystal_size_mid     0.4
_exptl_crystal_size_min     0.2
_exptl_crystal_density_diffrn     1.510
_exptl_crystal_density_meas     ?
_exptl_crystal_density_method     ?
_exptl_crystal_F_000     758
_exptl_absorpt_coefficient_mu     1.046
_exptl_absorpt_correction_type     multi-scan
_exptl_absorpt_process_details
;
(CrysAlisPro; Rigaku OD, 2018)
;
_exptl_absorpt_correction_T_min     0.16723
_exptl_absorpt_correction_T_max     1.00000
_diffrn_ambient_temperature     294.0
_diffrn_source     'fine-focus sealed X-ray tube'
_diffrn_radiation_type     'Mo K\a'
_diffrn_radiation_wavelength     0.71073
_diffrn_radiation_monochromator     graphite
_diffrn_measurement_device_type
                                 'Rigaku Oxford Diffraction Xcalibur, Sapphire3'
_diffrn_measurement_device     'four-circle diffractometer'
_diffrn_measurement_method     '\w scans'
_diffrn_detector     'CCD plate'
_diffrn_detector_area_resol_mean     16.1827
_diffrn_reflns_number     14229
_diffrn_reflns_av_R_equivalents     0.0713
_diffrn_reflns_av_unetI/netI     0.0933
_diffrn_reflns_theta_min     2.906
_diffrn_reflns_theta_max     27.500
_diffrn_reflns_theta_full     25.242
_diffrn_measured_fraction_theta_max     0.998
_diffrn_measured_fraction_theta_full     0.997
_diffrn_reflns_limit_h_min     -13
_diffrn_reflns_limit_h_max     13
_diffrn_reflns_limit_k_min     -13
_diffrn_reflns_limit_k_max     15
_diffrn_reflns_limit_l_min     -17
_diffrn_reflns_limit_l_max     18
_diffrn_radiation_probe     x-ray
_refine_special_details     ?
_reflns_number_total     7497
_reflns_number_gt     4949
_reflns_threshold_expression     'I > 2\s(I)'
_refine_ls_structure_factor_coef     Fsqd
_refine_ls_matrix_type     full
_refine_ls_R_factor_all     0.0917
_refine_ls_R_factor_gt     0.0683
_refine_ls_wR_factor_gt     0.1711
_refine_ls_wR_factor_ref     0.1915
_refine_ls_goodness_of_fit_ref     0.981
_refine_ls_restrained_S_all     0.989
_refine_ls_number_reflns     7497
_refine_ls_number_parameters     489
_refine_ls_number_restraints     131
_refine_ls_hydrogen_treatment     mixed
_refine_ls_weighting_scheme     calc
_refine_ls_weighting_details
                      'w=1/[\s^2^(Fo^2^)+(0.0920P)^2^] where P=(Fo^2^+2Fc^2^)/3'
_atom_sites_solution_hydrogens     mixed
_atom_sites_solution_primary     ?
_atom_sites_solution_secondary     ?
_refine_ls_shift/su_max     0.000
_refine_ls_shift/su_mean     0.000
_refine_diff_density_max     1.094
_refine_diff_density_min     -0.870
_refine_ls_extinction_method     none
_refine_ls_extinction_coef     .
loop_
    _atom_type_symbol
    _atom_type_description
    _atom_type_scat_dispersion_real
    _atom_type_scat_dispersion_imag
    _atom_type_scat_source
    'C' 'C' 0.0033 0.0016
                         'International Tables Vol C Tables 4.2.6.8 and 6.1.1.4'
    'H' 'H' 0.0000 0.0000
                         'International Tables Vol C Tables 4.2.6.8 and 6.1.1.4'
    'Co' 'Co' 0.3494 0.9721
                         'International Tables Vol C Tables 4.2.6.8 and 6.1.1.4'
    'Ge' 'Ge' 0.1547 1.8001
                         'International Tables Vol C Tables 4.2.6.8 and 6.1.1.4'
    'N' 'N' 0.0061 0.0033
                         'International Tables Vol C Tables 4.2.6.8 and 6.1.1.4'
    'O' 'O' 0.0106 0.0060
                         'International Tables Vol C Tables 4.2.6.8 and 6.1.1.4'
_computing_data_collection     'CrysAlisPro (Rigaku OD, 2018)'
_computing_cell_refinement     'CrysAlisPro (Rigaku OD, 2018)'
_computing_data_reduction     'CrysAlisPro (Rigaku OD, 2018)'
_computing_structure_solution     '<i>SHELXT2018/3</i> (Sheldrick, 2015a)'
_computing_structure_refinement     '<i>SHELXL2018/3</i> (Sheldrick, 2015b)'
_computing_molecular_graphics     '<i>OLEX2</i> (Dolomanov et al., 2009)'
_computing_publication_material     '<i>OLEX2</i> (Dolomanov et al., 2009)'
loop_
    _atom_site_type_symbol
    _atom_site_label
    _atom_site_fract_x
    _atom_site_fract_y
    _atom_site_fract_z
    _atom_site_U_iso_or_equiv
    _atom_site_adp_type
    _atom_site_calc_flag
    _atom_site_occupancy
    _atom_site_disorder_assembly
    _atom_site_disorder_group
    Ge Ge1 0.500000 1.000000 0.500000 0.03675(17) Uani d 1 . .
    Co Co1 0.33663(5) 0.61981(4) 0.77746(4) 0.04432(18) Uani d 1 . .
    O O1 0.5174(3) 0.9298(2) 0.6060(2) 0.0458(6) Uani d 1 . .
    O O2 0.6415(3) 0.8220(3) 0.6500(2) 0.0586(8) Uani d 1 . .
    O O3 0.6711(2) 1.0110(2) 0.4908(2) 0.0425(6) Uani d 1 . .
    O O4 0.4470(3) 0.8345(2) 0.4052(2) 0.0491(7) Uani d 1 . .
    O O5 0.4742(3) 0.6620(2) 0.3179(2) 0.0542(7) Uani d 1 . .
    O O6 0.8227(3) 1.0894(3) 0.7076(3) 0.0752(10) Uani d 1 . .
    O O7 1.0212(3) 1.0937(4) 0.6678(3) 0.0905(12) Uani d 1 . .
    H H7A 1.046289 1.134511 0.726375 0.136 Uiso calc 1 . .
    O O8 0.5332(3) 0.6796(3) 0.7618(3) 0.0618(8) Uani d 1 . .
    H H8A 0.574(5) 0.717(5) 0.725(4) 0.093 Uiso d 1 . .
    H H8B 0.588(4) 0.655(5) 0.791(4) 0.093 Uiso d 1 . .
    O O9 0.3742(4) 0.4581(3) 0.7902(3) 0.0634(8) Uani d 1 . .
    H H9A 0.415(4) 0.437(4) 0.745(3) 0.095 Uiso d 1 . .
    H H9B 0.306(3) 0.407(4) 0.789(4) 0.095 Uiso d 1 . .
    O O10 0.1634(11) 0.2778(14) 0.8150(6) 0.079(2) Uani d 0.688(9) A 1
    O O10B 0.186(3) 0.285(3) 0.8413(15) 0.105(6) Uani d 0.312(9) A 2
    O O11 0.1943(13) 0.3850(8) 0.9768(7) 0.145(4) Uani d 0.688(9) A 1
    O O11B 0.287(2) 0.3400(17) 0.9953(13) 0.154(6) Uani d 0.312(9) A 2
    O O12 0.0517(10) 0.2005(10) 0.9183(8) 0.157(4) Uani d 0.688(9) A 1
    O O12B 0.072(2) 0.304(2) 0.9734(17) 0.151(5) Uani d 0.312(9) A 2
    N N1 0.3167(3) 0.7994(3) 0.7946(2) 0.0457(7) Uani d 1 . .
    N N2 0.3626(4) 0.6943(3) 0.9350(2) 0.0506(8) Uani d 1 . .
    N N3 0.1305(3) 0.5296(3) 0.7653(3) 0.0479(8) Uani d 1 . .
    N N4 0.2778(3) 0.5440(3) 0.6181(2) 0.0461(8) Uani d 1 . .
    N N5 0.1351(12) 0.2883(9) 0.9041(7) 0.102(3) Uani d 0.688(9) A 1
    N N5B 0.180(2) 0.319(3) 0.9359(18) 0.124(4) Uani d 0.312(9) A 2
    C C1 0.6179(4) 0.8863(3) 0.6003(3) 0.0447(9) Uani d 1 . .
    C C2 0.7002(4) 0.9130(3) 0.5205(3) 0.0397(8) Uani d 1 . .
    C C3 0.6587(4) 0.7976(4) 0.4312(3) 0.0454(9) Uani d 1 . .
    H H3A 0.715808 0.809487 0.381935 0.054 Uiso calc 1 . .
    H H3B 0.672611 0.729839 0.452798 0.054 Uiso calc 1 . .
    C C4 0.5174(4) 0.7610(3) 0.3810(3) 0.0394(8) Uani d 1 . .
    C C5 0.8460(4) 0.9469(4) 0.5569(3) 0.0525(10) Uani d 1 . .
    H H5A 0.867066 0.874970 0.566046 0.063 Uiso calc 1 . .
    H H5B 0.893737 0.970051 0.505709 0.063 Uiso calc 1 . .
    C C6 0.8925(5) 1.0500(4) 0.6529(4) 0.0632(12) Uani d 1 . .
    C C7 0.3017(4) 0.8521(4) 0.7247(3) 0.0541(10) Uani d 1 . .
    H H7 0.299949 0.808312 0.658670 0.065 Uiso calc 1 . .
    C C8 0.2886(5) 0.9685(5) 0.7449(5) 0.0770(16) Uani d 1 . .
    H H8 0.277307 1.002198 0.693535 0.092 Uiso calc 1 . .
    C C9 0.2924(6) 1.0338(5) 0.8411(5) 0.0803(17) Uani d 1 . .
    H H9 0.282433 1.112360 0.855452 0.096 Uiso calc 1 . .
    C C10 0.3110(6) 0.9843(4) 0.9186(4) 0.0690(14) Uani d 1 . .
    C C11 0.3231(4) 0.8637(4) 0.8909(3) 0.0497(10) Uani d 1 . .
    C C12 0.3176(7) 1.0460(5) 1.0206(5) 0.092(2) Uani d 1 . .
    H H12 0.309794 1.125379 1.039407 0.110 Uiso calc 1 . .
    C C13 0.3359(7) 0.9894(5) 1.0937(4) 0.0885(18) Uani d 1 . .
    H H13 0.337511 1.030144 1.160419 0.106 Uiso calc 1 . .
    C C14 0.3519(5) 0.8692(4) 1.0659(4) 0.0666(13) Uani d 1 . .
    C C15 0.3463(4) 0.8074(4) 0.9668(3) 0.0486(9) Uani d 1 . .
    C C16 0.3762(6) 0.8107(5) 1.1371(4) 0.0761(15) Uani d 1 . .
    H H16 0.379325 0.848450 1.204675 0.091 Uiso calc 1 . .
    C C17 0.3953(6) 0.6961(6) 1.1045(4) 0.0787(15) Uani d 1 . .
    H H17 0.412778 0.655870 1.149965 0.094 Uiso calc 1 . .
    C C18 0.3882(5) 0.6420(5) 1.0041(4) 0.0684(13) Uani d 1 . .
    H H18 0.401944 0.564997 0.983189 0.082 Uiso calc 1 . .
    C C19 0.0581(5) 0.5253(4) 0.8367(4) 0.0620(12) Uani d 1 . .
    H H19 0.093641 0.575016 0.901218 0.074 Uiso calc 1 . .
    C C20 -0.0684(5) 0.4500(5) 0.8195(5) 0.0702(13) Uani d 1 . .
    H H20 -0.116577 0.450418 0.871997 0.084 Uiso calc 1 . .
    C C21 -0.1230(5) 0.3757(5) 0.7271(5) 0.0674(13) Uani d 1 . .
    H H21 -0.208339 0.324658 0.715527 0.081 Uiso calc 1 . .
    C C22 -0.0488(4) 0.3766(4) 0.6486(4) 0.0531(10) Uani d 1 . .
    C C23 0.0781(4) 0.4572(3) 0.6715(3) 0.0440(9) Uani d 1 . .
    C C24 -0.0971(5) 0.3013(4) 0.5461(4) 0.0644(13) Uani d 1 . .
    H H24 -0.180876 0.246614 0.530428 0.077 Uiso calc 1 . .
    C C25 -0.0238(5) 0.3089(4) 0.4742(4) 0.0634(12) Uani d 1 . .
    H H25 -0.057055 0.259283 0.409219 0.076 Uiso calc 1 . .
    C C26 0.1055(4) 0.3925(4) 0.4953(3) 0.0508(10) Uani d 1 . .
    C C27 0.1561(4) 0.4645(3) 0.5929(3) 0.0436(9) Uani d 1 . .
    C C28 0.1845(5) 0.4073(4) 0.4225(4) 0.0593(12) Uani d 1 . .
    H H28 0.154207 0.361152 0.356240 0.071 Uiso calc 1 . .
    C C29 0.3026(5) 0.4868(4) 0.4473(4) 0.0642(12) Uani d 1 . .
    H H29 0.355017 0.497089 0.398522 0.077 Uiso calc 1 . .
    C C30 0.3479(5) 0.5546(4) 0.5458(3) 0.0555(10) Uani d 1 . .
    H H30 0.431305 0.610072 0.561765 0.067 Uiso calc 1 . .
loop_
    _atom_site_aniso_label
    _atom_site_aniso_U_11
    _atom_site_aniso_U_22
    _atom_site_aniso_U_33
    _atom_site_aniso_U_12
    _atom_site_aniso_U_13
    _atom_site_aniso_U_23
    Ge1 0.0349(3) 0.0352(3) 0.0442(3) 0.0129(2) 0.0064(2) 0.0156(2)
    Co1 0.0491(3) 0.0407(3) 0.0417(3) 0.0123(2) 0.0033(2) 0.0112(2)
    O1 0.0451(15) 0.0529(15) 0.0486(16) 0.0186(13) 0.0101(13) 0.0250(12)
    O2 0.0620(19) 0.0699(19) 0.065(2) 0.0305(16) 0.0121(16) 0.0419(16)
    O3 0.0422(15) 0.0426(14) 0.0503(16) 0.0154(12) 0.0083(12) 0.0230(12)
    O4 0.0410(14) 0.0452(15) 0.0594(18) 0.0166(12) -0.0003(13) 0.0106(12)
    O5 0.0590(18) 0.0459(15) 0.0540(18) 0.0197(14) 0.0005(14) 0.0068(13)
    O6 0.061(2) 0.080(2) 0.073(2) 0.0225(18) 0.0113(19) 0.0010(18)
    O7 0.052(2) 0.111(3) 0.084(3) 0.016(2) -0.008(2) -0.001(2)
    O8 0.0465(18) 0.072(2) 0.069(2) 0.0075(16) -0.0001(16) 0.0349(16)
    O9 0.071(2) 0.0506(17) 0.079(2) 0.0247(16) 0.0242(19) 0.0254(16)
    O10 0.093(5) 0.080(4) 0.061(4) 0.019(4) -0.013(4) 0.026(4)
    O10B 0.157(11) 0.077(7) 0.070(9) 0.009(9) -0.009(9) 0.034(8)
    O11 0.212(9) 0.093(5) 0.091(5) 0.002(5) -0.003(6) 0.012(4)
    O11B 0.175(12) 0.088(9) 0.159(11) 0.000(9) -0.015(10) 0.015(8)
    O12 0.169(7) 0.153(7) 0.123(7) -0.016(6) 0.035(6) 0.053(6)
    O12B 0.167(10) 0.141(10) 0.122(9) 0.011(9) 0.058(8) 0.025(8)
    N1 0.0435(18) 0.0484(18) 0.0450(19) 0.0124(15) 0.0061(15) 0.0143(14)
    N2 0.061(2) 0.0498(19) 0.044(2) 0.0171(17) 0.0063(17) 0.0185(15)
    N3 0.0477(19) 0.0493(18) 0.049(2) 0.0128(15) 0.0088(16) 0.0196(15)
    N4 0.0485(19) 0.0437(17) 0.0434(19) 0.0106(15) 0.0007(15) 0.0125(13)
    N5 0.151(7) 0.087(5) 0.070(5) 0.029(5) 0.001(5) 0.036(4)
    N5B 0.164(8) 0.104(7) 0.092(8) 0.012(7) 0.015(7) 0.036(7)
    C1 0.040(2) 0.041(2) 0.054(2) 0.0126(17) 0.0013(18) 0.0151(17)
    C2 0.0343(18) 0.0420(19) 0.048(2) 0.0176(16) 0.0053(16) 0.0163(16)
    C3 0.041(2) 0.050(2) 0.050(2) 0.0176(18) 0.0082(18) 0.0178(17)
    C4 0.045(2) 0.0319(17) 0.041(2) 0.0123(16) 0.0027(16) 0.0090(14)
    C5 0.041(2) 0.056(2) 0.059(3) 0.0181(19) -0.0031(19) 0.0122(19)
    C6 0.051(3) 0.065(3) 0.066(3) 0.014(2) -0.005(2) 0.014(2)
    C7 0.051(2) 0.063(3) 0.058(3) 0.017(2) 0.006(2) 0.033(2)
    C8 0.080(4) 0.089(4) 0.093(4) 0.038(3) 0.023(3) 0.061(3)
    C9 0.102(4) 0.067(3) 0.098(4) 0.047(3) 0.031(4) 0.042(3)
    C10 0.079(4) 0.056(3) 0.079(4) 0.031(3) 0.019(3) 0.018(2)
    C11 0.050(2) 0.045(2) 0.052(2) 0.0158(19) 0.0063(19) 0.0102(17)
    C12 0.126(6) 0.064(3) 0.085(4) 0.042(4) 0.024(4) 0.006(3)
    C13 0.110(5) 0.080(4) 0.062(4) 0.030(3) 0.020(3) -0.004(3)
    C14 0.074(3) 0.065(3) 0.055(3) 0.016(3) 0.005(3) 0.013(2)
    C15 0.052(2) 0.047(2) 0.041(2) 0.0083(18) 0.0039(18) 0.0119(16)
    C16 0.074(3) 0.096(4) 0.050(3) 0.016(3) 0.004(3) 0.016(3)
    C17 0.081(4) 0.107(4) 0.058(3) 0.026(3) 0.002(3) 0.043(3)
    C18 0.084(4) 0.077(3) 0.050(3) 0.030(3) -0.002(3) 0.025(2)
    C19 0.057(3) 0.063(3) 0.068(3) 0.015(2) 0.015(2) 0.024(2)
    C20 0.059(3) 0.079(3) 0.083(4) 0.019(3) 0.024(3) 0.038(3)
    C21 0.044(3) 0.066(3) 0.100(4) 0.008(2) 0.013(3) 0.044(3)
    C22 0.044(2) 0.046(2) 0.073(3) 0.0119(18) 0.000(2) 0.026(2)
    C23 0.040(2) 0.0384(19) 0.057(2) 0.0131(16) 0.0001(18) 0.0189(16)
    C24 0.047(3) 0.049(2) 0.089(4) 0.004(2) -0.013(3) 0.021(2)
    C25 0.065(3) 0.051(2) 0.062(3) 0.013(2) -0.017(2) 0.007(2)
    C26 0.055(2) 0.043(2) 0.051(2) 0.0136(18) -0.010(2) 0.0129(17)
    C27 0.043(2) 0.0398(19) 0.050(2) 0.0133(16) -0.0026(18) 0.0167(16)
    C28 0.065(3) 0.058(3) 0.047(3) 0.020(2) -0.009(2) 0.0059(19)
    C29 0.078(3) 0.070(3) 0.050(3) 0.026(3) 0.014(2) 0.021(2)
    C30 0.054(3) 0.059(3) 0.048(3) 0.008(2) 0.010(2) 0.0139(19)
_geom_special_details
;
 All esds (except the esd in the dihedral angle between two l.s. planes)
 are estimated using the full covariance matrix.  The cell esds are taken
 into account individually in the estimation of esds in distances, angles
 and torsion angles; correlations between esds in cell parameters are only
 used when they are defined by crystal symmetry.  An approximate (isotropic)
 treatment of cell esds is used for estimating esds involving l.s. planes.
;
loop_
    _geom_bond_atom_site_label_1
    _geom_bond_atom_site_label_2
    _geom_bond_site_symmetry_2
    _geom_bond_distance
    _geom_bond_publ_flag
    Ge1 O1 2_676 1.914(3) ?
    Ge1 O1 . 1.914(3) y
    Ge1 O3 2_676 1.813(2) ?
    Ge1 O3 . 1.813(2) y
    Ge1 O4 2_676 1.959(3) ?
    Ge1 O4 . 1.959(3) y
    Co1 O8 . 2.083(3) y
    Co1 O9 . 2.100(3) y
    Co1 N1 . 2.136(3) y
    Co1 N2 . 2.123(3) y
    Co1 N3 . 2.157(4) y
    Co1 N4 . 2.159(3) y
    O1 C1 . 1.301(4) ?
    O2 C1 . 1.221(4) ?
    O3 C2 . 1.429(4) ?
    O4 C4 . 1.282(4) ?
    O5 C4 . 1.214(4) ?
    O6 C6 . 1.196(5) ?
    O7 H7A . 0.8200 ?
    O7 C6 . 1.317(6) ?
    O8 H8A . 0.839(19) ?
    O8 H8B . 0.846(19) ?
    O9 H9A . 0.821(17) ?
    O9 H9B . 0.815(19) ?
    O10 N5 . 1.292(10) ?
    O10B N5B . 1.294(14) ?
    O11 N5 . 1.288(10) ?
    O11B N5B . 1.292(14) ?
    O12 N5 . 1.253(10) ?
    O12B N5B . 1.295(14) ?
    N1 C7 . 1.321(5) ?
    N1 C11 . 1.351(5) ?
    N2 C15 . 1.349(5) ?
    N2 C18 . 1.334(5) ?
    N3 C19 . 1.314(5) ?
    N3 C23 . 1.353(5) ?
    N4 C27 . 1.351(5) ?
    N4 C30 . 1.321(5) ?
    C1 C2 . 1.524(5) ?
    C2 C3 . 1.524(5) ?
    C2 C5 . 1.518(5) ?
    C3 H3A . 0.9700 ?
    C3 H3B . 0.9700 ?
    C3 C4 . 1.521(5) ?
    C5 H5A . 0.9700 ?
    C5 H5B . 0.9700 ?
    C5 C6 . 1.505(6) ?
    C7 H7 . 0.9300 ?
    C7 C8 . 1.372(6) ?
    C8 H8 . 0.9300 ?
    C8 C9 . 1.357(8) ?
    C9 H9 . 0.9300 ?
    C9 C10 . 1.396(7) ?
    C10 C11 . 1.414(6) ?
    C10 C12 . 1.411(8) ?
    C11 C15 . 1.442(6) ?
    C12 H12 . 0.9300 ?
    C12 C13 . 1.399(9) ?
    C13 H13 . 0.9300 ?
    C13 C14 . 1.425(7) ?
    C14 C15 . 1.378(6) ?
    C14 C16 . 1.408(7) ?
    C16 H16 . 0.9300 ?
    C16 C17 . 1.378(7) ?
    C17 H17 . 0.9300 ?
    C17 C18 . 1.374(7) ?
    C18 H18 . 0.9300 ?
    C19 H19 . 0.9300 ?
    C19 C20 . 1.376(7) ?
    C20 H20 . 0.9300 ?
    C20 C21 . 1.348(8) ?
    C21 H21 . 0.9300 ?
    C21 C22 . 1.405(7) ?
    C22 C23 . 1.399(6) ?
    C22 C24 . 1.452(7) ?
    C23 C27 . 1.440(5) ?
    C24 H24 . 0.9300 ?
    C24 C25 . 1.331(7) ?
    C25 H25 . 0.9300 ?
    C25 C26 . 1.433(7) ?
    C26 C27 . 1.391(6) ?
    C26 C28 . 1.392(6) ?
    C28 H28 . 0.9300 ?
    C28 C29 . 1.322(7) ?
    C29 H29 . 0.9300 ?
    C29 C30 . 1.381(6) ?
    C30 H30 . 0.9300 ?
loop_
    _geom_angle_atom_site_label_1
    _geom_angle_atom_site_label_2
    _geom_angle_atom_site_label_3
    _geom_angle_site_symmetry_1
    _geom_angle_site_symmetry_3
    _geom_angle
    _geom_angle_publ_flag
    O1 Ge1 O1 2_676 . 180.0 ?
    O1 Ge1 O4 2_676 2_676 89.08(12) ?
    O1 Ge1 O4 . 2_676 90.92(12) y
    O1 Ge1 O4 2_676 . 90.92(12) ?
    O1 Ge1 O4 . . 89.08(12) y
    O3 Ge1 O1 . 2_676 92.43(11) y
    O3 Ge1 O1 2_676 2_676 87.57(11) ?
    O3 Ge1 O1 . . 87.58(11) y
    O3 Ge1 O1 2_676 . 92.43(11) ?
    O3 Ge1 O3 2_676 . 180.0 ?
    O3 Ge1 O4 2_676 2_676 90.60(11) ?
    O3 Ge1 O4 . 2_676 89.40(11) y
    O3 Ge1 O4 2_676 . 89.40(11) ?
    O3 Ge1 O4 . . 90.60(11) y
    O4 Ge1 O4 . 2_676 180.0 ?
    O8 Co1 O9 . . 86.92(13) y
    O8 Co1 N1 . . 90.75(13) y
    O8 Co1 N2 . . 96.54(14) y
    O8 Co1 N3 . . 168.28(14) ?
    O8 Co1 N4 . . 92.07(14) y
    O9 Co1 N1 . . 168.62(14) ?
    O9 Co1 N2 . . 91.13(13) y
    O9 Co1 N3 . . 88.06(13) y
    O9 Co1 N4 . . 92.60(13) y
    N1 Co1 N3 . . 96.18(12) y
    N1 Co1 N4 . . 98.61(12) y
    N2 Co1 N1 . . 78.06(12) y
    N2 Co1 N3 . . 94.13(14) y
    N2 Co1 N4 . . 170.78(13) ?
    N3 Co1 N4 . . 77.58(13) y
    C1 O1 Ge1 . . 109.6(2) ?
    C2 O3 Ge1 . . 107.7(2) ?
    C4 O4 Ge1 . . 127.8(3) ?
    C6 O7 H7A . . 109.5 ?
    Co1 O8 H8A . . 134(3) ?
    Co1 O8 H8B . . 118(3) ?
    H8A O8 H8B . . 107(3) ?
    Co1 O9 H9A . . 106(3) ?
    Co1 O9 H9B . . 110(4) ?
    H9A O9 H9B . . 114(3) ?
    C7 N1 Co1 . . 128.3(3) ?
    C7 N1 C11 . . 118.9(4) ?
    C11 N1 Co1 . . 112.8(3) ?
    C15 N2 Co1 . . 114.3(3) ?
    C18 N2 Co1 . . 128.2(3) ?
    C18 N2 C15 . . 117.5(4) ?
    C19 N3 Co1 . . 128.8(3) ?
    C19 N3 C23 . . 118.5(4) ?
    C23 N3 Co1 . . 112.2(3) ?
    C27 N4 Co1 . . 112.8(3) ?
    C30 N4 Co1 . . 129.2(3) ?
    C30 N4 C27 . . 117.6(4) ?
    O11 N5 O10 . . 120.7(11) ?
    O12 N5 O10 . . 118.2(10) ?
    O12 N5 O11 . . 121.1(10) ?
    O10B N5B O12B . . 124(3) ?
    O11B N5B O10B . . 116.8(15) ?
    O11B N5B O12B . . 117(2) ?
    O1 C1 C2 . . 115.1(3) ?
    O2 C1 O1 . . 123.4(4) ?
    O2 C1 C2 . . 121.4(3) ?
    O3 C2 C1 . . 109.2(3) ?
    O3 C2 C3 . . 108.5(3) ?
    O3 C2 C5 . . 109.4(3) ?
    C3 C2 C1 . . 106.9(3) ?
    C5 C2 C1 . . 112.1(3) ?
    C5 C2 C3 . . 110.6(3) ?
    C2 C3 H3A . . 108.3 ?
    C2 C3 H3B . . 108.3 ?
    H3A C3 H3B . . 107.4 ?
    C4 C3 C2 . . 115.8(3) ?
    C4 C3 H3A . . 108.3 ?
    C4 C3 H3B . . 108.3 ?
    O4 C4 C3 . . 119.9(3) ?
    O5 C4 O4 . . 121.5(4) ?
    O5 C4 C3 . . 118.6(3) ?
    C2 C5 H5A . . 108.7 ?
    C2 C5 H5B . . 108.7 ?
    H5A C5 H5B . . 107.6 ?
    C6 C5 C2 . . 114.2(3) ?
    C6 C5 H5A . . 108.7 ?
    C6 C5 H5B . . 108.7 ?
    O6 C6 O7 . . 124.1(5) ?
    O6 C6 C5 . . 125.0(4) ?
    O7 C6 C5 . . 110.9(4) ?
    N1 C7 H7 . . 118.5 ?
    N1 C7 C8 . . 123.0(5) ?
    C8 C7 H7 . . 118.5 ?
    C7 C8 H8 . . 120.5 ?
    C9 C8 C7 . . 119.0(5) ?
    C9 C8 H8 . . 120.5 ?
    C8 C9 H9 . . 119.6 ?
    C8 C9 C10 . . 120.8(4) ?
    C10 C9 H9 . . 119.6 ?
    C9 C10 C11 . . 116.4(5) ?
    C9 C10 C12 . . 124.6(5) ?
    C12 C10 C11 . . 119.0(5) ?
    N1 C11 C10 . . 121.9(4) ?
    N1 C11 C15 . . 118.3(3) ?
    C10 C11 C15 . . 119.8(4) ?
    C10 C12 H12 . . 119.6 ?
    C13 C12 C10 . . 120.9(5) ?
    C13 C12 H12 . . 119.6 ?
    C12 C13 H13 . . 120.0 ?
    C12 C13 C14 . . 120.0(5) ?
    C14 C13 H13 . . 120.0 ?
    C15 C14 C13 . . 120.1(5) ?
    C15 C14 C16 . . 117.9(4) ?
    C16 C14 C13 . . 122.0(5) ?
    N2 C15 C11 . . 116.4(4) ?
    N2 C15 C14 . . 123.4(4) ?
    C14 C15 C11 . . 120.2(4) ?
    C14 C16 H16 . . 120.7 ?
    C17 C16 C14 . . 118.5(5) ?
    C17 C16 H16 . . 120.7 ?
    C16 C17 H17 . . 120.3 ?
    C18 C17 C16 . . 119.3(5) ?
    C18 C17 H17 . . 120.3 ?
    N2 C18 C17 . . 123.3(5) ?
    N2 C18 H18 . . 118.3 ?
    C17 C18 H18 . . 118.3 ?
    N3 C19 H19 . . 118.7 ?
    N3 C19 C20 . . 122.5(5) ?
    C20 C19 H19 . . 118.7 ?
    C19 C20 H20 . . 119.7 ?
    C21 C20 C19 . . 120.5(5) ?
    C21 C20 H20 . . 119.7 ?
    C20 C21 H21 . . 120.5 ?
    C20 C21 C22 . . 118.9(4) ?
    C22 C21 H21 . . 120.5 ?
    C21 C22 C24 . . 124.0(4) ?
    C23 C22 C21 . . 117.3(4) ?
    C23 C22 C24 . . 118.7(4) ?
    N3 C23 C22 . . 122.3(4) ?
    N3 C23 C27 . . 118.4(3) ?
    C22 C23 C27 . . 119.3(4) ?
    C22 C24 H24 . . 119.3 ?
    C25 C24 C22 . . 121.3(4) ?
    C25 C24 H24 . . 119.3 ?
    C24 C25 H25 . . 119.5 ?
    C24 C25 C26 . . 121.0(4) ?
    C26 C25 H25 . . 119.5 ?
    C27 C26 C25 . . 119.4(4) ?
    C27 C26 C28 . . 117.2(4) ?
    C28 C26 C25 . . 123.4(4) ?
    N4 C27 C23 . . 117.3(3) ?
    N4 C27 C26 . . 122.4(4) ?
    C26 C27 C23 . . 120.2(4) ?
    C26 C28 H28 . . 119.9 ?
    C29 C28 C26 . . 120.1(4) ?
    C29 C28 H28 . . 119.9 ?
    C28 C29 H29 . . 120.0 ?
    C28 C29 C30 . . 119.9(5) ?
    C30 C29 H29 . . 120.0 ?
    N4 C30 C29 . . 122.7(4) ?
    N4 C30 H30 . . 118.7 ?
    C29 C30 H30 . . 118.7 ?
loop_
    _geom_torsion_atom_site_label_1
    _geom_torsion_atom_site_label_2
    _geom_torsion_atom_site_label_3
    _geom_torsion_atom_site_label_4
    _geom_torsion_site_symmetry_1
    _geom_torsion_site_symmetry_2
    _geom_torsion_site_symmetry_3
    _geom_torsion_site_symmetry_4
    _geom_torsion
    _geom_torsion_publ_flag
    Ge1 O1 C1 O2 . . . . -169.8(3) ?
    Ge1 O1 C1 C2 . . . . 5.7(4) ?
    Ge1 O3 C2 C1 . . . . -32.7(3) ?
    Ge1 O3 C2 C3 . . . . 83.5(3) ?
    Ge1 O3 C2 C5 . . . . -155.8(3) ?
    Ge1 O4 C4 O5 . . . . -177.0(3) ?
    Ge1 O4 C4 C3 . . . . 2.6(5) ?
    Co1 N1 C7 C8 . . . . 179.4(4) ?
    Co1 N1 C11 C10 . . . . -179.4(4) ?
    Co1 N1 C11 C15 . . . . 2.1(5) ?
    Co1 N2 C15 C11 . . . . -4.1(5) ?
    Co1 N2 C15 C14 . . . . 176.5(4) ?
    Co1 N2 C18 C17 . . . . -175.9(4) ?
    Co1 N3 C19 C20 . . . . -170.6(3) ?
    Co1 N3 C23 C22 . . . . 170.9(3) ?
    Co1 N3 C23 C27 . . . . -9.5(4) ?
    Co1 N4 C27 C23 . . . . 9.6(4) ?
    Co1 N4 C27 C26 . . . . -171.0(3) ?
    Co1 N4 C30 C29 . . . . 170.5(3) ?
    O1 Ge1 O3 C2 2_676 . . . -149.9(2) ?
    O1 Ge1 O3 C2 . . . . 30.1(2) ?
    O1 C1 C2 O3 . . . . 17.6(4) ?
    O1 C1 C2 C3 . . . . -99.6(4) ?
    O1 C1 C2 C5 . . . . 139.1(3) ?
    O2 C1 C2 O3 . . . . -166.8(4) ?
    O2 C1 C2 C3 . . . . 76.0(5) ?
    O2 C1 C2 C5 . . . . -45.3(5) ?
    O3 C2 C3 C4 . . . . -54.0(4) ?
    O3 C2 C5 C6 . . . . 68.0(5) ?
    O4 Ge1 O3 C2 . . . . -59.0(2) ?
    O4 Ge1 O3 C2 2_676 . . . 121.0(2) ?
    N1 C7 C8 C9 . . . . 0.7(8) ?
    N1 C11 C15 N2 . . . . 1.4(6) ?
    N1 C11 C15 C14 . . . . -179.2(4) ?
    N3 C19 C20 C21 . . . . 0.7(8) ?
    N3 C23 C27 N4 . . . . 0.0(5) ?
    N3 C23 C27 C26 . . . . -179.4(3) ?
    C1 C2 C3 C4 . . . . 63.7(4) ?
    C1 C2 C5 C6 . . . . -53.3(5) ?
    C2 C3 C4 O4 . . . . 9.6(5) ?
    C2 C3 C4 O5 . . . . -170.7(3) ?
    C2 C5 C6 O6 . . . . 13.3(7) ?
    C2 C5 C6 O7 . . . . -165.2(4) ?
    C3 C2 C5 C6 . . . . -172.5(4) ?
    C5 C2 C3 C4 . . . . -174.0(3) ?
    C7 N1 C11 C10 . . . . 1.6(6) ?
    C7 N1 C11 C15 . . . . -176.9(4) ?
    C7 C8 C9 C10 . . . . 0.8(9) ?
    C8 C9 C10 C11 . . . . -1.0(9) ?
    C8 C9 C10 C12 . . . . 179.3(6) ?
    C9 C10 C11 N1 . . . . -0.2(7) ?
    C9 C10 C11 C15 . . . . 178.3(5) ?
    C9 C10 C12 C13 . . . . 179.6(6) ?
    C10 C11 C15 N2 . . . . -177.1(4) ?
    C10 C11 C15 C14 . . . . 2.3(7) ?
    C10 C12 C13 C14 . . . . 1.9(11) ?
    C11 N1 C7 C8 . . . . -1.9(7) ?
    C11 C10 C12 C13 . . . . 0.0(10) ?
    C12 C10 C11 N1 . . . . 179.5(5) ?
    C12 C10 C11 C15 . . . . -2.0(8) ?
    C12 C13 C14 C15 . . . . -1.6(10) ?
    C12 C13 C14 C16 . . . . 177.2(6) ?
    C13 C14 C15 N2 . . . . 178.9(5) ?
    C13 C14 C15 C11 . . . . -0.4(8) ?
    C13 C14 C16 C17 . . . . -177.7(6) ?
    C14 C16 C17 C18 . . . . -0.9(9) ?
    C15 N2 C18 C17 . . . . 1.7(8) ?
    C15 C14 C16 C17 . . . . 1.1(9) ?
    C16 C14 C15 N2 . . . . 0.1(8) ?
    C16 C14 C15 C11 . . . . -179.3(5) ?
    C16 C17 C18 N2 . . . . -0.5(9) ?
    C18 N2 C15 C11 . . . . 178.0(4) ?
    C18 N2 C15 C14 . . . . -1.5(7) ?
    C19 N3 C23 C22 . . . . -1.4(5) ?
    C19 N3 C23 C27 . . . . 178.2(3) ?
    C19 C20 C21 C22 . . . . -0.2(7) ?
    C20 C21 C22 C23 . . . . -1.0(6) ?
    C20 C21 C22 C24 . . . . -179.7(4) ?
    C21 C22 C23 N3 . . . . 1.8(6) ?
    C21 C22 C23 C27 . . . . -177.8(3) ?
    C21 C22 C24 C25 . . . . 177.8(4) ?
    C22 C23 C27 N4 . . . . 179.6(3) ?
    C22 C23 C27 C26 . . . . 0.2(5) ?
    C22 C24 C25 C26 . . . . -0.3(7) ?
    C23 N3 C19 C20 . . . . 0.1(6) ?
    C23 C22 C24 C25 . . . . -0.9(6) ?
    C24 C22 C23 N3 . . . . -179.4(3) ?
    C24 C22 C23 C27 . . . . 1.0(5) ?
    C24 C25 C26 C27 . . . . 1.5(6) ?
    C24 C25 C26 C28 . . . . -177.7(4) ?
    C25 C26 C27 N4 . . . . 179.2(3) ?
    C25 C26 C27 C23 . . . . -1.4(5) ?
    C25 C26 C28 C29 . . . . 179.5(4) ?
    C26 C28 C29 C30 . . . . 0.5(7) ?
    C27 N4 C30 C29 . . . . -1.1(6) ?
    C27 C26 C28 C29 . . . . 0.3(6) ?
    C28 C26 C27 N4 . . . . -1.6(5) ?
    C28 C26 C27 C23 . . . . 177.8(3) ?
    C28 C29 C30 N4 . . . . -0.1(7) ?
    C30 N4 C27 C23 . . . . -177.4(3) ?
    C30 N4 C27 C26 . . . . 2.0(5) ?
loop_
    _geom_hbond_atom_site_label_D
    _geom_hbond_atom_site_label_H
    _geom_hbond_atom_site_label_A
    _geom_hbond_site_symmetry_A
    _geom_hbond_distance_DH
    _geom_hbond_distance_HA
    _geom_hbond_distance_DA
    _geom_hbond_angle_DHA
    _geom_hbond_publ_flag
    O7 H7A O10 1_665 0.82 1.88 2.600(12) 145.7 yes
    O8 H8A O2 . 0.839(19) 1.88(2) 2.709(4) 168(5) yes
    O9 H9A O5 2_666 0.821(17) 1.958(18) 2.701(4) 150(4) yes
    O9 H9B O10 . 0.815(19) 1.99(3) 2.789(15) 166(6) yes
_shelx_space_group_comment
;
The symmetry employed for this shelxl refinement is uniquely defined
by the following loop, which should always be used as a source of
symmetry information in preference to the above space-group names.
They are only intended as comments.
;
_shelx_estimated_absorpt_T_min     0.623
_shelx_estimated_absorpt_T_max     0.818
_shelx_hkl_file
;
   0   0   3 116698. 2314.34   8
   0   0   4 35491.9 1476.35   8
   0   0   5 12618.5 982.129   8
   0   0  -6 327.326 69.6983   5
   0   0   6 217.655 247.854   8
   0   0   7 105593. 3390.88   8
   0   0  -7 103911. 1959.15   5
   0   0  -8 8134.91 573.200   5
   0   0   8 7243.59 961.283   8
   0   0   9 1903.41 525.422   8
   0   0  -9 2365.93 334.997   5
   0   0 -10 9243.20 654.029   5
   0   0  10 16945.9 1635.73   8
   0   0  11 23115.9 1991.77   8
   0   0  12 2420.31 703.927   8
   0   0  13 675.360 399.343   8
   0   0  14 4317.33 969.668   8
   0   0  15 1574.90 631.517   8
   0   0  16 341.222 349.496   8
   0   0  17 534.957 365.804   8
   0   0  18 1279.74 630.931   8
   0   0  19 187.782 255.550   8
   0  -1  19-7.31904 94.3020   8
   0  -1  18 103.470 129.086   8
   0  -1  17 3994.33 1046.82   8
   0  -1  16 410.641 291.784   8
   0  -1  15 1159.05 491.003   8
   0  -1  14 424.397 349.711   8
   0  -1  13 20956.5 2114.84   8
   0  -1  12 908.998 388.042   8
   0   1 -11 785.971 289.473   5
   0  -1  11 876.678 402.039   8
   0   1 -10 24055.0 1385.49   5
   0  -1  10 22879.8 1944.98   8
   0  -1   9 24982.8 1882.12   8
   0   1  -9 26576.6 1410.40   5
   0   1  -8 404.381 159.047   5
   0  -1   8 373.028 186.789   8
   0  -1   7 5906.28 795.081   8
   0  -1   6 117170. 3262.53   8
   0  -1   5 65429.0 2203.30   8
   0  -1   4 109564. 2553.29   8
   0  -1   4 107164. 2478.43   6
   0  -1   3 45446.9 1407.57   8
   0  -1   3 44020.3 1362.19   6
   0   1   2 104846. 1931.91   8
   0  -1  -2 111127. 2287.26   8
   0   1   3 99217.7 2240.82   8
   0  -1  -3 88384.3 1462.74   1
   0   1   4 14395.4 988.432   8
   0   1   5 414668. 5871.37   8
   0   1   6 3427.52 567.201   8
   0   1   7 2471.83 531.393   8
   0   1   8 47089.2 2439.57   8
   0   1   9 84522.7 3407.07   8
   0   1  10 1485.28 511.375   8
   0   1  11 490.536 366.982   8
   0   1  12 15692.3 1663.63   8
   0   1  13 4383.86 947.959   8
   0   1  14 269.482 349.177   8
   0   1  15 1387.65 597.256   8
   0   1  16 1705.67 646.231   8
   0   1  17-89.1096 103.516   8
   0   1  18 154.288 244.953   8
   0   1  19 945.629 597.528   8
   0  -2  19 859.582 524.372   8
   0  -2  18 392.271 423.867   8
   0  -2  17 159.135 276.401   8
   0  -2  16 2011.67 722.616   8
   0  -2  15 8456.81 1448.15   8
   0  -2  14 261.061 206.620   8
   0  -2  13 4420.59 1016.41   8
   0   2 -12 39889.9 2276.70   5
   0  -2  12 48694.2 3105.58   8
   0   2 -11 563.174 243.972   5
   0  -2  11 797.606 522.003   8
   0  -2  10 221.966 216.828   8
   0   2 -10-22.9672 116.914   5
   0  -2   9 4857.38 833.806   8
   0  -2   9 3092.73 238.241   3
   0  -2   8 59373.5 2739.73   8
   0  -2   7 75.6563 148.992   8
   0  -2   6 2780.94 511.217   6
   0  -2   6 3232.36 544.993   8
   0  -2   5 53902.3 1960.07   6
   0  -2   5 56475.8 2050.33   8
   0  -2   4 201069. 3468.99   6
   0  -2   4 200013. 3529.21   8
   0  -2   3 5431.62 502.745   6
   0  -2   3 4341.24 430.222   1
   0   2  -3 6395.02 430.747   2
   0  -2   2 201.549 96.8565   6
   0  -2   2 65.3184 51.3830   2
   0   2  -2 203.528 106.792   6
   0  -2   2 83.5559 54.5705   1
   0   2  -2 211.740 74.1226   2
   0  -2   2 147.714 92.0470   4
   0   2  -1 253233. 3258.70   4
   0  -2   1 249495. 2612.33   6
   0  -2   1 258349. 3603.26   4
   0  -2   0 105380. 1698.43   8
   0   2   0 148554. 2594.77   4
   0  -2   0 165071. 2712.25   7
   0  -2   0 129544. 2800.97   4
   0  -2   0 132096. 2445.66   1
   0   2   1 100268. 2384.03   4
   0  -2  -1 77926.7 1929.85   1
   0   2   1 89180.4 1707.82   7
   0   2   1 105683. 1870.84   8
   0  -2  -1 67833.1 1540.37   8
   0  -2  -1 100364. 2149.63   7
   0   2   2 43051.5 1011.43   5
   0   2   2 43551.2 1733.53   4
   0   2   2 40571.7 1296.79   7
   0   2   2 43330.5 1328.01   8
   0  -2  -2 39563.2 1408.30   1
   0   2   3 90014.2 2176.20   7
   0  -2  -3 77075.3 2026.39   1
   0  -2  -4 332.637 134.464   1
   0   2   4 227.674 172.924   8
   0   2   5 3416.74 535.784   8
   0  -2  -5 3739.71 430.872   1
   0   2   6 43214.4 2008.34   8
   0   2   7 32143.3 1860.46   8
   0  -2  -7 21476.5 1010.69   3
   0  -2  -8 313.749 159.249   3
   0   2   8 103.304 105.919   8
   0   2   9 5301.73 818.439   8
   0   2  10 18082.1 1614.73   8
   0   2  11 7567.47 1119.82   8
   0   2  12 1003.19 442.286   8
   0   2  13 7380.27 1225.04   8
   0   2  14 4348.50 963.317   8
   0   2  15 59.7608 127.609   8
   0   2  16 46.5585 101.173   8
   0   2  17 231.342 262.786   8
   0   2  18 463.362 399.508   8
   0  -3  19 645.739 482.335   8
   0  -3  18 553.691 389.679   8
   0  -3  17 1331.33 627.956   8
   0  -3  16 73.3536 227.002   8
   0  -3  15 3982.05 1009.21   8
   0  -3  14 18291.0 2128.74   8
   0   3 -13 302.659 268.885   5
   0  -3  13 640.931 560.390   8
   0  -3  12 1583.76 660.860   8
   0   3 -12 1187.00 435.043   5
   0   3 -11 187.838 163.735   5
   0  -3  11 477.071 236.985   8
   0  -3  10 13928.8 1501.01   8
   0  -3   9 114.359 208.773   8
   0  -3   8 6434.97 927.918   8
   0  -3   8 6349.24 870.599   6
   0  -3   7 170513. 4340.92   8
   0  -3   7 154819. 3980.82   6
   0  -3   6 39215.4 1915.48   8
   0  -3   6 38147.0 1848.77   6
   0  -3   5 4772.78 618.358   6
   0   3  -5 5603.63 508.436   2
   0  -3   4 2338.63 375.111   6
   0   3  -4 2781.67 347.064   2
   0  -3   3 747.476 185.831   2
   0   3  -3 1834.65 278.146   2
   0  -3   3 1451.09 272.239   6
   0   3  -2 22339.9 1172.43   6
   0  -3   2 28739.6 1116.97   6
   0  -3   1 33254.5 1147.02   6
   0   3  -1 45095.9 1653.42   4
   0  -3   0 83564.7 1875.49   8
   0   3   0 119549. 2850.20   4
   0   3   1 8674.65 793.973   4
   0  -3  -1 6280.89 562.710   8
   0   3   1 7712.95 595.682   7
   0   3   1 8710.80 593.695   8
   0   3   2 33542.9 1701.81   4
   0   3   2 28401.9 1179.00   7
   0   3   3 109386. 3305.42   4
   0   3   3 114236. 1953.26   5
   0   3   3 107407. 2496.15   7
   0   3   4 438994. 6823.53   4
   0   3   4 499683. 6030.25   8
   0   3   4 514945. 3684.57   5
   0   3   4 454734. 5571.26   7
   0   3   5 178206. 3938.28   8
   0   3   5 152608. 3446.92   7
   0   3   6 7243.95 781.900   7
   0   3   6 8671.81 936.550   8
   0   3   7 2739.10 555.425   8
   0   3   7 2348.27 528.398   7
   0   3   8 19022.1 1381.58   7
   0   3   8 22332.0 1690.11   8
   0   3   9 343.959 248.073   8
   0   3  10 944.718 403.617   8
   0   3  11 9558.31 1283.97   8
   0   3  12 8665.99 1273.49   8
   0   3  12 8070.97 1087.53   7
   0   3  13 624.426 383.634   7
   0   3  13 394.828 363.715   8
   0   3  14 321.952 341.502   8
   0   3  15 763.855 421.368   8
   0   3  16 152.530 213.857   8
   0   3  17 111.598 210.041   8
   0   3  18 404.975 335.318   8
   0  -4  19 398.644 467.016   8
   0  -4  18 19.3048 230.906   8
   0  -4  17 458.189 340.448   8
   0  -4  16 9129.60 1668.90   8
   0  -4  15 1551.67 642.582   8
   0  -4  14 3583.33 1001.96   8
   0   4 -14 3313.62 869.799   5
   0  -4  13 1751.78 636.385   8
   0   4 -13 1762.56 576.795   5
   0   4 -12-140.956 258.457   5
   0  -4  12-185.186 271.382   8
   0  -4  11 1327.25 548.617   8
   0   4 -11 1562.85 424.333   5
   0  -4  10 110.360 126.706   8
   0  -4   9 38011.2 2254.39   6
   0  -4   9 47378.8 2662.63   8
   0   4  -8 15078.3 1058.29   2
   0  -4   8 13760.5 1328.77   8
   0  -4   8 12475.2 1215.38   6
   0  -4   7 25175.1 1706.67   8
   0  -4   7 24771.3 1624.63   6
   0   4  -7 26899.9 1312.93   2
   0  -4   6 37574.7 1906.19   6
   0   4  -6 40784.5 1563.62   2
   0  -4   5 1315.16 296.863   6
   0   4  -5 1337.49 287.240   2
   0  -4   4 46849.5 1795.01   6
   0  -4   3 41077.2 1592.32   6
   0  -4   2 116489. 2570.56   6
   0   4  -2 121769. 3273.69   4
   0  -4   1 43905.8 1539.17   6
   0   4  -1 46292.8 1963.49   4
   0  -4   0 1336.90 283.672   8
   0   4   0 4393.33 653.722   4
   0   4   1 3354.03 597.711   4
   0   4   1 3362.69 420.804   8
   0   4   2 70440.8 2112.97   7
   0   4   2 76530.0 2816.66   4
   0   4   3 122235. 2498.36   5
   0   4   3 128660. 3192.97   8
   0   4   4 3045.63 470.760   7
   0   4   4 3216.41 375.342   5
   0   4   4 3410.78 648.564   4
   0   4   4 3669.52 561.518   8
   0   4   5 48467.4 1963.50   7
   0   4   5 50840.9 1249.99   5
   0   4   5 53819.1 2231.34   8
   0   4   5 51658.9 2600.21   4
   0   4   6 7649.58 1134.88   4
   0   4   6 7856.85 893.671   8
   0   4   6 6648.49 758.150   7
   0   4   7 2426.22 525.205   8
   0   4   7 1906.76 435.179   7
   0   4   7 3181.62 784.167   4
   0   4   8 236.490 169.046   8
   0   4   8 278.594 172.207   7
   0   4   9 11439.7 1144.06   7
   0   4   9 15266.6 1438.72   8
   0   4  10 966.417 373.685   7
   0   4  10 941.386 381.064   8
   0   4  11 1951.68 578.171   8
   0   4  11 1701.73 485.490   7
   0   4  12 6494.77 1075.57   8
   0   4  13 1771.58 596.882   8
   0   4  14 70.8858 130.044   8
   0   4  15 1806.80 889.658   4
   0   4  15 242.964 245.188   8
   0   4  16 1171.05 766.541   4
   0   4  16 288.071 242.278   8
   0   4  17 728.096 435.278   8
   0  -5  19 423.274 410.207   8
   0  -5  18 520.318 444.982   8
   0  -5  17 374.356 334.973   8
   0  -5  16 338.963 304.514   8
   0   5 -15 13823.3 1988.19   5
   0  -5  15 12334.6 1902.75   8
   0  -5  14 21357.3 2332.84   8
   0   5 -14 23803.1 2537.19   5
   0  -5  13 3112.74 822.067   8
   0   5 -13 3574.22 921.724   5
   0  -5  12 1517.74 625.896   8
   0   5 -12 2152.03 682.035   5
   0   5 -12 1348.00 422.494   2
   0   5 -11 17649.7 1347.48   2
   0  -5  11 20730.4 1998.92   8
   0   5 -10 901.871 310.745   2
   0  -5  10 918.910 353.644   8
   0  -5  10 1135.89 467.807   6
   0  -5   9 1885.80 521.686   8
   0  -5   9 1563.15 494.022   6
   0   5  -9 1580.32 364.761   2
   0  -5   8 85069.3 3308.17   6
   0   5  -8 93314.1 2706.47   2
   0  -5   8 86183.2 3438.94   8
   0   5  -7 43327.5 1837.95   2
   0  -5   7 43433.8 2356.66   8
   0  -5   7 42295.5 2236.36   6
   0  -5   6 41.8869 118.401   6
   0  -5   5 10782.0 957.541   6
   0  -5   4 88215.0 2670.61   6
   0   5  -3 3839.22 677.567   4
   0  -5   3 3321.36 492.244   6
   0   5  -2 6840.51 836.161   4
   0  -5   2 6985.94 703.098   6
   0  -5   1 47944.5 1857.22   6
   0   5  -1 47599.3 2249.08   4
   0   5   0 37196.2 2087.29   4
   0   5   1 5622.06 807.255   4
   0   5   1 5851.62 585.176   8
   0   5   2 29212.7 1899.91   4
   0   5   2 32729.3 1600.86   5
   0   5   2 31049.9 1510.88   8
   0   5   3 83543.1 3240.86   4
   0   5   3 89659.7 2476.82   5
   0   5   3 88890.6 2749.21   8
   0   5   4 19433.7 1070.04   5
   0   5   4 17085.1 1187.57   7
   0   5   4 18859.7 1563.99   4
   0   5   5 204.732 257.671   4
   0   5   5 83.4388 145.975   8
   0   5   5 113.705 129.459   7
   0   5   5-40.4325 73.8831   5
   0   5   6 11322.0 1012.39   7
   0   5   6 11547.9 1353.74   4
   0   5   6 13489.9 1272.94   8
   0   5   7 20766.0 1422.79   7
   0   5   7 25192.4 2050.60   4
   0   5   7 25696.5 1806.00   8
   0   5   8 644.827 292.926   8
   0   5   8 863.603 546.069   4
   0   5   8 69.2238 162.793   7
   0   5   9 131.694 177.468   8
   0   5   9-161.769 210.014   7
   0   5   9 281.200 405.590   4
   0   5  10 5132.00 769.599   7
   0   5  10 5002.04 889.325   8
   0   5  11 2592.69 671.932   8
   0   5  11 6081.66 1224.62   4
   0   5  12 139.870 191.710   8
   0   5  12 397.621 515.400   4
   0   5  13 989.817 453.798   8
   0   5  13 2931.66 957.244   4
   0   5  14 3413.13 1051.17   4
   0   5  14 1085.39 488.214   8
   0   5  15 1117.26 737.877   4
   0   5  16 748.276 592.978   4
   0  -6  19-33.6955 140.806   8
   0  -6  18 161.302 355.482   8
   0  -6  17 3135.17 1075.79   8
   0  -6  16 385.572 160.081   8
   0  -6  15 73.3253 309.287   8
   0   6 -15 34.6304 208.448   5
   0   6 -14 3727.12 1034.08   5
   0  -6  14 3482.84 1006.56   8
   0   6 -13 6567.38 1371.09   5
   0  -6  13 4588.45 1050.15   8
   0   6 -12 4437.26 1082.78   5
   0  -6  12 3414.86 888.385   8
   0  -6  11-206.945 242.032   8
   0  -6  11 268.641 373.164   6
   0   6 -11-64.1958 151.869   2
   0   6 -10 18930.6 1353.60   2
   0  -6  10 17046.6 1690.80   6
   0  -6  10 21013.2 1949.69   8
   0  -6   9 20786.1 1844.28   8
   0  -6   9 18385.4 1662.94   6
   0   6  -9 17656.3 1307.97   2
   0  -6   8 3697.06 716.041   8
   0  -6   8 4880.71 811.658   6
   0  -6   7 3766.98 678.565   6
   0  -6   6 53374.3 2346.66   6
   0  -6   5 6086.00 764.355   6
   0  -6   4 44.1444 52.6605   6
   0   6  -3 57235.7 2780.96   4
   0  -6   3 55123.4 2147.89   6
   0   6  -2 50004.6 2505.52   4
   0  -6   2 51510.2 2149.09   6
   0   6  -1 20554.8 1625.56   4
   0  -6   1 23359.8 1462.90   6
   0   6   0 54243.9 2737.47   4
   0   6   1 20535.2 1680.30   4
   0   6   2 865.016 242.644   5
   0   6   2 1332.82 523.313   4
   0   6   2 721.959 208.687   8
   0   6   3 1785.72 423.752   4
   0   6   3 2496.74 469.841   5
   0   6   3 2617.95 488.829   8
   0   6   4 23734.1 1351.19   5
   0   6   4 21398.4 1423.97   7
   0   6   4 26534.2 1656.90   8
   0   6   4 22893.6 1830.92   4
   0   6   5 32658.2 1769.46   7
   0   6   5 33727.7 1989.89   8
   0   6   5 35173.9 2310.94   4
   0   6   6 3682.06 691.220   8
   0   6   6 3090.14 562.866   7
   0   6   6 3403.66 729.381   4
   0   6   7 4747.33 822.262   8
   0   6   7 2488.48 504.888   7
   0   6   7 4427.07 863.993   4
   0   6   8 8600.75 968.989   7
   0   6   8 11198.9 1337.25   8
   0   6   8 12711.9 1556.45   4
   0   6   9 359.970 392.931   4
   0   6   9 7.19752 138.401   8
   0   6   9 140.246 139.515   7
   0   6  10 1620.16 606.177   4
   0   6  10 971.030 414.080   8
   0   6  11 1556.81 552.867   8
   0   6  11 2439.58 835.546   4
   0   6  12 5216.20 1168.78   4
   0   6  12 2244.14 678.721   8
   0   6  13 308.014 425.716   4
   0   6  14 143.434 317.323   4
   0   6  15 1485.20 716.825   4
   0  -7  19 595.497 334.345   8
   0  -7  18 493.650 461.449   8
   0  -7  17 333.388 357.656   8
   0   7 -16 3802.72 1258.88   5
   0  -7  16 3992.68 1189.46   8
   0  -7  15 6278.76 1370.15   8
   0   7 -15 6740.76 1551.55   5
   0  -7  14 130.057 188.103   8
   0   7 -14 598.507 430.050   5
   0  -7  13 7905.85 1452.92   8
   0   7 -13 9327.36 1690.50   5
   0  -7  12 21974.2 2127.60   6
   0  -7  12 25798.5 2473.03   8
   0  -7  11 2566.77 726.618   6
   0  -7  11 2484.84 768.679   8
   0  -7  10 2311.60 705.538   8
   0  -7  10 2899.27 715.483   6
   0  -7   9 197.381 303.026   8
   0  -7   9 886.222 461.912   6
   0  -7   8 8716.22 1149.12   6
   0  -7   8 8784.05 1176.09   8
   0  -7   7 828.436 310.692   6
   0  -7   6 563.957 168.059   6
   0  -7   5 43634.3 2234.76   6
   0  -7   4 27989.1 1754.17   6
   0   7  -4 29409.5 2184.63   4
   0   7  -3 26817.1 2037.20   4
   0  -7   3 25797.9 1638.63   6
   0   7  -2 22096.3 1798.64   4
   0  -7   2 25451.7 1682.17   6
   0  -7   1 10972.5 1129.27   6
   0   7  -1 10199.1 1235.56   4
   0   7   0 826.662 348.806   4
   0   7   1 362.452 325.362   4
   0   7   1-102.480 241.981   5
   0   7   2 31542.8 1902.28   5
   0   7   2 29413.2 1579.90   8
   0   7   2 28347.5 2143.04   4
   0   7   3 25465.0 1650.53   5
   0   7   3 28483.5 2202.98   4
   0   7   4 6252.16 765.996   5
   0   7   4 6257.78 832.379   8
   0   7   5 10720.0 1135.37   8
   0   7   5 16567.8 1342.38   7
   0   7   5 7246.99 777.953   5
   0   7   5 16648.7 1702.68   4
   0   7   6 1520.76 473.891   4
   0   7   6 1205.48 359.197   7
   0   7   6 1413.52 441.369   8
   0   7   7 4210.14 781.612   8
   0   7   7 5545.39 792.068   7
   0   7   7 6094.08 1027.22   4
   0   7   8 84.1322 152.257   4
   0   7   8 88.7436 111.554   7
   0   7   8 24.9238 129.097   8
   0   7   9 13689.5 1694.03   4
   0   7   9 9305.07 1288.39   8
   0   7  10 9248.46 1445.62   4
   0   7  11-25.6760 123.858   4
   0   7  12 642.861 524.237   4
   0   7  13 470.011 363.558   4
   0   7  14 286.170 309.941   4
   0  -8  19 32.5136 286.738   8
   0  -8  18 1855.42 959.115   8
   0   8 -17 179.574 182.295   5
   0  -8  17 221.333 290.226   8
   0  -8  16 590.191 505.260   8
   0   8 -16 178.695 293.292   5
   0   8 -15 2451.48 966.111   5
   0  -8  15 1386.52 675.533   8
   0  -8  14 4114.83 1149.37   8
   0   8 -14 5856.06 1464.32   5
   0   8 -13 962.419 457.355   5
   0  -8  13 1162.72 597.237   6
   0  -8  13 956.440 596.493   8
   0  -8  12 1553.42 670.296   8
   0   8 -12 2295.63 807.001   5
   0  -8  12 1793.74 629.568   6
   0  -8  11 12831.7 1736.26   8
   0  -8  11 10298.3 1472.32   6
   0  -8  10 24882.2 2298.45   8
   0  -8  10 25352.8 2174.75   6
   0  -8   9 3286.57 784.311   6
   0  -8   9 2916.48 756.417   8
   0  -8   8 11644.3 1327.19   6
   0  -8   7 14685.8 1418.67   6
   0  -8   6 612.834 307.800   6
   0  -8   5 1317.43 389.331   6
   0  -8   4 79603.4 3242.08   6
   0   8  -4 73303.5 3648.28   4
   0  -8   3 32779.9 2041.20   6
   0   8  -3 30593.3 2343.12   4
   0   8  -2 1890.40 570.906   4
   0  -8   2 2978.07 653.867   6
   0   8  -1 425.619 114.634   4
   0  -8   1 903.580 398.986   6
   0   8   0 6368.83 1075.18   4
   0   8   0 6087.28 913.040   5
   0   8   1 5713.00 1057.67   4
   0   8   1 5843.65 901.145   5
   0   8   2 550.987 250.818   5
   0   8   2 725.082 428.448   4
   0   8   3 3514.87 836.897   4
   0   8   3 1318.78 358.328   8
   0   8   3 3697.80 664.060   5
   0   8   4 2422.16 529.982   5
   0   8   4 2260.33 485.028   8
   0   8   5 1351.81 408.524   8
   0   8   5 1291.33 376.507   5
   0   8   5 2528.89 667.367   4
   0   8   6 323.314 209.161   8
   0   8   6 325.008 56.8769   4
   0   8   7 11413.7 1517.98   4
   0   8   8 5279.24 1027.46   4
   0   8   9-23.0690 177.121   4
   0   8  10 129.023 253.355   4
   0   8  11 1405.64 548.193   4
   0   8  12-83.7406 275.045   4
   0   8  13 109.745 288.572   4
   0  -9  19 20.2418 134.057   8
   0  -9  18 391.547 379.270   8
   0  -9  17 2595.94 1025.40   8
   0   9 -17 2757.31 1199.78   5
   0   9 -16 4170.38 1449.37   5
   0  -9  16 3475.90 1169.89   8
   0  -9  15 203.706 340.796   8
   0   9 -15 76.2321 235.517   5
   0  -9  14 1359.63 653.418   6
   0  -9  14 1265.55 673.951   8
   0   9 -14 1799.10 774.754   5
   0  -9  13 2645.61 869.883   8
   0   9 -13 3140.45 1037.64   5
   0  -9  13 2060.74 713.711   6
   0   9 -12 5572.42 1284.19   5
   0  -9  12 5039.22 1032.63   6
   0  -9  12 5402.11 1219.88   8
   0   9 -11 1989.78 629.849   5
   0  -9  11 1447.61 594.209   8
   0  -9  11 1877.96 670.437   6
   0  -9  10 11575.2 1581.52   8
   0  -9  10 12516.4 1615.92   6
   0  -9   9 10896.8 1418.59   6
   0  -9   9 11206.8 1494.60   8
   0  -9   8 110.405 36.7096   6
   0  -9   7 8465.93 1119.11   6
   0  -9   6 1627.10 503.831   6
   0  -9   5 8938.55 1159.81   6
   0   9  -4 85.9762 171.074   4
   0  -9   4-64.7323 173.811   6
   0   9  -3 7765.64 1248.33   4
   0  -9   3 5831.98 950.384   6
   0  -9   2 21844.8 1918.16   6
   0   9  -2 25402.3 2225.14   4
   0   9  -1 2646.86 661.927   5
   0  -9   1 3046.43 728.546   6
   0   9  -1 2168.34 598.605   4
   0   9   0-196.991 273.350   5
   0  -9   0 84.3738 94.8683   6
   0   9   0-109.218 242.146   4
   0   9   1 5807.01 962.666   5
   0   9   1 6915.64 1198.24   4
   0   9   2 3332.41 845.883   4
   0   9   2 3180.05 694.001   5
   0   9   3 593.195 292.940   5
   0   9   3 933.492 460.586   4
   0   9   4 291.686 246.078   4
   0   9   4 289.839 225.796   5
   0   9   5 12747.8 1675.76   4
   0   9   6 6049.13 1191.60   4
   0   9   7-39.9489 196.829   4
   0   9   8 522.564 128.937   4
   0   9   9 2247.36 685.515   4
   0   9  10-364.238 363.588   4
   0   9  11-169.319 304.962   4
   0   9  12-67.0557 297.559   4
   0 -10  19 814.801 639.986   8
   0 -10  18 304.929 420.173   8
   0  10 -18 199.561 398.259   5
   0  10 -17 633.734 643.544   5
   0 -10  17 720.552 539.481   8
   0  10 -16 222.952 260.450   5
   0 -10  16 1022.56 700.225   8
   0 -10  15 4878.54 1335.32   8
   0  10 -15 5282.89 1539.28   5
   0 -10  14 411.243 512.400   8
   0 -10  14 407.220 436.923   6
   0  10 -14-280.773 342.151   5
   0 -10  13 72.9160 218.981   6
   0 -10  13 178.733 294.603   8
   0  10 -13-84.8506 455.781   5
   0  10 -12 9804.14 1839.74   5
   0 -10  12 7172.81 1333.79   6
   0 -10  12 8639.24 1588.15   8
   0 -10  11 7515.51 1402.67   8
   0  10 -11 8789.29 1627.78   5
   0 -10  11 7963.22 1364.26   6
   0  10 -10-102.549 258.157   5
   0 -10  10 409.729 342.447   6
   0 -10  10 2.45331 115.517   8
   0 -10   9 3281.94 813.216   6
   0 -10   9 3114.79 797.975   8
   0 -10   8 8808.45 1254.98   6
   0 -10   7 6804.67 1089.33   6
   0 -10   6 757.180 377.330   6
   0 -10   5 12360.7 1459.25   6
   0 -10   4 24041.9 2045.24   6
   0  10  -4 22247.5 2285.07   4
   0  10  -3 6513.98 1130.80   5
   0 -10   3 6394.22 1041.57   6
   0  10  -3 5865.63 1163.85   4
   0 -10   2 7046.13 1189.80   6
   0  10  -2 5994.77 1102.16   5
   0  10  -2 5966.69 1169.39   4
   0 -10   1 11949.0 1581.57   6
   0  10  -1 8821.12 1414.87   4
   0  10  -1 10264.1 1409.58   5
   0 -10   0 5922.78 1216.50   6
   0  10   0 6479.94 1090.44   5
   0  10   0 6099.63 1157.30   4
   0  10   1 405.862 324.629   4
   0  10   1 256.137 193.587   5
   0  10   2 7434.91 1302.28   4
   0  10   2 6418.66 1052.91   5
   0  10   3 22741.5 2340.92   4
   0  10   3 13246.3 1484.48   5
   0  10   4 2079.09 780.336   4
   0  10   5 591.880 340.886   4
   0  10   6 3110.21 856.732   4
   0  10   7 3116.89 896.156   4
   0  10   8 777.025 468.254   4
   0  10   9 360.437 369.926   4
   0  10  10 1517.72 683.094   4
   0  10  11 429.471 233.923   4
   0  11 -18-190.361 329.419   5
   0 -11  18 524.645 561.210   8
   0  11 -17 606.474 558.081   5
   0 -11  17 1014.43 687.123   8
   0  11 -16-236.376 193.584   5
   0 -11  16 171.302 284.330   8
   0  11 -15-72.9652 44.0625   5
   0 -11  15 413.903 480.497   6
   0 -11  15 226.602 441.440   8
   0 -11  14 3543.62 1131.89   8
   0 -11  14 3090.50 928.983   6
   0  11 -14 3985.91 1258.81   5
   0 -11  13 908.516 540.979   6
   0 -11  13 1551.42 714.129   8
   0  11 -13 1500.88 741.923   5
   0  11 -12 541.795 255.131   5
   0 -11  12 1450.96 719.657   8
   0 -11  12 1303.77 618.569   6
   0 -11  11 1700.97 700.283   6
   0  11 -11 1966.51 703.727   5
   0 -11  11 1516.80 616.638   8
   0  11 -10 14290.8 2064.88   5
   0 -11  10 12151.1 1671.33   8
   0 -11  10 11226.2 1644.12   6
   0  11  -9 48.1916 291.278   5
   0 -11   9 288.065 216.484   8
   0 -11   9 401.300 309.628   6
   0 -11   8 149.608 184.247   6
   0  11  -8 14.8712 106.511   5
   0 -11   8 99.9063 192.678   8
   0  11  -7 12287.5 1772.46   5
   0 -11   7 9181.57 1347.16   6
   0  11  -6 25251.5 2466.79   5
   0 -11   6 23055.9 2139.57   6
   0  11  -5 981.569 399.734   5
   0 -11   5 1240.04 510.978   6
   0  11  -4 1297.88 593.933   4
   0 -11   4 762.951 345.962   6
   0  11  -4 1041.32 365.422   5
   0  11  -3 12172.4 1774.55   4
   0 -11   3 11253.9 1511.62   6
   0  11  -3 12312.0 1656.18   5
   0  11  -2 1153.23 543.265   4
   0 -11   2 1417.83 600.608   6
   0  11  -2 634.053 318.992   5
   0 -11   1 166.017 227.442   6
   0  11  -1-28.9252 231.287   5
   0  11  -1 21.8783 202.809   4
   0 -11   0 14591.1 2084.49   6
   0  11   0 12616.6 1637.78   5
   0  11   0 9481.00 1537.38   4
   0  11   1 12750.8 1813.34   4
   0 -11  -1 18005.0 2474.26   6
   0  11   2 231.700 270.823   4
   0  11   2 176.114 191.897   5
   0  11   3 251.036 349.978   4
   0  11   4 4212.19 1056.75   4
   0  11   5 882.431 498.765   4
   0  11   6 153.305 299.377   4
   0  11   7 813.197 462.264   4
   0  11   8 2355.69 838.421   4
   0  11   9 90.8961 224.478   4
   0 -12  18 315.407 420.312   8
   0  12 -18 7.05797 112.659   5
   0  12 -17-4.89894 284.465   5
   0 -12  17 414.002 574.616   8
   0  12 -16 2717.58 1181.54   5
   0 -12  16 2099.13 963.650   8
   0 -12  15 313.918 445.163   8
   0 -12  15 591.130 470.297   6
   0  12 -15 339.731 473.927   5
   0  12 -14 738.555 586.507   5
   0 -12  14 353.215 342.886   8
   0 -12  14 428.324 417.452   6
   0 -12  13 847.742 492.971   6
   0  12 -13 1186.63 689.804   5
   0 -12  13 1402.23 709.455   8
   0 -12  12 3659.33 1057.03   8
   0  12 -12 4724.41 1278.24   5
   0 -12  12 3317.68 1003.39   6
   0 -12  11 84.9209 79.6042   6
   0  12 -11-99.9324 232.527   5
   0 -12  11-124.632 272.705   8
   0  12 -10 415.939 271.174   5
   0 -12  10 380.952 317.322   6
   0 -12  10 330.807 281.967   8
   0 -12   9 5639.56 1137.04   8
   0  12  -9 8336.49 1532.36   5
   0 -12   9 6139.25 1198.52   6
   0 -12   8 2084.54 646.849   8
   0  12  -8 2133.35 748.737   5
   0 -12   8 1746.06 614.311   6
   0  12  -7-34.2541 202.802   5
   0 -12   7-74.6549 85.5585   6
   0 -12   6 5105.65 1072.57   6
   0  12  -6 5980.61 1253.98   5
   0 -12   5 13597.7 1755.24   6
   0  12  -5 13798.6 1893.23   5
   0  12  -4 1051.06 561.989   4
   0 -12   4 869.889 406.494   6
   0  12  -4 1069.34 384.399   5
   0 -12   3 150.373 202.737   6
   0  12  -3 752.682 474.407   5
   0  12  -3 474.498 430.272   4
   0  12  -2 5516.23 1169.50   5
   0  12  -2 4835.67 1195.94   4
   0 -12   2 5827.69 1246.51   6
   0  12  -1 10031.5 1692.21   4
   0  12  -1 9127.58 1516.92   5
   0 -12   1 13653.2 2037.76   6
   0  12   0 1882.12 635.779   5
   0 -12   0 2639.80 954.706   6
   0  12   0 2669.92 871.926   4
   0  12   1 355.776 338.368   5
   0  12   1 837.976 553.818   4
   0 -12  -1 1140.69 642.023   6
   0  12   2 7394.57 1453.71   4
   0 -12  -2 8336.34 1909.82   6
   0  12   3 636.734 404.257   4
   0  12   4 117.972 192.392   4
   0  12   5 2373.02 854.851   4
   0  12   6 774.445 494.212   4
   0  12   7 198.915 229.562   4
   0  12   8 97.2575 282.478   4
   0 -13  17 649.805 602.700   8
   0  13 -17 306.994 556.209   5
   0 -13  16 115.646 218.769   8
   0  13 -16 693.907 678.033   5
   0  13 -15 478.100 430.195   5
   0 -13  15 226.530 357.814   8
   0  13 -14 835.082 613.876   5
   0 -13  14 644.136 499.551   8
   0  13 -13 390.451 334.580   5
   0 -13  13 83.8651 174.039   8
   0  13 -12 688.169 538.914   5
   0 -13  12 252.748 227.579   8
   0 -13  11 4390.75 1109.66   8
   0  13 -11 9409.84 1794.61   5
   0  13 -10 837.069 456.307   5
   0  13  -9-80.4900 251.536   5
   0  13  -8 2093.61 848.774   5
   0  13  -7 5668.33 1276.98   5
   0  13  -6-45.8764 251.874   5
   0  13  -5 246.194 277.173   5
   0  13  -4 5095.41 1191.89   5
   0  13  -4 5014.52 1282.29   4
   0  13  -3 2630.34 832.232   5
   0  13  -3 2990.92 993.850   4
   0  13  -2-44.8710 165.373   4
   0  13  -2 247.674 284.787   5
   0  13  -1 1939.63 732.709   5
   0  13  -1 3384.54 1045.02   4
   0  13   0 3669.53 999.501   5
   0  13   0 8605.63 1630.61   4
   0  13   1 928.499 496.521   5
   0  13   1 1459.12 684.226   4
   0  13   2 89.5062 338.085   4
   0  13   3 1937.02 795.774   4
   0  13   4 617.551 502.776   4
   0  13   5-58.8762 230.301   4
   0  13   6 31.1269 108.550   4
   0  14 -15-50.2947 103.745   5
   0  14 -14 428.304 576.821   5
   0  14 -13 1559.00 801.305   5
   0  14 -12 684.308 577.347   5
   0  14 -11-179.581 117.653   5
   0  14 -10 1486.39 744.234   5
   0  14  -9 1096.81 621.526   5
   0  14  -8 208.875 286.575   5
   0  14  -7-287.569 277.806   5
   0  14  -6 1886.27 762.501   5
   0  14  -5 1120.95 593.108   5
   0  14  -4 175.071 206.236   5
   0  14  -4 295.293 485.051   4
   0  14  -3 1097.23 583.950   5
   0  14  -3 3012.46 1031.67   4
   0  14  -2 1527.96 691.554   5
   0  14  -2 4223.05 1243.91   4
   0  14  -1 56.1931 167.773   5
   0  14  -1-89.9148 186.598   4
   0  14   0-15.9916 113.501   5
   0  14   0 343.089 268.535   4
   0  14   1 368.845 352.222   4
   0  14   2 590.710 432.582   4
   0  14   3 74.3277 183.290   4
   0  14   4 302.219 339.407   4
   0  15 -12 1010.45 643.717   5
   0  15 -11 1632.48 793.622   5
   0  15 -10 228.622 318.061   5
   0  15  -9 406.648 366.809   5
   0  15  -8 698.744 459.063   5
   0  15  -7 69.8483 178.589   5
   0  15  -6-167.656 337.679   5
   0  15  -5 919.854 526.862   5
   0  15  -4 959.769 639.063   4
   0  15  -4 374.081 352.393   5
   0  15  -3 132.558 345.218   4
   0  15  -3-6.03943 138.206   5
   0  15  -2 8.46819 49.9664   5
   0  15  -2 371.031 389.933   4
   0  15  -1 1345.09 794.646   4
   0  15  -1 632.217 478.039   5
   0  15   0 411.628 455.199   4
   0  15   1 102.662 189.086   4
   0  16  -8 171.069 115.490   5
   0  16  -7 881.786 583.477   5
   0  16  -6 81.1271 207.269   5
   0  16  -5 31.3976 133.345   5
   0  16  -4 337.150 352.636   5
   0  16  -3 528.920 466.407   5
   0  16  -3 804.541 612.733   4
   0  16  -2 195.960 320.909   5
  -1  16  -2 237.606 379.527   4
  -1  16  -2 185.107 369.014   5
  -1  16  -3 551.408 551.146   4
  -1  16  -3 575.300 568.719   5
  -1  16  -4 187.232 327.407   5
  -1  16  -5 145.804 272.089   5
  -1  16  -6-20.5141 67.3838   5
  -1  16  -7 870.353 590.091   5
  -1  16  -8 991.522 589.775   5
  -1  16  -9 134.850 274.904   5
  -1  15   2 130.108 206.937   4
  -1  15   1 218.439 410.696   4
  -1  15   0 335.689 419.159   4
  -1  15  -1 1010.68 625.360   5
  -1  15  -1 2013.31 913.371   4
  -1  15  -2 1180.60 673.026   5
  -1  15  -2 2427.58 999.013   4
  -1  15  -3-97.0487 158.514   4
  -1  15  -3 52.2987 204.144   5
  -1  15  -4 168.712 282.769   5
  -1  15  -4 637.131 591.446   4
  -1  15  -5 1680.35 745.943   5
  -1  15  -6 565.155 488.914   5
  -1  15  -7 48.0849 187.118   5
  -1  15  -8 981.702 621.774   5
  -1  15  -9 939.708 619.639   5
  -1  15 -10-199.138 152.266   5
  -1  15 -11 209.224 319.229   5
  -1  15 -12 604.607 516.962   5
  -1  15 -13 1399.20 819.862   5
  -1  14   4 891.761 583.621   4
  -1  14   3 35.1677 224.034   4
  -1  14   2 414.826 378.301   4
  -1  14   1 4287.56 1198.26   4
  -1  14   0 1783.89 750.669   5
  -1  14   0 4168.09 1179.49   4
  -1  14  -1 241.908 329.873   5
  -1  14  -1-37.0774 150.019   4
  -1  14  -2 589.864 442.375   5
  -1  14  -2 1746.34 799.190   4
  -1  14  -3 4474.43 1156.58   5
  -1  14  -3 5078.57 1367.67   4
  -1  14  -4 1350.24 734.509   4
  -1  14  -4 1367.16 687.322   5
  -1  14  -5 122.970 284.355   5
  -1  14  -6 497.691 258.953   5
  -1  14  -7 344.866 240.913   5
  -1  14  -8 27.9714 263.338   5
  -1  14  -9 126.255 293.931   5
  -1  14 -10 2899.33 914.017   5
  -1  14 -11 3069.26 1053.92   5
  -1  14 -12 200.568 343.968   5
  -1  14 -13 618.775 631.630   5
  -1  14 -14 2085.77 1067.71   5
  -1  14 -15 79.1182 321.590   5
  -1  13   6 958.914 552.062   4
  -1  13   5-41.3759 234.298   4
  -1  13   4-46.9337 100.702   4
  -1  13   3 1954.17 765.894   4
  -1  13   2 291.446 279.333   4
  -1  13   1 1863.99 747.210   4
  -1  13   1 1003.11 535.396   5
  -1  13   0 206.405 292.412   5
  -1  13   0 253.480 275.657   4
  -1  13  -1 3993.90 1019.11   5
  -1  13  -1 6948.57 1461.09   4
  -1  13  -2 900.410 501.047   5
  -1  13  -2 925.945 515.767   4
  -1  13  -3 889.972 544.880   4
  -1  13  -3 1117.10 511.428   5
  -1  13  -4 3914.80 1036.39   5
  -1  13  -4 3384.56 1011.31   4
  -1  13  -5 1298.52 631.508   5
  -1  13  -6 3082.05 933.003   5
  -1  13  -7 593.800 443.040   5
  -1  13  -8 4851.09 1182.62   5
  -1  13  -9 733.018 413.914   5
  -1  13 -10 25.0807 258.092   5
  -1  13 -11 2903.57 967.401   5
  -1  13 -12 3224.59 1105.70   5
   1 -13  12 1848.69 735.934   8
   1 -13  13-62.7031 183.726   8
  -1  13 -13 434.611 298.311   5
  -1  13 -14 376.190 505.743   5
   1 -13  14-94.2075 89.5237   8
   1 -13  15 985.089 662.569   8
  -1  13 -15 2070.47 1096.66   5
  -1  13 -16 461.213 641.901   5
   1 -13  16 233.007 331.387   8
   1 -13  17-201.112 333.265   8
  -1  13 -17 283.348 513.434   5
  -1  12   8 800.471 469.795   4
  -1  12   7-39.4660 220.974   4
  -1  12   6 511.641 438.418   4
  -1  12   5 4299.37 1110.50   4
  -1  12   4 1810.94 712.529   4
  -1  12   3 119.364 203.567   4
  -1  12   2 6246.43 1308.21   4
  -1  12   2 3849.73 934.272   5
  -1  12   1 23151.5 2517.11   4
  -1  12   1 14650.4 1838.88   5
  -1  12   0 2881.20 896.100   4
  -1  12   0 1730.76 637.947   5
  -1  12  -1 406.969 319.637   4
  -1  12  -1 483.699 254.413   5
  -1  12  -2 11285.1 1631.39   5
  -1  12  -2 10195.7 1712.80   4
  -1  12  -3 316.313 169.785   4
  -1  12  -3 386.212 271.488   5
  -1  12  -4 1834.51 652.238   5
  -1  12  -4 2041.38 790.149   4
  -1  12  -5 3479.49 915.684   5
  -1  12  -6 13593.8 1863.59   5
   1 -12   6 13270.1 1627.93   6
   1 -12   7 120.044 224.723   6
  -1  12  -7-164.072 127.279   5
  -1  12  -8 226.897 122.385   5
   1 -12   8 245.628 217.456   8
   1 -12   8 29.0283 110.127   6
   1 -12   9 6922.20 1281.24   6
  -1  12  -9 6277.97 1331.74   5
   1 -12   9 5205.68 1079.05   8
   1 -12  10 2682.76 829.990   8
  -1  12 -10 3108.88 939.364   5
   1 -12  10 2718.51 838.112   6
   1 -12  11 138.732 295.660   6
  -1  12 -11-19.5508 257.875   5
   1 -12  11-13.7999 25.0207   8
   1 -12  12 1625.05 713.295   8
   1 -12  12 849.961 496.485   6
  -1  12 -12 1791.33 773.963   5
  -1  12 -13 2044.51 855.432   5
   1 -12  13 1619.29 730.002   8
   1 -12  13 878.399 502.169   6
  -1  12 -14 51.0369 355.716   5
   1 -12  14-5.09649 237.183   8
  -1  12 -15-80.7415 61.2846   5
   1 -12  15 520.317 514.859   8
  -1  12 -16 1141.68 853.275   5
   1 -12  16 1264.13 777.519   8
  -1  12 -17 1222.56 909.120   5
   1 -12  17 1200.99 696.520   8
   1 -12  18-35.8368 158.816   8
  -1  12 -18 1036.15 930.314   5
  -1  11  10 572.630 438.892   4
  -1  11   9 403.320 321.705   4
  -1  11   8 779.270 536.681   4
  -1  11   7 3759.14 977.802   4
  -1  11   6 272.606 341.815   4
  -1  11   5 223.509 247.191   4
  -1  11   4 4175.07 1055.07   4
  -1  11   3 4020.86 863.902   5
  -1  11   3 6843.82 1316.95   4
  -1  11   2 268.439 311.088   4
  -1  11   2 199.333 189.018   5
  -1  11   1 1286.03 518.946   4
  -1  11   1 1105.57 453.908   5
   1 -11  -1 2024.68 731.809   6
  -1  11   0 10826.8 1641.25   4
   1 -11   0 13923.6 1848.00   6
  -1  11   0 11783.3 1544.52   5
  -1  11  -1 492.451 465.763   4
   1 -11   1 964.142 449.376   6
  -1  11  -1 495.012 284.539   5
   1 -11   2 352.079 362.912   6
  -1  11  -2-142.995 259.632   4
  -1  11  -2 142.601 152.581   5
   1 -11   3 15241.8 1650.40   6
  -1  11  -3 14095.6 1746.40   5
  -1  11  -3 13483.2 1859.64   4
   1 -11   4 43356.6 2805.53   6
  -1  11  -4 40442.6 3210.63   4
  -1  11  -4 39975.6 2982.39   5
  -1  11  -5 519.362 207.837   5
   1 -11   5 765.096 303.779   6
   1 -11   5 477.827 237.472   8
  -1  11  -6 319.016 59.5331   5
   1 -11   6 123.311 182.754   8
   1 -11   6 44.5179 176.282   6
  -1  11  -7 25197.6 2452.75   5
   1 -11   7 22511.7 2028.22   6
   1 -11   7 21624.7 1921.79   8
  -1  11  -8 5690.53 1183.91   5
   1 -11   8 4078.92 888.608   8
   1 -11   8 4681.38 967.135   6
   1 -11   9 569.867 344.545   8
  -1  11  -9 435.948 301.213   5
   1 -11   9 537.294 346.713   6
   1 -11  10 1028.57 521.607   6
   1 -11  10 778.435 437.368   8
  -1  11 -10 692.902 333.616   5
   1 -11  11 5817.81 1251.38   8
   1 -11  11 5677.06 1164.47   6
  -1  11 -11 6824.81 1433.72   5
   1 -11  12 223.798 343.604   8
   1 -11  12 29.8704 114.480   6
  -1  11 -12 61.0709 178.217   5
   1 -11  13 184.171 294.802   6
   1 -11  13 300.436 341.800   8
  -1  11 -13-75.7808 258.165   5
  -1  11 -14 4009.63 1340.21   5
   1 -11  14 3074.96 1015.29   8
  -1  11 -15 798.559 692.190   5
   1 -11  15 938.241 699.832   8
   1 -11  16 200.810 320.003   8
  -1  11 -16 253.114 398.629   5
   1 -11  17-113.205 407.621   8
  -1  11 -17 913.280 921.979   5
   1 -11  18-90.8130 110.801   8
  -1  11 -18 912.582 834.547   5
  -1  10  11 318.622 341.480   4
  -1  10  10 1387.55 624.331   4
  -1  10   9 1125.46 565.125   4
  -1  10   8 449.212 320.396   4
  -1  10   7 95.5501 210.196   4
  -1  10   6 8271.45 1388.58   4
  -1  10   5 5125.72 1069.91   4
  -1  10   4 418.054 313.814   4
  -1  10   3 5821.45 1147.70   4
  -1  10   3 3326.97 747.824   5
  -1  10   2 14715.1 1576.65   5
  -1  10   2 12972.8 1741.01   4
  -1  10   1 72.0027 173.004   4
  -1  10   1 93.4137 192.974   5
  -1  10   0-29.6525 87.9965   4
  -1  10   0 118.027 107.701   5
   1 -10   0 281.975 135.287   6
  -1  10  -1 10280.3 1368.04   5
  -1  10  -1 9338.71 1422.28   4
   1 -10   1 7947.33 1228.96   6
  -1  10  -2 15566.8 1884.56   4
  -1  10  -2 16803.9 1760.92   5
   1 -10   2 12699.6 1476.63   6
  -1  10  -3 1862.66 670.490   4
  -1  10  -3 1760.65 522.007   5
   1 -10   3 928.371 329.162   6
  -1  10  -4-83.0674 365.414   5
   1 -10   4 39.0095 136.406   6
  -1  10  -4 185.620 137.967   4
  -1  10  -5 22710.9 2131.82   5
   1 -10   5 15198.3 1546.74   6
   1 -10   6-31.3623 125.623   6
  -1  10  -6 150.615 389.156   5
   1 -10   6 83.3523 72.7381   8
   1 -10   7 10808.7 1312.38   8
   1 -10   7 9744.59 1273.83   6
  -1  10  -7 11397.0 1554.22   5
   1 -10   8 4644.26 942.512   8
  -1  10  -8 6053.82 1182.13   5
   1 -10   8 6392.81 1095.40   6
   1 -10   9 3890.07 903.116   6
   1 -10   9 3624.86 886.436   8
  -1  10  -9 3533.50 901.166   5
  -1  10 -10-112.981 206.368   5
   1 -10  10 85.0794 100.231   6
   1 -10  10 228.481 198.894   8
   1 -10  11 214.654 263.328   8
  -1  10 -11 55.8375 59.9276   5
   1 -10  11 164.064 228.915   6
   1 -10  12 6824.85 1393.46   8
   1 -10  12 6478.17 1243.50   6
  -1  10 -12 7487.01 1516.23   5
  -1  10 -13 4557.16 1261.40   5
   1 -10  13 4691.25 1204.22   8
   1 -10  14 345.379 475.373   8
  -1  10 -14 367.644 470.930   5
  -1  10 -15 1920.64 909.474   5
   1 -10  15 2333.44 990.129   8
   1 -10  16 1430.58 820.116   8
  -1  10 -16 2529.36 1118.98   5
   1 -10  17 259.976 387.243   8
  -1  10 -17 20.8740 349.096   5
   1 -10  18 205.657 411.605   8
   1 -10  19 577.496 547.609   8
  -1   9  12 1309.81 563.240   4
  -1   9  11-30.3464 240.842   4
  -1   9  10-54.0485 304.876   4
  -1   9   9-45.3018 331.220   4
  -1   9   8 5206.32 1062.05   4
  -1   9   7 1068.71 480.161   4
  -1   9   6 45.4232 78.7381   4
  -1   9   5 11009.1 1518.24   4
  -1   9   4 6620.00 1161.14   4
  -1   9   4 3435.86 643.321   5
  -1   9   3 79.0567 103.564   4
  -1   9   3 338.675 257.554   5
  -1   9   2 217.932 215.695   5
  -1   9   2 72.5757 231.399   4
  -1   9   1 14470.7 1458.44   5
  -1   9   1 15710.4 1808.93   4
  -1   9   0 21203.3 2025.04   4
  -1   9   0 22067.6 1842.32   5
   1  -9   0 25304.6 2066.71   6
  -1   9  -1 8529.52 1163.28   5
  -1   9  -1 6539.08 1114.36   4
   1  -9   1 8402.34 1115.75   6
  -1   9  -2 24827.3 2220.53   4
   1  -9   2 28317.1 2002.27   6
  -1   9  -2 27528.4 2136.40   5
  -1   9  -3 45994.2 3050.89   4
   1  -9   3 46214.9 2466.79   6
  -1   9  -3 49955.9 2914.48   5
   1  -9   4 6959.15 970.787   6
  -1   9  -4 6679.42 1055.27   5
  -1   9  -4 6076.52 1096.52   4
   1  -9   5 11475.1 1237.63   6
  -1   9  -5 12414.9 1506.95   5
  -1   9  -6 2728.78 644.354   5
   1  -9   6 2671.15 599.409   6
   1  -9   6 3123.53 647.771   8
   1  -9   7 21775.2 1839.00   8
   1  -9   7 18120.8 1653.36   6
  -1   9  -7 22226.5 2118.60   5
   1  -9   8 6757.50 1087.11   6
   1  -9   8 7371.44 1130.85   8
  -1   9  -8 7974.05 1327.73   5
   1  -9   9 5271.48 1020.86   6
   1  -9   9 6046.78 1109.37   8
  -1   9  -9 5068.38 1048.21   5
  -1   9 -10 11306.3 1653.74   5
   1  -9  10 9648.43 1369.22   6
   1  -9  10 11624.0 1597.22   8
   1  -9  11 168.214 303.432   6
  -1   9 -11-88.1705 208.498   5
   1  -9  11-80.8447 217.360   8
   1  -9  12 2541.26 777.533   6
  -1   9 -12 3081.13 986.293   5
   1  -9  12 2543.65 852.495   8
   1  -9  13 2348.86 869.964   8
  -1   9 -13 3219.92 1033.46   5
  -1   9 -14 4053.54 1224.09   5
   1  -9  14 3814.97 1154.43   8
   1  -9  15 1082.21 716.544   8
  -1   9 -15 470.763 518.780   5
  -1   9 -16 611.206 480.032   5
   1  -9  16 45.3621 223.694   8
  -1   9 -17 1786.78 962.672   5
   1  -9  17 2230.03 965.990   8
   1  -9  18 164.760 190.293   8
   1  -9  19-29.1205 156.636   8
  -1   8  13-42.6612 161.857   4
  -1   8  12-74.0040 71.3439   4
  -1   8  11-21.4886 193.499   4
  -1   8  10 3801.42 908.372   4
  -1   8   9 76.6401 243.448   4
  -1   8   8 104.270 117.879   4
  -1   8   8 226.956 179.406   7
  -1   8   7 11703.1 1288.11   7
  -1   8   7 13490.5 1624.85   4
  -1   8   6-76.8252 196.317   7
  -1   8   6-308.895 430.317   4
  -1   8   5 2821.56 734.240   4
  -1   8   5 2293.21 542.306   7
  -1   8   5 1393.28 357.997   5
  -1   8   4 929.947 272.850   8
  -1   8   4 1863.97 596.651   4
  -1   8   4 1062.85 307.052   5
  -1   8   3 22214.4 1985.88   4
  -1   8   3 18366.4 1481.79   5
  -1   8   2 2283.79 524.952   5
  -1   8   2 2916.10 702.231   4
  -1   8   1 2187.29 600.764   4
  -1   8   1 2441.60 568.298   5
  -1   8   0 12027.3 1453.93   4
  -1   8   0 12866.2 1303.00   5
  -1   8  -1 25030.4 2085.87   4
  -1   8  -1 25348.4 1895.45   5
   1  -8   1 29951.8 1915.73   6
   1  -8   2 15425.7 1324.33   6
  -1   8  -2 12555.5 1475.78   4
  -1   8  -2 14088.7 1425.34   5
  -1   8  -3 11507.8 1323.14   5
  -1   8  -3 12065.3 1513.99   4
   1  -8   3 12146.1 1162.82   6
  -1   8  -4 49802.4 3032.69   4
   1  -8   4 51030.2 2440.60   6
  -1   8  -4 48886.4 2817.78   5
  -1   8  -5 14850.7 1548.98   5
   1  -8   5 15447.5 1330.37   6
  -1   8  -6 357.088 154.441   5
   1  -8   6 792.054 296.246   8
   1  -8   6 710.942 305.412   6
  -1   8  -7 7699.16 1161.73   5
   1  -8   7 7833.17 1041.12   6
   1  -8   7 7724.01 1078.44   8
  -1   8  -8 13724.1 1639.21   5
   1  -8   8 13742.8 1518.20   8
   1  -8   8 13861.1 1484.40   6
   1  -8   9 274.055 237.751   8
  -1   8  -9 626.040 173.395   5
   1  -8   9 731.789 347.008   6
  -1   8 -10 541.988 385.170   5
   1  -8  10 683.210 382.352   6
   1  -8  10 598.900 422.883   8
  -1   8 -11 13301.4 1806.15   5
  -1   8 -11 9702.61 1226.04   2
   1  -8  11 11247.4 1473.25   6
   1  -8  11 12945.0 1737.42   8
  -1   8 -12 6926.42 1402.20   5
   1  -8  12 7248.04 1365.83   8
   1  -8  13 744.535 403.992   8
  -1   8 -13 755.279 583.866   5
   1  -8  14 4235.40 1183.80   8
  -1   8 -14 4159.06 1141.76   5
  -1   8 -15 3320.77 1098.76   5
   1  -8  15 3739.38 1131.62   8
   1  -8  16 958.717 502.469   8
  -1   8 -16 1491.11 802.501   5
   1  -8  17-598.884 621.208   8
   1  -8  18 1125.29 626.773   8
   1  -8  19 479.271 547.329   8
  -1   7  14 72.3206 214.882   4
  -1   7  13 1589.80 642.972   4
  -1   7  12 1326.02 541.818   4
  -1   7  11 1015.47 485.595   4
  -1   7  10 50.3311 139.748   4
  -1   7   9 8441.19 1067.43   7
  -1   7   9 10642.8 1451.35   4
  -1   7   8 1936.02 580.622   4
  -1   7   8 1735.31 483.690   7
  -1   7   8 1439.83 450.760   8
  -1   7   7 148.292 129.081   4
  -1   7   7 156.423 151.034   8
  -1   7   7 79.7228 83.2045   7
  -1   7   6-2.31408 295.804   4
  -1   7   6 219.541 141.340   7
  -1   7   6 191.076 168.599   8
  -1   7   5 12797.7 1142.28   8
  -1   7   5 30000.9 1921.38   7
  -1   7   5 11886.3 944.090   5
  -1   7   5 30781.8 2259.67   4
  -1   7   4-100.977 190.847   7
  -1   7   4-110.516 161.245   4
  -1   7   4 25.0735 147.827   5
  -1   7   4 33.9475 40.9471   8
  -1   7   3 3556.74 656.268   7
  -1   7   3 2016.56 366.109   8
  -1   7   3 3880.91 804.515   4
  -1   7   3 3715.17 610.621   5
  -1   7   2 39421.8 2458.66   4
  -1   7   2 35810.7 1943.45   5
  -1   7   1 234.149 91.5808   5
  -1   7   1 489.137 312.693   4
   1  -7  -1 492.743 197.890   8
  -1   7   0 1005.13 322.645   4
   1  -7   0 565.965 202.219   8
  -1   7   0 803.040 309.975   5
  -1   7  -1 35937.7 2085.88   5
   1  -7   1 40563.7 1965.76   6
  -1   7  -1 34533.1 2222.09   4
   1  -7   2 76995.4 2646.70   6
  -1   7  -2 69299.3 3205.36   4
  -1   7  -2 70880.1 3032.71   5
   1  -7   3 2349.20 466.502   6
  -1   7  -3 1873.05 427.159   5
  -1   7  -3 1995.75 545.447   4
   1  -7   4 884.646 284.542   6
  -1   7  -4 625.538 69.5451   5
   1  -7   5 64972.7 2669.03   8
   1  -7   5 59163.8 2413.21   6
  -1   7  -5 61668.5 3032.09   5
   1  -7   6 45046.3 2255.90   6
  -1   7  -6 47191.1 2771.25   5
   1  -7   6 46094.6 2381.17   8
  -1   7  -7 6282.45 1005.89   5
   1  -7   7 6365.90 917.443   6
   1  -7   7 5911.12 907.626   8
   1  -7   8 10051.6 1195.31   6
  -1   7  -8 9051.58 1062.54   2
   1  -7   8 11241.7 1339.26   8
  -1   7  -8 10007.5 1326.10   5
   1  -7   9 44659.1 2619.42   6
   1  -7   9 48985.8 3017.77   8
  -1   7  -9 48969.5 3132.05   5
  -1   7  -9 47214.5 2477.92   2
   1  -7  10 6783.40 1088.33   6
  -1   7 -10 8046.79 1028.39   2
   1  -7  10 7472.05 1227.65   8
  -1   7 -10 8115.98 1296.17   5
  -1   7 -11 424.446 229.025   2
   1  -7  11 798.065 410.769   8
  -1   7 -11 354.475 316.079   5
  -1   7 -12 8065.21 1118.35   2
   1  -7  12 9476.47 1541.14   8
  -1   7 -12 10470.2 1636.01   5
  -1   7 -13 16158.5 2114.32   5
   1  -7  13 15057.8 2025.71   8
   1  -7  14 478.888 412.269   8
  -1   7 -14-130.034 262.737   5
   1  -7  15 1168.20 650.503   8
  -1   7 -15 889.754 631.821   5
   1  -7  16 4228.07 1192.37   8
  -1   7 -16 2453.53 976.224   5
   1  -7  17-230.261 518.206   8
   1  -7  18-126.084 195.012   8
   1  -7  19 1075.16 744.322   8
  -1   6  15 506.136 415.932   4
  -1   6  14 318.210 354.184   4
  -1   6  13 208.220 325.163   4
  -1   6  12 2387.97 803.187   4
  -1   6  11 4783.18 901.619   8
  -1   6  11 5918.12 919.756   7
  -1   6  10 398.558 250.752   8
  -1   6  10 895.095 473.060   4
  -1   6  10 277.121 117.048   7
  -1   6   9-6.14760 124.720   7
  -1   6   9 302.498 292.093   4
  -1   6   9 163.793 131.044   8
  -1   6   8 11651.0 1446.12   4
  -1   6   8 7136.30 950.593   8
  -1   6   8 10259.3 1125.59   7
  -1   6   7 11046.2 1352.75   4
  -1   6   7 10778.3 1132.23   7
  -1   6   6 2662.15 537.332   8
  -1   6   6 2562.98 610.434   4
  -1   6   6 1773.43 464.920   7
  -1   6   5 1320.83 292.796   5
  -1   6   5 2170.97 467.447   8
  -1   6   5 2027.51 479.653   7
  -1   6   5 1821.81 460.734   4
  -1   6   4 38849.4 1789.55   8
  -1   6   4 35433.5 1983.70   7
  -1   6   4 35628.1 2251.50   4
  -1   6   4 33410.5 1564.27   5
  -1   6   3 475.564 235.670   4
  -1   6   3 535.708 226.532   7
  -1   6   3 598.467 211.959   8
  -1   6   3 849.833 303.049   5
  -1   6   2 40894.4 1882.02   5
  -1   6   2 39810.7 1398.61   8
  -1   6   2 40701.6 2074.36   7
  -1   6   2 43175.1 2417.37   4
   1  -6  -1 15221.4 976.738   8
  -1   6   1 14449.2 1159.76   5
  -1   6   1 14611.9 1269.84   1
  -1   6   1 14971.0 1426.04   4
  -1   6   0 130592. 3791.91   1
  -1   6   0 129069. 3561.74   5
  -1   6   0 138114. 4256.96   4
   1  -6   0 127639. 2712.22   8
  -1   6  -1 554.193 234.200   5
  -1   6  -1 495.982 239.199   1
  -1   6  -1 570.356 256.135   4
   1  -6   1 928.828 231.825   6
   1  -6   1 365.254 141.210   8
  -1   6  -2 9357.38 1043.00   5
  -1   6  -2 8719.78 1071.03   4
  -1   6  -2 7933.68 1002.75   1
   1  -6   2 8881.17 795.271   6
   1  -6   3 72774.1 2339.48   6
  -1   6  -3 68573.1 3014.76   4
  -1   6  -3 71592.0 2930.19   5
  -1   6  -3 63039.4 2663.26   1
   1  -6   4 38834.8 1752.14   6
  -1   6  -4 39922.8 2200.85   5
  -1   6  -4 39751.2 2162.98   1
  -1   6  -5 7221.38 962.590   5
  -1   6  -5 6365.08 884.018   1
   1  -6   5 6947.19 788.372   6
   1  -6   5 7754.02 871.487   8
  -1   6  -6 86928.6 3487.18   5
   1  -6   6 86101.4 3029.92   6
   1  -6   6 88456.3 3184.53   8
  -1   6  -6 82279.0 2942.75   2
  -1   6  -7 79397.8 2905.94   2
  -1   6  -7 76039.6 3444.18   5
   1  -6   7 79030.9 3290.59   8
   1  -6   7 74293.9 2962.19   6
  -1   6  -8 6353.36 1019.20   5
   1  -6   8 6231.96 887.856   6
   1  -6   8 6782.94 1010.75   8
  -1   6  -8 5580.47 798.022   2
   1  -6   9 15936.3 1672.76   8
   1  -6   9 13362.3 1425.34   6
  -1   6  -9 15635.0 1370.04   2
  -1   6  -9 16948.3 1721.52   5
  -1   6 -10 39543.1 2740.79   5
   1  -6  10 37409.2 2714.24   8
  -1   6 -10 38608.8 2197.01   2
  -1   6 -11 24300.4 1833.23   2
  -1   6 -11 26612.3 2343.09   5
   1  -6  11 22300.7 2178.69   8
  -1   6 -12 6457.67 1239.95   5
  -1   6 -12 5180.91 895.781   2
   1  -6  12 6024.59 1205.69   8
   1  -6  13 12480.8 1788.16   8
  -1   6 -13 13669.4 1833.21   5
  -1   6 -14 18546.4 2254.37   5
   1  -6  14 19453.0 2346.67   8
   1  -6  15-117.100 261.315   8
  -1   6 -15 362.489 458.960   5
   1  -6  16 703.124 535.196   8
   1  -6  17 3722.44 1177.43   8
   1  -6  18 762.177 570.674   8
   1  -6  19 751.288 531.153   8
  -1   5  16 137.320 275.543   4
  -1   5  15 558.989 545.609   4
  -1   5  14 863.661 434.458   8
  -1   5  14 3522.49 1047.79   4
  -1   5  13 2270.17 653.145   8
  -1   5  13 5256.54 1191.62   4
  -1   5  12 103.604 148.480   8
  -1   5  12 90.4471 137.059   7
  -1   5  11 381.441 251.510   7
  -1   5  11 208.676 175.448   8
  -1   5  10 4482.36 799.063   8
  -1   5  10 4714.07 1004.37   4
  -1   5  10 3793.57 708.561   7
  -1   5   9 490.930 422.353   4
  -1   5   9 70.3598 80.6669   7
  -1   5   9 177.927 180.638   8
  -1   5   8 478.258 148.416   7
  -1   5   8 830.969 324.739   8
  -1   5   7 11180.1 1110.40   7
  -1   5   7 11064.9 1087.77   8
  -1   5   7 13258.2 1441.80   4
  -1   5   6 44922.8 2074.71   8
  -1   5   6 43136.2 2486.77   4
  -1   5   6 38778.3 2030.32   7
  -1   5   5 8674.62 859.938   8
  -1   5   5 8757.68 1083.93   4
  -1   5   5 8624.85 919.455   7
  -1   5   4 4595.60 518.708   5
  -1   5   4 4003.18 665.706   4
  -1   5   4 4747.25 694.468   7
  -1   5   4 5616.40 656.380   8
  -1   5   3 94294.1 2525.71   5
  -1   5   3 94975.3 3396.77   4
  -1   5   3 98215.1 2989.11   1
  -1   5   2 40022.6 2177.43   4
  -1   5   2 36234.3 1802.05   7
  -1   5   2 39045.3 1656.36   5
  -1   5   2 42823.3 1410.80   8
  -1   5   2 39724.4 1882.07   1
   1  -5  -1 327.669 117.718   8
  -1   5   1 375.620 104.054   7
  -1   5   1 292.126 225.590   1
  -1   5   1 319.154 147.867   5
  -1   5   1 631.649 318.284   4
  -1   5   0 12590.2 1006.68   5
   1  -5   0 12339.1 680.914   8
  -1   5   0 14638.1 1263.82   4
  -1   5   0 14130.3 1110.45   1
  -1   5  -1 137735. 3752.85   4
   1  -5   1 142876. 2757.47   6
  -1   5  -1 138667. 3469.50   5
  -1   5  -1 129666. 3424.92   1
  -1   5  -2 41.6356 238.558   5
  -1   5  -2 6.61348 147.129   4
   1  -5   2 274.845 118.726   6
  -1   5  -2 217.105 147.918   1
  -1   5  -3 24784.5 1540.50   1
  -1   5  -3 25525.2 1591.50   5
   1  -5   3 25686.2 1245.87   6
  -1   5  -4 67006.1 2652.51   5
  -1   5  -4 66829.5 2426.00   2
   1  -5   4 65511.3 2105.09   6
  -1   5  -4 64095.8 2523.09   1
   1  -5   4 67425.0 2268.97   8
  -1   5  -5 153305. 3973.78   1
   1  -5   5 155123. 3594.97   6
  -1   5  -5 150881. 3587.57   2
  -1   5  -5 158757. 4242.31   5
   1  -5   5 157365. 3798.35   8
  -1   5  -6 14622.4 1141.94   2
   1  -5   6 12631.1 1105.40   6
  -1   5  -6 13101.9 1266.35   5
   1  -5   6 12755.3 1184.85   8
  -1   5  -6 14793.1 1285.18   1
  -1   5  -7 6187.77 892.226   5
   1  -5   7 5895.78 784.375   6
  -1   5  -7 5905.03 754.831   2
   1  -5   7 6121.29 875.324   8
   1  -5   8 70155.1 3216.54   8
   1  -5   8 64109.0 2793.71   6
  -1   5  -8 72830.0 3235.68   5
  -1   5  -8 71876.4 2786.26   2
  -1   5  -9 21601.1 1812.12   5
   1  -5   9 18837.9 1776.02   8
  -1   5 -10 9174.52 1237.69   5
   1  -5  10 8335.78 1248.46   8
   1  -5  11 10417.8 1441.97   8
  -1   5 -11 10007.8 1353.47   5
  -1   5 -12 10746.5 1451.98   5
   1  -5  12 10165.7 1514.46   8
   1  -5  13 1950.87 713.437   8
  -1   5 -13 2136.05 715.505   5
  -1   5 -14 1686.33 689.904   5
   1  -5  14 1732.94 773.424   8
   1  -5  15 9857.32 1707.30   8
   1  -5  16 1600.24 747.640   8
   1  -5  17 12.7592 201.349   8
   1  -5  18 338.876 367.570   8
   1  -5  19 1854.12 818.235   8
  -1   4  17 285.281 415.856   4
  -1   4  16 636.480 389.151   8
  -1   4  16 1224.57 684.392   4
  -1   4  15 2025.83 892.270   4
  -1   4  15 497.772 347.217   8
  -1   4  14 49.2878 85.8215   8
  -1   4  13 1477.52 547.616   8
  -1   4  13 1874.34 602.132   7
  -1   4  12 3745.63 826.781   8
  -1   4  12 5130.38 925.466   7
  -1   4  11 131.913 244.091   7
  -1   4  11 53.9085 95.3039   8
  -1   4  10 973.155 392.952   8
  -1   4  10 972.177 384.390   7
  -1   4   9 8676.58 1058.12   7
  -1   4   9 12246.5 1278.97   8
  -1   4   8 6611.30 894.104   7
  -1   4   8 7056.82 946.550   8
  -1   4   7 2971.83 703.989   4
  -1   4   7 2028.25 479.805   8
  -1   4   7 1811.87 459.359   7
  -1   4   6 210.335 190.650   8
  -1   4   6 74.0377 149.968   7
  -1   4   6 484.377 370.114   4
  -1   4   5 139136. 4130.86   4
  -1   4   5 134536. 3597.55   7
  -1   4   4 18002.1 904.994   5
  -1   4   4 20882.2 1522.82   4
  -1   4   4 21473.9 1368.05   7
  -1   4   4 23097.9 1245.81   8
  -1   4   4 19311.6 1197.99   1
  -1   4   3 26419.3 1383.73   1
  -1   4   3 26997.4 1176.50   5
  -1   4   3 24374.7 1415.48   7
  -1   4   3 24784.9 1594.25   4
  -1   4   2 16950.2 1138.68   7
  -1   4   2 18848.3 1361.91   4
  -1   4   2 18576.8 1145.82   1
  -1   4   2 20458.9 923.191   8
  -1   4   2 19025.8 1040.59   5
  -1   4   1 142245. 3596.16   4
  -1   4   1 154127. 1941.13   8
  -1   4   1 134711. 3098.79   1
   1  -4  -1 162135. 2156.25   8
  -1   4   1 135764. 2829.77   5
  -1   4   1 126166. 3060.36   7
   1  -4   0 14887.2 586.599   8
  -1   4   0 13080.6 957.607   1
  -1   4   0 14218.3 1117.73   4
  -1   4   0 13098.7 921.798   5
   1  -4   1 114898. 2044.07   6
  -1   4  -1 113181. 3074.63   4
  -1   4  -1 111084. 2832.61   1
  -1   4  -1 109284. 2740.22   5
  -1   4  -2 100941. 2737.88   5
   1  -4   2 108553. 2125.69   6
  -1   4  -2 103228. 3028.83   4
  -1   4  -3 507.087 135.344   5
  -1   4  -3 725.975 167.349   2
   1  -4   3 764.534 175.553   6
  -1   4  -3 915.062 255.292   1
   1  -4   3 772.377 174.815   8
   1  -4   4 2259.93 394.748   8
  -1   4  -4 2110.79 392.650   2
  -1   4  -4 2007.50 391.099   5
   1  -4   4 2282.82 385.744   6
  -1   4  -4 2009.28 397.615   1
  -1   4  -5 53900.9 2122.82   1
  -1   4  -5 56042.5 2040.41   2
   1  -4   5 53507.0 2008.87   6
  -1   4  -5 58648.4 2392.45   5
   1  -4   5 58962.2 2293.52   8
  -1   4  -6 61285.2 2537.93   5
   1  -4   6 58433.3 2453.69   8
  -1   4  -6 59430.4 2287.42   1
   1  -4   6 52092.5 2138.03   6
  -1   4  -7 94401.5 3289.37   5
   1  -4   7 89240.0 3284.30   8
   1  -4   8 310.099 233.498   8
  -1   4  -8 68.8133 43.3030   5
   1  -4   9 6236.25 1009.20   8
  -1   4  -9 7227.18 960.736   5
   1  -4  10 32795.1 2421.23   8
  -1   4 -10 37614.4 2350.01   5
   1  -4  11 1157.72 586.891   8
  -1   4 -11 449.801 279.940   5
  -1   4 -12 1768.68 595.450   5
   1  -4  12 1155.98 464.342   8
  -1   4 -13 42480.8 2850.14   5
   1  -4  13 38655.3 3074.89   8
  -1   4 -14 14420.8 1766.09   5
   1  -4  14 12258.6 1760.04   8
   1  -4  15 653.067 509.320   8
   1  -4  16 3882.63 1111.30   8
   1  -4  17 3906.60 1140.36   8
   1  -4  18 431.420 428.703   8
   1  -4  19-170.667 177.954   8
  -1   3  18 1097.29 540.690   8
  -1   3  17 54.8819 110.535   8
  -1   3  16 68.5503 179.187   8
  -1   3  15 713.206 415.013   8
  -1   3  14 1695.90 598.808   7
  -1   3  14 1516.62 566.553   8
  -1   3  13 496.745 318.631   8
  -1   3  12 105.666 171.443   8
  -1   3  11 17485.8 1643.12   8
  -1   3  10 2340.51 591.843   8
  -1   3   9 151.496 215.145   8
  -1   3   8 3547.36 626.444   8
  -1   3   7 22863.0 1539.49   8
  -1   3   6 803.750 313.494   7
  -1   3   6 718.363 264.936   8
  -1   3   5 1510.67 326.915   1
  -1   3   5 1245.18 370.446   7
  -1   3   5 1302.67 318.552   8
  -1   3   4 49094.9 1646.18   1
  -1   3   4 43680.9 1902.73   7
  -1   3   4 46076.6 2118.73   4
  -1   3   4 50128.2 1777.69   8
  -1   3   3 36099.4 1151.46   5
   1  -3  -3 20883.8 1097.19   8
  -1   3   3 40695.5 1491.39   1
  -1   3   3 42066.2 1393.78   8
  -1   3   3 39684.6 1867.29   4
  -1   3   3 36795.3 1651.72   7
  -1   3   2 2669.35 327.610   5
   1  -3  -2 1257.95 257.840   5
   1  -3  -2 1848.01 255.690   8
  -1   3   2 2797.88 441.833   4
  -1   3   2 3332.89 424.165   1
  -1   3   2 3048.81 310.871   8
  -1   3   2 2594.00 368.265   7
  -1   3   1 3443.83 395.370   5
  -1   3   1 3939.52 561.964   4
  -1   3   1 2846.77 411.025   7
  -1   3   1 3573.72 440.899   1
  -1   3   0 92832.2 2285.09   1
  -1   3   0 95374.9 2128.77   5
  -1   3   0 95850.9 2346.78   7
  -1   3  -1 213384. 3506.63   1
  -1   3  -1 221678. 3705.94   4
   1  -3   1 226733. 2283.18   6
   1  -3   1 226785. 2184.38   8
  -1   3  -1 209558. 3301.57   5
  -1   3  -1 228637. 3594.08   2
  -1   3  -2 741388. 6258.75   2
   1  -3   2 719075. 4589.54   6
  -1   3  -2 738743. 6599.47   1
  -1   3  -2 715674. 6390.96   5
   1  -3   2 737052. 5200.26   8
  -1   3  -3 485.193 117.434   5
  -1   3  -3 332.809 137.102   6
   1  -3   3 767.965 199.416   6
  -1   3  -3 777.745 237.815   2
  -1   3  -3 191.792 76.0311   1
   1  -3   3 1046.05 233.960   8
   1  -3   4 85237.2 2190.18   6
  -1   3  -4 92645.7 2541.72   5
   1  -3   4 93787.9 2531.81   8
  -1   3  -5 109776. 2899.31   5
  -1   3  -5 114961. 2689.23   1
   1  -3   5 111620. 3079.46   8
   1  -3   6 4359.30 672.525   8
  -1   3  -6 5145.89 585.917   1
  -1   3  -6 4414.75 595.650   5
  -1   3  -7 112357. 3239.98   5
   1  -3   7 108234. 3541.27   8
   1  -3   8 43905.9 2398.84   8
  -1   3  -8 44089.5 2116.79   5
   1  -3   9 2910.59 680.740   8
  -1   3  -9 2703.25 541.824   5
   1  -3  10 12638.6 1491.15   8
  -1   3 -10 12641.7 1249.55   5
  -1   3 -11 1161.66 415.156   5
   1  -3  11 916.994 383.481   8
  -1   3 -12 11146.1 1307.04   5
   1  -3  12 13211.4 1656.57   8
  -1   3 -13 8016.98 1161.56   5
   1  -3  13 11007.2 1570.83   8
   1  -3  14 2940.55 808.079   8
   1  -3  15 10663.5 1689.44   8
   1  -3  16 1099.47 544.492   8
   1  -3  17 1086.34 573.087   8
   1  -3  18 2225.39 831.015   8
   1  -3  19 283.269 295.182   8
  -1   2  19 8.75722 88.5254   8
  -1   2  18 222.610 243.035   8
  -1   2  17 495.244 364.215   8
  -1   2  16 359.464 299.502   8
  -1   2  15-104.824 157.694   8
  -1   2  14 992.230 500.400   8
  -1   2  13 15620.8 1725.52   8
  -1   2  12 445.472 323.673   8
  -1   2  11 60.3195 179.631   8
  -1   2  10 21560.4 1774.58   8
  -1   2   9 18709.1 1589.27   8
  -1   2   8 416.491 235.029   8
  -1   2   7 16028.9 1320.51   8
  -1   2   6 41427.7 1230.74   1
  -1   2   6 42418.8 2008.78   8
   1  -2  -6 45972.3 1034.90   5
   1  -2  -5 51221.4 1800.61   3
  -1   2   5 53238.0 2024.62   8
   1  -2  -5 49378.5 1204.99   5
  -1   2   5 48118.8 1328.03   1
  -1   2   4 10276.5 630.281   1
  -1   2   4 10853.8 809.865   8
   1  -2  -3 134750. 2262.49   5
  -1   2   3 147171. 3053.98   7
  -1   2   3 181051. 2837.68   8
  -1   2   3 164911. 2491.36   1
  -1   2   2 329234. 3061.41   8
  -1   2   2 319449. 3146.24   5
  -1   2   2 284944. 3228.47   1
  -1   2   2 299685. 4228.75   7
  -1   2   2 307509. 4322.93   4
   1  -2  -1 62438.9 1595.60   5
  -1   2   1 65255.0 1471.72   5
  -1   2   1 61797.3 1494.61   1
  -1   2   1 75877.0 1946.90   4
   1  -2  -1 53816.0 2009.36   7
  -1   2   1 62050.7 1731.44   7
   1  -2  -1 75538.1 2332.37   4
   1  -2   0 12464.3 789.148   2
  -1   2   0 13407.6 688.783   5
   1  -2   0 13991.5 844.599   4
  -1   2   0 13302.3 741.685   2
   1  -2   0 13930.5 770.598   5
   1  -2   0 12408.4 787.758   7
  -1   2   0 12159.7 668.366   1
  -1   2   0 13906.9 756.410   4
  -1   2   0 12688.1 719.441   7
  -1   2  -1 19118.7 828.972   2
   1  -2   1 23516.8 1138.52   4
  -1   2  -1 19610.6 858.640   1
  -1   2  -1 20586.7 868.233   5
   1  -2   1 24353.7 724.234   8
   1  -2   1 16530.0 813.482   2
  -1   2  -1 21716.9 983.092   4
   1  -2   1 19626.4 950.673   5
  -1   2  -2 99297.3 1951.16   1
  -1   2  -2 94796.8 1984.81   5
   1  -2   2 94883.9 1596.68   6
   1  -2   2 88630.1 1806.31   8
  -1   2  -2 97980.1 1790.99   6
  -1   2  -2 93655.6 1966.67   8
  -1   2  -3 5950.07 520.052   5
   1  -2   3 6833.85 593.391   8
  -1   2  -3 6946.11 533.568   1
  -1   2  -4 154885. 2872.35   5
   1  -2   4 156884. 3255.92   8
  -1   2  -4 148117. 2537.29   1
  -1   2  -5 153500. 3031.40   5
   1  -2   5 148746. 3513.95   8
  -1   2  -6 220.496 117.314   5
   1  -2   6 262.251 213.662   8
   1  -2   6 15.2129 32.7072   3
  -1   2  -6 281.094 107.291   1
  -1   2  -7 33291.4 1562.86   5
   1  -2   7 31118.8 1868.77   8
   1  -2   8 10548.8 1198.69   8
  -1   2  -8 10363.4 923.890   5
   1  -2   9 105612. 4019.46   8
  -1   2  -9 102075. 3066.62   5
  -1   2 -10 7683.00 903.809   5
   1  -2  10 7103.35 1109.74   8
   1  -2  11 4448.93 892.405   8
  -1   2 -11 3351.96 636.279   5
   1  -2  12 19597.2 2004.16   8
  -1   2 -12 17029.7 1447.27   5
   1  -2  13 4949.06 999.436   8
   1  -2  14 750.123 441.737   8
   1  -2  15 1041.69 547.865   8
   1  -2  16 1626.29 695.843   8
   1  -2  17 311.259 336.131   8
   1  -2  18 817.965 518.993   8
   1  -2  19 574.258 458.941   8
  -1   1  19 755.218 486.512   8
  -1   1  18-22.6470 71.0083   8
  -1   1  17 277.094 286.374   8
  -1   1  16 217.696 332.278   8
  -1   1  15 2811.59 787.624   8
  -1   1  14 16.3305 143.551   8
  -1   1  13 16.8047 35.3898   8
  -1   1  12 9665.75 1335.28   8
  -1   1  11 17745.5 1763.43   8
   1  -1 -10 524.798 119.785   5
  -1   1  10 495.551 199.301   8
  -1   1   9 33384.8 2133.21   8
  -1   1   8 118075. 3695.17   8
  -1   1   7 13375.1 1174.49   8
  -1   1   6 133825. 1646.86   1
  -1   1   6 144234. 3519.71   8
  -1   1   5 117675. 1567.90   1
  -1   1   5 137146. 3131.36   8
  -1   1   4 6515.11 617.476   8
  -1   1   3 127.791 31.1779   8
   1  -1  -3 995.968 275.178   3
   1  -1  -2 49738.4 1431.82   6
   1  -1  -2 46783.7 1339.47   3
  -1   1   2 46242.9 1055.77   3
   1  -1  -1 262778. 2406.47   6
   1  -1   2 5368.13 463.241   8
  -1   1  -2 7013.39 611.518   8
  -1   1  -2 5281.97 376.675   3
  -1   1  -2 5723.82 420.132   5
   1  -1   3 86045.7 1607.00   3
   1  -1   3 78914.2 1755.40   5
   1  -1   3 112206. 2498.40   8
  -1   1  -3 103764. 1925.94   5
   1  -1   4 33527.7 1541.76   8
  -1   1  -4 33115.2 1146.41   5
  -1   1  -5 2924.63 370.465   5
   1  -1   5 2957.15 501.101   8
  -1   1  -6 133543. 1828.26   1
  -1   1  -6 135776. 2641.64   5
   1  -1   6 130026. 3664.87   8
   1  -1   7 23660.0 1639.61   8
  -1   1  -7 25912.0 1230.89   5
  -1   1  -8 147.165 42.3005   5
   1  -1   8 281.269 195.047   8
  -1   1  -9 18474.9 1140.64   5
   1  -1   9 17599.3 1579.19   8
  -1   1 -10 44008.4 1848.90   5
   1  -1  10 42207.1 2569.13   8
  -1   1 -11 3137.10 506.352   5
   1  -1  11 4389.92 876.048   8
   1  -1  12 1025.37 382.190   8
   1  -1  13 5261.96 1055.58   8
   1  -1  14 5680.68 1120.99   8
   1  -1  15 707.164 375.015   8
   1  -1  16 362.981 403.070   8
   1  -1  17 3288.92 948.032   8
   1  -1  18 680.068 466.563   8
   1  -1  19 130.300 177.117   8
  -1   0  19 210.382 294.075   8
  -1   0  18 196.462 262.695   8
  -1   0  17 3716.18 1024.00   8
  -1   0  16 314.330 343.526   8
  -1   0  15 99.6496 237.158   8
  -1   0  14 6260.48 1196.04   8
  -1   0  13 261.870 165.776   8
  -1   0  12 5963.44 1070.03   8
  -1   0  11 8803.28 1222.82   8
   1   0 -11 5561.78 651.397   5
  -1   0  10 49360.2 2712.28   8
  -1   0   9 1471.21 460.513   8
  -1   0   8 2305.54 498.970   8
  -1   0   7 65953.8 2566.98   8
  -1   0   6 22028.1 599.911   3
  -1   0   6 25756.0 1500.37   8
  -1   0   5 106882. 2707.55   8
  -1   0   4 656.294 227.253   6
  -1   0   3 109428. 2262.98   6
   1   0  -2 215596. 2952.61   6
   1   0   2 16135.7 854.707   8
  -1   0  -2 11192.3 820.694   8
   1   0   3 44811.5 1552.67   8
   1   0   3 30386.7 880.863   5
   1   0   4 30951.2 903.870   5
   1   0   4 82994.6 2413.86   8
   1   0   5 4724.16 626.992   8
   1   0   6 185368. 4303.45   8
   1   0   7 7821.54 964.692   8
   1   0   8 76838.8 3097.20   8
   1   0   9 402.995 270.631   8
   1   0  10 3118.57 721.377   8
   1   0  11 30305.6 2262.71   8
   1   0  12 2527.21 698.086   8
   1   0  13 1862.69 614.755   8
   1   0  14 1.50142 212.613   8
   1   0  15 1430.83 639.359   8
   1   0  16 751.584 414.467   8
   1   0  17 397.335 458.722   8
   1   0  18 403.083 383.655   8
   1   0  19 627.336 433.543   8
  -1  -1  19 259.060 220.028   8
  -1  -1  18 100.924 128.342   8
  -1  -1  17 609.213 428.689   8
  -1  -1  16 1218.69 558.981   8
  -1  -1  15 1361.21 565.802   8
  -1  -1  14 3645.22 900.978   8
  -1  -1  13 9754.13 1459.62   8
   1   1 -12 47278.6 2464.16   5
  -1  -1  12 69097.5 3566.00   8
  -1  -1  11 6382.84 1073.78   8
  -1  -1  10 183.413 228.196   8
  -1  -1   9 85912.2 3361.98   8
  -1  -1   8 3714.52 284.951   1
  -1  -1   8 15778.3 1380.05   8
  -1  -1   7 3443.16 587.073   6
  -1  -1   7 3918.83 615.200   8
  -1  -1   6 24258.5 1454.65   6
  -1  -1   6 25050.8 1459.18   8
  -1  -1   5 2165.58 413.788   6
  -1  -1   4 4749.28 543.174   6
  -1  -1   3 122504. 2367.16   6
   1   1  -2 452769. 5022.29   6
  -1  -1   2 459782. 4209.01   6
   1   1  -1 123739. 1744.77   4
  -1  -1   0 41364.2 1341.98   8
   1   1   1 121375. 2355.88   8
  -1  -1  -1 137306. 2723.63   8
   1   1   2 196735. 3195.02   8
   1   1   3 6778.89 629.505   8
   1   1   4 110324. 2937.33   8
   1   1   5 7110.31 789.548   8
   1   1   6 81758.9 2850.66   8
  -1  -1  -6 81755.2 1829.37   1
  -1  -1  -7 66.1354 52.6276   1
   1   1   7 9.68738 87.8455   8
   1   1   8 10231.2 1155.89   8
   1   1   9 71464.6 3117.38   8
   1   1  10 11127.6 1294.95   8
   1   1  11 2042.68 596.686   8
   1   1  12 4887.67 963.833   8
   1   1  13 9846.11 1410.78   8
   1   1  14 184.506 270.833   8
   1   1  15 389.077 322.468   8
   1   1  16 1286.50 575.296   8
   1   1  17 60.9315 128.338   8
   1   1  18 25.9526 132.709   8
  -1  -2  19 172.219 174.618   8
  -1  -2  18 1177.05 655.680   8
  -1  -2  17 428.606 352.194   8
  -1  -2  16 258.389 310.355   8
  -1  -2  15 2893.51 897.339   8
  -1  -2  14 1598.79 618.377   8
  -1  -2  13 15681.3 1807.54   8
   1   2 -13 21820.4 1983.98   5
  -1  -2  12 860.482 450.580   8
  -1  -2  11 1417.87 507.756   8
  -1  -2  10 2541.16 640.383   8
  -1  -2   9 8317.12 1059.44   8
  -1  -2   9 3661.26 397.350   1
  -1  -2   8 21465.8 1557.05   6
  -1  -2   8 22174.8 1592.15   8
  -1  -2   7 92076.4 3068.58   8
  -1  -2   7 85813.4 2948.96   6
  -1  -2   6 4842.51 657.576   6
  -1  -2   5 67684.9 2279.04   6
  -1  -2   4 217068. 3644.40   6
  -1  -2   3 151635. 2883.77   6
  -1  -2   3 116666. 1530.87   2
  -1  -2   2 4127.20 490.943   4
  -1  -2   2 5730.19 496.339   6
  -1  -2   1 63586.7 1898.75   4
  -1  -2   1 68286.3 1715.78   6
   1   2   0 2108.47 344.297   4
   1   2   0 2074.22 315.561   8
  -1  -2   0 2221.64 361.212   8
   1   2   1 88015.4 2435.53   4
   1   2   1 80380.6 2094.63   8
   1   2   2 196296. 3657.74   8
   1   2   2 151347. 1891.53   7
   1   2   3 103443. 2750.02   8
   1   2   3 94715.9 1819.87   7
   1   2   4 14972.0 1080.79   8
   1   2   4 14473.6 819.443   7
   1   2   5 49098.7 2110.32   8
  -1  -2  -5 29498.7 1501.50   1
  -1  -2  -6 9557.77 843.120   1
   1   2   6 11602.0 1086.62   8
   1   2   7 34291.4 2001.39   8
  -1  -2  -7 20527.3 1200.51   1
   1   2   8 9434.74 1095.89   8
   1   2   9 345.473 264.906   8
   1   2  10 6181.35 984.323   8
   1   2  11 5919.08 1002.83   8
   1   2  12 378.972 401.011   8
   1   2  13 410.721 396.448   8
   1   2  14 3880.85 899.624   8
   1   2  15 243.857 224.539   8
   1   2  16 81.3715 172.929   8
   1   2  17 202.559 263.082   8
   1   2  18 1413.69 622.058   8
  -1  -3  19 0.43210 192.379   8
  -1  -3  18 704.795 472.389   8
  -1  -3  17 3120.92 993.495   8
  -1  -3  16 2144.14 810.145   8
  -1  -3  15 173.295 308.707   8
   1   3 -14-28.0034 304.861   5
  -1  -3  14 579.233 473.148   8
  -1  -3  13 2948.23 805.093   8
  -1  -3  12 759.430 442.023   8
  -1  -3  11 12317.1 1483.54   8
  -1  -3  10 18160.2 1631.28   6
  -1  -3  10 20033.8 1782.54   8
  -1  -3   9 1606.65 467.090   6
  -1  -3   9 1133.40 355.046   8
  -1  -3   8 701.882 312.988   6
  -1  -3   8 225.655 127.377   8
   1   3  -7 12438.4 617.950   2
  -1  -3   7 10092.1 1052.85   6
   1   3  -6 106262. 1792.31   2
  -1  -3   6 83715.3 2814.88   6
  -1  -3   5 32326.7 1557.81   6
  -1  -3   4 9155.57 521.354   2
  -1  -3   4 32553.1 1489.74   6
  -1  -3   3 20552.1 1141.83   6
   1   3  -2 1979.38 360.132   4
  -1  -3   2 2024.12 326.354   6
   1   3  -1 52051.9 1882.72   4
  -1  -3   1 44039.5 1575.25   6
   1   3   0 2971.29 494.277   4
   1   3   0 2256.85 350.201   8
   1   3   1 23381.8 1396.73   4
   1   3   1 25207.6 1303.55   8
   1   3   2 119516. 3421.87   4
   1   3   2 132761. 3181.24   8
   1   3   3 19753.4 1318.55   8
   1   3   3 15213.3 778.752   7
   1   3   3 18840.3 1420.45   4
   1   3   4 31967.4 1733.56   8
   1   3   4 25035.1 1108.50   7
   1   3   5 8040.11 880.089   8
   1   3   5 6773.09 402.679   5
   1   3   5 6618.68 632.538   7
   1   3   6 2552.36 434.850   7
   1   3   6 2795.61 543.203   8
   1   3   7 853.191 295.386   7
   1   3   7 927.578 392.707   8
   1   3   8 9444.60 928.211   7
   1   3   8 10680.3 1171.72   8
   1   3   9 5546.77 866.705   8
   1   3   9 3775.03 641.119   7
   1   3  10 953.529 362.779   7
   1   3  10 1212.13 475.473   8
   1   3  11 7014.68 1104.07   8
   1   3  11 5840.01 850.037   7
   1   3  12 20268.2 1929.48   8
   1   3  13 183.643 250.651   8
   1   3  14 212.288 301.385   8
   1   3  15 535.256 360.150   8
   1   3  16 178.850 251.574   8
   1   3  17 47.6685 167.232   8
   1   3  18 107.260 200.329   8
  -1  -4  19 1725.86 768.807   8
  -1  -4  18 82.7161 101.335   8
  -1  -4  17-33.6144 83.1771   8
  -1  -4  16 2624.32 896.104   8
  -1  -4  15 3247.17 965.373   8
   1   4 -14 2419.04 752.878   5
  -1  -4  14 2000.53 741.676   8
  -1  -4  13 267.980 267.508   8
  -1  -4  12 3255.90 805.274   8
   1   4 -11 2489.87 387.065   2
  -1  -4  11 2844.22 696.572   6
  -1  -4  11 3001.42 734.203   8
   1   4 -10 7824.20 627.710   2
  -1  -4  10 6443.49 991.009   6
  -1  -4  10 7686.68 1113.03   8
   1   4  -9 42064.9 1380.28   2
  -1  -4   9 37707.3 2265.08   6
  -1  -4   9 39489.6 2399.24   8
   1   4  -8 104447. 2144.37   2
  -1  -4   8 94369.2 3492.54   6
  -1  -4   7 17552.2 1393.90   6
  -1  -4   6 66155.6 2485.80   6
  -1  -4   5 11937.9 1005.38   6
  -1  -4   4 2023.35 423.810   6
  -1  -4   3 3847.68 512.927   6
   1   4  -3 5145.43 711.633   4
  -1  -4   2 5082.13 600.344   6
   1   4  -2 5352.73 681.086   4
  -1  -4   1 6356.89 671.611   6
   1   4  -1 7981.90 853.060   4
   1   4   0 8930.79 820.357   8
   1   4   0 9404.56 948.888   4
   1   4   1 54356.8 2091.15   8
   1   4   1 50363.0 2320.19   4
   1   4   2 101411. 2966.90   8
   1   4   2 93144.5 3232.89   4
   1   4   3 82308.2 3188.42   4
   1   4   3 95088.7 3036.94   8
   1   4   4 10325.5 760.275   7
   1   4   4 13386.5 1208.69   8
   1   4   4 12245.9 1286.94   4
   1   4   5 4714.53 767.883   8
   1   4   5 4316.04 850.916   4
   1   4   5 3632.84 476.325   7
   1   4   5 2688.87 337.444   5
   1   4   6 15097.2 1017.71   7
   1   4   6 20236.6 1575.74   8
   1   4   6 18280.3 1692.97   4
   1   4   7 390.565 262.064   8
   1   4   7-108.389 188.748   7
   1   4   8 120.375 48.4953   7
   1   4   8 695.144 375.484   8
   1   4   9 5069.72 890.608   8
   1   4   9 3164.59 545.697   7
   1   4  10 10956.1 1330.69   8
   1   4  10 5264.55 745.556   7
   1   4  11 1230.51 465.824   8
   1   4  12 631.595 341.931   8
   1   4  13 1866.77 623.137   8
   1   4  14 495.697 339.001   8
   1   4  15 1461.89 888.172   4
   1   4  15 226.022 240.968   8
   1   4  16 552.572 403.169   8
   1   4  16 1174.37 788.116   4
   1   4  17 2035.18 765.317   8
  -1  -5  19-6.45863 312.363   8
  -1  -5  18 1132.08 697.938   8
  -1  -5  17 1323.83 699.659   8
  -1  -5  16 40.4987 266.405   8
   1   5 -15 1181.90 481.077   5
  -1  -5  15 1228.03 573.164   8
  -1  -5  14 10192.5 1618.53   8
  -1  -5  13 287.310 278.448   8
  -1  -5  12 2251.66 642.691   6
  -1  -5  12 2052.75 677.148   8
  -1  -5  11 2321.97 635.492   6
  -1  -5  11 2717.25 693.384   8
  -1  -5  10 18203.5 1746.29   8
  -1  -5  10 16643.8 1645.58   6
  -1  -5   9 398.421 321.839   6
  -1  -5   8 94.7059 288.923   6
  -1  -5   7 870.132 319.970   6
  -1  -5   6 9025.72 946.564   6
  -1  -5   5 22734.5 1478.31   6
  -1  -5   4 25875.1 1535.45   6
   1   5  -3 41179.5 2185.41   4
  -1  -5   3 35901.6 1768.14   6
  -1  -5   2 15014.1 1167.27   6
   1   5  -2 15061.1 1283.03   4
  -1  -5   1 1831.21 396.886   6
   1   5  -1 1455.09 364.472   4
   1   5   0 152917. 4282.60   4
   1   5   1 24382.2 1434.31   8
   1   5   1 24659.6 1779.11   4
   1   5   2 4536.99 670.636   8
   1   5   2 3805.44 639.822   4
   1   5   3 47294.1 2525.55   4
   1   5   3 48928.6 2279.30   8
   1   5   4 39813.1 2160.13   8
   1   5   4 34842.0 2261.76   4
   1   5   5 2240.33 383.613   7
   1   5   5 2713.01 671.752   4
   1   5   5 1278.70 276.396   5
   1   5   5 3362.53 648.649   8
   1   5   6 936.888 199.978   5
   1   5   6 3222.65 668.623   8
   1   5   6 2727.97 450.308   7
   1   5   6 2694.93 678.429   4
   1   5   7 19742.9 1745.08   8
   1   5   7 17663.6 1828.60   4
   1   5   8 1832.85 672.324   4
   1   5   8 1050.23 292.468   7
   1   5   8 1261.54 454.125   8
   1   5   9 2960.72 713.583   8
   1   5   9 3093.93 844.955   4
   1   5  10 408.021 326.187   8
   1   5  10 1316.48 644.654   4
   1   5  11 10498.9 1618.61   4
   1   5  11 5196.00 1024.38   8
   1   5  12 693.697 399.472   8
   1   5  12 1927.18 785.040   4
   1   5  13 7.41071 87.3427   8
   1   5  13 728.825 607.224   4
   1   5  14 1863.37 846.708   4
   1   5  14 361.883 315.243   8
   1   5  15 471.828 339.527   8
   1   5  15 1573.69 874.061   4
  -1  -6  19 232.036 351.908   8
  -1  -6  18 816.380 657.621   8
  -1  -6  17 423.015 366.060   8
   1   6 -16 3637.51 1229.43   5
  -1  -6  16 3395.14 1061.17   8
  -1  -6  15 470.716 406.572   8
   1   6 -15 183.268 217.489   5
  -1  -6  14-53.7958 154.854   8
  -1  -6  13 10888.5 1554.90   6
  -1  -6  13 12764.4 1765.96   8
  -1  -6  12 4961.93 1040.31   8
  -1  -6  12 4145.16 868.547   6
  -1  -6  11 4164.28 851.107   6
  -1  -6  11 4118.35 894.626   8
  -1  -6  10-176.164 237.328   8
  -1  -6  10-75.8549 187.699   6
  -1  -6   9 9006.46 1174.30   6
  -1  -6   8 692.558 294.177   6
  -1  -6   7 196.644 63.2797   6
  -1  -6   6 50027.0 2353.51   6
  -1  -6   5 27357.5 1714.05   6
  -1  -6   4 147.916 94.8152   6
   1   6  -4 116.217 111.509   4
  -1  -6   3 7491.32 876.915   6
   1   6  -3 7492.91 990.351   4
  -1  -6   2 123421. 3652.07   6
   1   6  -2 113917. 3840.69   4
   1   6  -1 822.414 330.670   4
  -1  -6   1 904.369 256.289   6
   1   6   0 17152.6 1586.58   4
   1   6   1 32676.0 1794.65   8
   1   6   1 30626.3 2120.05   4
   1   6   2 35604.2 1919.10   8
   1   6   2 37960.6 2414.76   4
   1   6   3 12551.9 1378.92   4
   1   6   3 12801.7 1245.95   8
   1   6   4 278.198 108.504   5
   1   6   4 685.748 235.071   4
   1   6   4 353.407 260.002   8
   1   6   5 49382.2 2592.20   8
   1   6   5 56719.1 3117.52   4
   1   6   6 471.212 178.196   7
   1   6   6 882.272 383.642   4
   1   6   6 1058.93 388.404   8
   1   6   7 1172.26 316.906   7
   1   6   7 1428.04 515.431   4
   1   6   7 1129.12 438.719   8
   1   6   8 601.261 472.847   4
   1   6   8 1077.90 445.127   8
   1   6   9 4720.56 939.332   8
   1   6   9 8047.23 1335.62   4
   1   6  10 281.261 343.365   4
   1   6  10 23.8832 136.411   8
   1   6  11 291.080 261.313   4
   1   6  11 306.962 243.929   8
   1   6  12 3668.92 1010.91   4
   1   6  12 1336.19 560.036   8
   1   6  13 1409.52 667.118   4
   1   6  14 792.216 641.273   4
  -1  -7  19 253.835 347.686   8
  -1  -7  18 1742.28 839.931   8
  -1  -7  17 1419.84 818.001   8
   1   7 -16-380.400 562.671   5
  -1  -7  16 127.065 330.621   8
  -1  -7  15 9422.15 1693.55   8
   1   7 -15 11894.2 2213.74   5
  -1  -7  14 3683.05 977.167   6
  -1  -7  14 3968.87 1037.79   8
  -1  -7  13 192.601 279.461   6
  -1  -7  13 209.163 145.818   8
  -1  -7  12 10125.7 1413.13   6
  -1  -7  12 11207.4 1575.28   8
  -1  -7  11 7646.02 1237.60   6
  -1  -7  11 8019.45 1295.02   8
  -1  -7  10 14191.6 1625.59   6
  -1  -7   9 3834.23 798.408   6
  -1  -7   8 6235.48 923.070   6
  -1  -7   7 3709.24 674.858   6
  -1  -7   6 4185.39 738.743   6
  -1  -7   5 18467.6 1502.04   6
   1   7  -4 46917.9 2737.56   4
  -1  -7   4 44011.1 2267.47   6
   1   7  -3 3100.44 678.984   4
  -1  -7   3 3319.84 632.338   6
  -1  -7   2 7511.92 983.530   6
   1   7  -2 6411.57 976.226   4
   1   7  -1 10220.1 1285.03   4
  -1  -7   1 11738.5 1285.05   6
   1   7   0 4046.33 818.255   4
   1   7   1 2149.24 658.381   4
   1   7   2 505.277 252.235   8
   1   7   2 476.902 361.975   4
   1   7   3 15187.1 1362.31   8
   1   7   3 21022.3 1945.66   4
   1   7   4 82.1569 155.087   8
   1   7   4 8.56877 44.7803   5
   1   7   5 614.983 242.621   5
   1   7   5 1104.37 403.005   8
   1   7   5 498.804 116.508   4
   1   7   6 5961.93 1050.03   4
   1   7   6 3856.46 779.478   8
   1   7   7 4372.21 853.394   8
   1   7   7 6891.59 1140.89   4
   1   7   8-166.831 363.588   4
   1   7   8 189.715 206.306   8
   1   7   9 308.440 289.202   8
   1   7   9 292.230 317.891   4
   1   7  10 3916.95 903.195   8
   1   7  10 6165.82 1243.88   4
   1   7  11 683.771 441.223   4
   1   7  12 193.281 311.297   4
   1   7  13 586.887 372.365   4
   1   7  14 1306.81 667.611   4
  -1  -8  19 65.3539 323.482   8
  -1  -8  18 800.665 544.748   8
  -1  -8  17 1826.38 802.317   8
   1   8 -17 1700.56 967.825   5
  -1  -8  16-212.835 192.763   8
   1   8 -16-347.360 492.253   5
  -1  -8  15-214.425 199.731   8
  -1  -8  15 419.566 315.785   6
   1   8 -15 220.780 124.167   5
  -1  -8  14 7197.87 1315.05   6
  -1  -8  14 7944.18 1583.23   8
  -1  -8  13 897.385 479.541   8
  -1  -8  13 1098.06 563.410   6
  -1  -8  12 89.9814 140.159   8
  -1  -8  12 476.284 395.540   6
  -1  -8  11 148.610 84.1311   8
  -1  -8  11 368.992 343.505   6
  -1  -8  10 17031.9 1786.04   6
  -1  -8   9 378.578 218.789   6
  -1  -8   8 5237.21 885.513   6
  -1  -8   7 4327.79 804.275   6
  -1  -8   6 27702.3 2043.24   6
  -1  -8   5 1205.00 449.768   6
  -1  -8   4 1686.43 449.334   6
   1   8  -4 1708.10 560.698   4
  -1  -8   3 69692.4 3220.17   6
   1   8  -3 67097.9 3525.29   4
  -1  -8   2 21815.6 1867.50   6
   1   8  -2 19066.7 1856.74   4
   1   8  -1 2536.63 651.015   4
  -1  -8   1 3089.64 672.958   6
   1   8   0 3338.67 775.852   4
   1   8   1 15538.7 1781.41   4
   1   8   2 1298.41 569.360   4
   1   8   3 481.208 221.096   8
   1   8   3 667.201 292.090   5
   1   8   4 4677.54 781.146   8
   1   8   4 5492.25 841.492   5
   1   8   5 876.913 341.622   8
   1   8   5 1429.04 488.657   4
   1   8   6 555.773 226.064   4
   1   8   6 479.133 264.520   8
   1   8   7 666.991 286.153   4
   1   8   8 6079.98 1165.47   4
   1   8   9 917.795 386.520   4
   1   8  10-6.65435 247.535   4
   1   8  11 180.976 34.7088   4
   1   8  12 108.910 207.680   4
   1   8  13 3.54200 163.323   4
  -1  -9  19 946.825 712.211   8
  -1  -9  18 308.633 409.855   8
   1   9 -17 323.769 415.378   5
  -1  -9  17 615.129 496.580   8
  -1  -9  16 3697.50 1200.89   8
   1   9 -16 3980.46 1389.72   5
  -1  -9  15 361.990 496.898   8
   1   9 -15 479.358 396.776   5
  -1  -9  15 630.478 545.855   6
  -1  -9  14 872.266 521.968   6
  -1  -9  14 1495.35 727.954   8
   1   9 -14 716.385 401.330   5
  -1  -9  13 2893.29 893.493   8
  -1  -9  13 2684.95 843.491   6
  -1  -9  12 6431.84 1302.20   8
  -1  -9  12 5968.26 1252.35   6
  -1  -9  11 430.157 294.510   8
  -1  -9  11 760.153 381.320   6
  -1  -9  10 682.300 368.740   6
  -1  -9   9 4559.89 865.414   6
  -1  -9   8-74.2269 193.855   6
  -1  -9   7 459.405 324.332   6
  -1  -9   6 1299.17 453.291   6
  -1  -9   5 14985.5 1574.77   6
  -1  -9   4 2313.99 546.149   6
   1   9  -4 2466.26 746.459   4
  -1  -9   3 2448.64 681.071   6
   1   9  -3 2211.05 701.347   4
  -1  -9   2 2593.37 677.552   6
   1   9  -2 1766.47 591.464   4
   1   9  -1 11499.1 1530.26   4
  -1  -9   1 15425.6 1828.61   6
   1   9   0-238.215 287.618   4
  -1  -9   0 285.978 198.893   6
   1   9   1 166.901 196.623   4
   1   9   2 29301.2 2633.88   4
   1   9   2 30209.3 2303.79   5
   1   9   3 7713.36 1347.01   4
   1   9   3 4852.01 879.638   5
   1   9   4 418.275 257.442   4
   1   9   5 2686.00 819.833   4
   1   9   6 11992.3 1732.77   4
   1   9   7-278.542 309.555   4
   1   9   8-52.4567 255.083   4
   1   9   9 2317.76 781.161   4
   1   9  10-96.0457 304.161   4
   1   9  11-48.7361 234.917   4
   1  10 -18 1136.31 870.092   5
  -1 -10  18 1280.69 806.571   8
   1  10 -17 25.7401 167.638   5
  -1 -10  17 461.660 600.335   8
   1  10 -16 158.847 373.281   5
  -1 -10  16 503.835 416.216   6
  -1 -10  16 721.440 621.630   8
  -1 -10  15 2595.29 929.867   6
   1  10 -15 3448.35 1240.30   5
  -1 -10  15 3332.11 1077.20   8
  -1 -10  14 3117.43 933.587   6
  -1 -10  14 3292.81 1064.42   8
   1  10 -14 4021.70 1335.09   5
  -1 -10  13 271.598 300.126   6
  -1 -10  13 80.9389 242.402   8
  -1 -10  12-51.0718 210.220   8
  -1 -10  12 284.184 327.067   6
  -1 -10  11 16180.9 1950.91   6
  -1 -10  11 16799.3 2064.50   8
  -1 -10  10 977.781 457.132   6
  -1 -10   9 250.776 276.479   6
  -1 -10   8 3028.93 734.015   6
  -1 -10   7 3610.07 835.257   6
  -1 -10   6 957.898 460.413   6
   1  10  -5 4779.37 1104.24   4
  -1 -10   5 4494.40 950.188   6
   1  10  -4 9178.93 1484.44   4
  -1 -10   4 7722.89 1167.74   6
   1  10  -3 6576.55 1272.51   4
  -1 -10   3 7362.32 1260.05   6
  -1 -10   2 185.667 206.753   6
   1  10  -2 266.540 226.907   4
   1  10  -1 3504.51 892.590   4
  -1 -10   1 4939.95 1118.71   6
   1  10   0 4342.57 988.227   4
  -1 -10   0 7037.94 1435.67   6
   1  10   1 843.599 406.513   5
   1  10   1 1109.51 497.274   4
   1  10   2 4773.31 958.356   5
   1  10   2 7878.55 1411.16   4
   1  10   3 1494.86 524.876   5
   1  10   3 2183.13 792.665   4
   1  10   4 4485.57 1066.63   4
   1  10   5 86.4148 240.407   4
   1  10   6 71.3212 164.117   4
   1  10   7 2181.01 774.140   4
   1  10   8 227.113 253.207   4
   1  10   9 261.785 331.358   4
   1  10  10 393.030 383.444   4
  -1 -11  18 397.143 562.721   8
   1  11 -18 24.8968 355.860   5
   1  11 -17 1614.32 912.063   5
  -1 -11  17 1029.17 667.123   8
  -1 -11  16 1150.50 681.475   6
   1  11 -16 147.817 489.528   5
  -1 -11  16 918.284 688.281   8
  -1 -11  15 574.491 492.621   6
   1  11 -15-429.492 500.569   5
  -1 -11  15 40.5474 241.449   8
  -1 -11  14 2059.62 787.330   6
   1  11 -14 2759.15 1125.08   5
  -1 -11  14 2446.93 915.711   8
  -1 -11  13 3807.22 1056.23   6
   1  11 -13 5640.28 1465.12   5
  -1 -11  13 4816.61 1211.87   8
  -1 -11  12 113.944 370.702   6
  -1 -11  12 83.3152 185.705   8
  -1 -11  11 88.1244 191.532   6
  -1 -11  11 55.6903 128.197   8
  -1 -11  10 11222.2 1601.15   6
  -1 -11   9 6388.33 1186.60   6
  -1 -11   8 1.82980 110.740   6
  -1 -11   7 433.111 307.864   6
  -1 -11   6 22918.7 2236.03   6
  -1 -11   5-90.9936 143.102   6
   1  11  -5 214.084 300.126   4
   1  11  -4 732.472 447.461   4
  -1 -11   4 889.419 395.513   6
  -1 -11   3 3115.92 888.261   6
   1  11  -3 3208.02 918.267   4
   1  11  -2 7864.48 1417.46   4
  -1 -11   2 10477.6 1677.80   6
   1  11  -1 233.260 229.942   5
  -1 -11   1 595.489 373.669   6
   1  11  -1-107.909 269.707   4
   1  11   0 93.0160 216.830   5
   1  11   0-152.736 228.890   4
  -1 -11   0 338.570 356.967   6
   1  11   1 19546.7 2303.91   4
  -1 -11  -1 25989.2 3229.11   6
   1  11   2 7330.02 1268.06   5
   1  11   2 11206.7 1749.21   4
   1  11   3 875.265 491.270   4
   1  11   4 1668.44 721.234   4
   1  11   5 3222.85 991.516   4
   1  11   6 384.053 398.027   4
   1  11   7 308.033 353.764   4
   1  11   8 535.924 416.155   4
   1  11   9 593.311 430.260   4
   1  12 -18 254.427 509.591   5
  -1 -12  17 95.0680 286.472   8
   1  12 -17-87.6295 167.387   5
   1  12 -16-423.599 629.938   5
  -1 -12  16 135.952 308.338   6
  -1 -12  16 225.978 303.513   8
  -1 -12  15 1010.97 605.321   6
  -1 -12  15 1351.86 698.622   8
   1  12 -15 676.555 434.604   5
  -1 -12  14 64.9007 229.503   6
  -1 -12  14 63.5056 237.625   8
   1  12 -14-80.1730 330.325   5
  -1 -12  13 125.382 337.954   6
  -1 -12  13 176.955 230.224   8
   1  12 -13 106.876 74.0336   5
  -1 -12  12 4948.55 1227.70   6
   1  12 -12 6680.30 1568.14   5
  -1 -12  12 5593.25 1268.80   8
  -1 -12  11 759.626 411.671   6
   1  12 -11 969.548 493.313   5
  -1 -12  11 811.380 472.710   8
  -1 -12  10 1587.84 626.757   8
  -1 -12  10 1543.63 612.795   6
  -1 -12   9 675.066 429.534   6
  -1 -12   8 5537.18 1150.31   6
  -1 -12   7 167.832 243.305   6
  -1 -12   6 63.6213 150.381   6
  -1 -12   5 7257.25 1357.88   6
   1  12  -5 7574.50 1570.31   4
  -1 -12   4 1499.78 614.449   6
   1  12  -4 1480.18 592.285   5
   1  12  -4 1734.83 731.802   4
  -1 -12   3 356.511 357.918   6
   1  12  -3 591.955 400.076   4
   1  12  -3 52.6058 107.858   5
   1  12  -2-181.823 366.522   5
  -1 -12   2 131.924 241.333   6
   1  12  -2 150.587 369.772   4
   1  12  -1 16120.4 2145.02   4
  -1 -12   1 19610.5 2660.50   6
  -1 -12   0 3418.23 1227.88   6
   1  12   0 2270.10 827.989   4
   1  12   0 2219.69 759.231   5
  -1 -12  -1-173.032 128.205   6
   1  12   1-121.854 97.5094   4
   1  12   2 815.587 510.088   4
  -1 -12  -2 1342.13 838.326   6
   1  12   3 1074.06 615.673   4
   1  12   4 551.545 454.054   4
   1  12   5-78.4418 193.060   4
   1  12   6 1668.38 726.689   4
   1  12   7 1125.52 632.665   4
  -1 -13  17 139.190 22.0058   8
  -1 -13  16 4.56014 71.5025   8
   1  13 -16-48.2482 421.062   5
  -1 -13  15 77.2906 82.1087   8
  -1 -13  15-35.8839 97.4521   6
   1  13 -15-16.6908 255.878   5
  -1 -13  14 1132.67 614.501   6
   1  13 -14 1208.09 767.422   5
  -1 -13  14 885.951 561.690   8
  -1 -13  13 523.216 444.664   8
   1  13 -13 406.071 334.168   5
  -1 -13  13 628.913 491.429   6
  -1 -13  12 709.057 495.701   6
   1  13 -12 658.584 442.728   5
  -1 -13  12 670.679 408.176   8
   1  13 -11 1123.96 645.987   5
  -1 -13  11 672.753 442.877   6
  -1 -13  11 289.669 260.249   8
  -1 -13  10 2107.17 768.524   6
   1  13 -10 3898.16 1134.31   5
   1  13  -9-111.380 260.346   5
  -1 -13   9 14.5043 156.435   6
   1  13  -8 193.012 181.056   5
  -1 -13   8 31.6870 214.493   6
  -1 -13   7 3542.19 988.505   6
   1  13  -7 7707.01 1517.72   5
   1  13  -6 538.336 334.905   5
  -1 -13   6 495.822 361.358   6
  -1 -13   5 384.868 272.535   6
   1  13  -5 891.123 475.384   5
   1  13  -4 1167.73 535.877   5
  -1 -13   4 761.324 475.697   6
   1  13  -4 1237.43 645.298   4
   1  13  -3 4617.14 1248.89   4
   1  13  -3 3894.46 1048.57   5
  -1 -13   3 2426.77 847.743   6
   1  13  -2 102.389 247.580   4
  -1 -13   2 280.783 424.049   6
   1  13  -2-66.6044 229.084   5
   1  13  -1 55.9245 96.7957   5
   1  13  -1 135.735 351.420   4
   1  13   0 1764.29 737.982   4
   1  13   0 695.836 457.950   5
   1  13   1 971.300 550.402   4
   1  13   2-127.968 213.109   4
   1  13   3 363.943 351.052   4
   1  13   4 711.762 538.211   4
   1  13   5 264.501 301.233   4
   1  14 -14-120.708 294.679   5
   1  14 -13 1121.64 673.884   5
   1  14 -12 1339.07 704.005   5
   1  14 -11 675.407 522.347   5
   1  14 -10 546.385 393.752   5
   1  14  -9 1631.59 701.059   5
   1  14  -8-306.781 440.069   5
   1  14  -7-130.446 194.381   5
   1  14  -6 1230.93 553.795   5
   1  14  -5 2167.28 826.737   5
   1  14  -4 5.29355 192.295   5
   1  14  -4 561.855 493.053   4
   1  14  -3 665.645 517.211   4
   1  14  -3 142.394 205.502   5
   1  14  -2 800.698 479.963   5
   1  14  -2 2275.49 975.441   4
   1  14  -1 72.8660 175.174   5
   1  14  -1 235.416 422.956   4
   1  14   0-78.9654 40.5221   4
   1  14   1 318.849 315.811   4
   1  14   2 868.979 559.991   4
   1  14   3-73.9700 170.921   4
   1  15 -11 263.179 491.553   5
   1  15 -10-90.4692 355.037   5
   1  15  -9 177.738 244.824   5
   1  15  -8 579.017 415.388   5
   1  15  -7 172.941 209.797   5
   1  15  -6-80.5141 222.267   5
   1  15  -5 91.6979 155.063   5
   1  15  -4 237.029 301.674   5
   1  15  -4 760.950 593.716   4
   1  15  -3 121.872 237.234   4
   1  15  -3 52.5459 121.083   5
   1  15  -2 79.9400 285.985   4
   1  15  -2-34.9157 212.964   5
   1  15  -1 692.762 562.194   4
   1  15   0 459.083 494.653   4
   1  16  -6 510.490 472.316   5
   1  16  -5-138.436 246.709   5
   1  16  -4 37.1376 161.541   5
   1  16  -3 298.340 325.599   5
  -2  17  -3 323.474 399.502   5
  -2  17  -4 266.617 416.913   5
  -2  16  -1 3302.85 1129.46   4
  -2  16  -2-95.2129 211.609   5
  -2  16  -2 455.675 547.997   4
  -2  16  -3 60.3922 167.578   5
  -2  16  -3 23.6245 86.2389   4
  -2  16  -4 358.095 401.441   5
  -2  16  -5 1069.25 651.794   5
  -2  16  -6 132.595 205.792   5
  -2  16  -7 312.891 360.702   5
  -2  16  -8 4155.38 1288.46   5
  -2  16  -9 1254.60 762.986   5
  -2  16 -10 400.062 570.544   5
  -2  15   2 223.219 242.512   4
  -2  15   1 811.842 569.529   4
  -2  15   0-23.8729 246.925   4
  -2  15  -1 6.12596 126.781   5
  -2  15  -1 163.233 295.090   4
  -2  15  -2 281.264 350.335   4
  -2  15  -2 259.879 354.171   5
  -2  15  -3 538.007 501.143   4
  -2  15  -3 357.375 387.895   5
  -2  15  -4 145.792 277.301   5
  -2  15  -5 2784.16 975.318   5
  -2  15  -6 4913.77 1324.72   5
  -2  15  -7 749.511 645.855   5
  -2  15  -8 461.645 452.134   5
  -2  15  -9 2153.54 914.117   5
  -2  15 -10 669.669 486.553   5
  -2  15 -11 474.187 444.163   5
  -2  15 -12 482.044 611.137   5
  -2  15 -13 1385.30 860.091   5
  -2  14   5 35.4119 169.189   4
  -2  14   4 294.437 338.397   4
  -2  14   3 106.203 232.921   4
  -2  14   2 314.138 282.679   4
  -2  14   1-75.9612 158.827   4
  -2  14   0 859.853 499.483   5
  -2  14   0 3294.35 1061.42   4
  -2  14  -1 693.509 467.258   5
  -2  14  -1 1527.52 758.414   4
  -2  14  -2 1025.13 572.865   5
  -2  14  -2 1826.58 787.448   4
  -2  14  -3 2709.73 951.269   4
  -2  14  -3 3155.30 1010.72   5
  -2  14  -4 2621.96 907.861   5
  -2  14  -5 518.406 437.980   5
  -2  14  -6-157.139 201.099   5
  -2  14  -7 1313.57 648.098   5
  -2  14  -8 1895.87 829.001   5
  -2  14  -9 848.199 510.568   5
  -2  14 -10 1048.57 606.118   5
  -2  14 -11 1989.25 900.382   5
  -2  14 -12 1493.17 770.708   5
  -2  14 -13 649.966 692.601   5
  -2  14 -14 1552.44 925.003   5
  -2  14 -15 1070.87 868.665   5
  -2  13   7 13.6370 170.587   4
  -2  13   6 1468.90 686.694   4
  -2  13   5 91.7915 95.5395   4
  -2  13   4 122.669 223.538   4
  -2  13   3 677.637 409.796   4
  -2  13   2 3698.10 1009.98   4
  -2  13   1 186.018 206.190   5
  -2  13   1 665.603 383.949   4
  -2  13   0 225.175 297.242   5
  -2  13   0 186.855 379.400   4
  -2  13  -1 7170.01 1387.72   5
  -2  13  -1 7238.08 1512.56   4
  -2  13  -2 6395.00 1321.15   5
  -2  13  -2 6506.23 1402.24   4
  -2  13  -3 592.243 467.684   5
  -2  13  -3 88.3127 206.755   4
  -2  13  -4 17.4174 39.0492   4
  -2  13  -4 361.494 361.275   5
  -2  13  -5 3941.75 1050.13   5
  -2  13  -6 472.256 392.522   5
  -2  13  -7-248.291 255.848   5
  -2  13  -8 2876.61 897.637   5
  -2  13  -9 5427.15 1294.59   5
  -2  13 -10 829.265 429.476   5
  -2  13 -11 1070.19 584.152   5
  -2  13 -12 5724.88 1473.38   5
  -2  13 -13 1283.06 691.916   5
  -2  13 -14-123.265 371.215   5
   2 -13  14 25.7586 113.598   8
  -2  13 -15 1018.71 819.597   5
   2 -13  15 238.532 297.566   8
  -2  13 -16 889.899 800.362   5
   2 -13  16 310.357 381.319   8
  -2  13 -17 602.354 619.477   5
   2 -13  17 270.524 340.017   8
   2 -13  18-114.559 327.502   8
  -2  12   9 29.1148 139.318   4
  -2  12   8 2422.28 837.226   4
  -2  12   7 90.1600 248.049   4
  -2  12   6-118.519 310.930   4
  -2  12   5 342.937 295.149   4
  -2  12   4 4751.06 1130.81   4
  -2  12   3-5.87014 111.715   4
  -2  12   2 56.9663 209.501   4
  -2  12   2 111.659 146.532   5
  -2  12   1 3992.79 945.866   5
  -2  12   1 6377.61 1295.77   4
  -2  12   0 5106.67 1154.79   4
  -2  12   0 6141.05 1211.63   5
  -2  12  -1 1830.21 697.130   5
  -2  12  -1 2236.67 808.911   4
  -2  12  -2 1448.02 613.071   5
  -2  12  -2 1148.07 616.913   4
  -2  12  -3 7290.41 1334.91   5
  -2  12  -3 6145.00 1367.80   4
  -2  12  -4 270.126 291.949   5
  -2  12  -4 391.909 500.940   4
  -2  12  -5 1886.55 664.880   5
  -2  12  -6 4328.79 1018.40   5
  -2  12  -7 1861.94 675.712   5
  -2  12  -8-28.3040 173.604   5
   2 -12   9 408.447 304.900   8
  -2  12  -9 587.215 330.030   5
  -2  12 -10 7041.28 1487.76   5
   2 -12  10 5125.08 1125.36   8
   2 -12  11 1528.27 643.093   8
  -2  12 -11 1423.83 744.543   5
  -2  12 -12 846.125 579.216   5
   2 -12  12 1010.79 578.782   8
   2 -12  13 1879.95 807.958   8
  -2  12 -13 3541.43 1202.33   5
  -2  12 -14 704.356 601.439   5
   2 -12  14 681.787 467.456   8
  -2  12 -15 122.517 268.442   5
   2 -12  15-149.799 284.158   8
   2 -12  16-53.2799 290.588   8
  -2  12 -16 615.875 767.767   5
  -2  12 -17 2446.30 1338.17   5
   2 -12  17 1544.08 843.012   8
   2 -12  18 53.1148 202.174   8
  -2  12 -18 445.892 773.667   5
  -2  11  10 1024.59 530.902   4
  -2  11   9 243.518 281.683   4
  -2  11   8 331.172 348.488   4
  -2  11   7 3056.72 889.235   4
  -2  11   6 4740.74 1110.22   4
  -2  11   5 363.592 320.853   4
  -2  11   4 1180.93 582.714   4
  -2  11   3 13612.3 1833.07   4
  -2  11   3 7043.99 1096.16   5
  -2  11   2 3258.90 887.873   4
  -2  11   2 1816.94 586.524   5
  -2  11   1 1641.24 564.873   5
  -2  11   1 1296.63 611.045   4
  -2  11   0 6319.60 1119.90   5
  -2  11   0 6253.92 1228.22   4
  -2  11  -1 104.350 83.7427   4
  -2  11  -1 546.644 437.487   5
  -2  11  -2 555.832 338.304   4
   2 -11   2 647.206 303.138   6
  -2  11  -2 478.621 369.980   5
  -2  11  -3 649.015 429.930   4
  -2  11  -3 144.611 23.5756   5
   2 -11   3 251.038 198.762   6
  -2  11  -4 8730.16 1343.05   5
  -2  11  -4 9099.83 1579.65   4
   2 -11   4 9482.89 1209.52   6
  -2  11  -5 16667.4 1895.78   5
   2 -11   5 13753.7 1435.46   6
  -2  11  -6 424.204 390.390   5
   2 -11   6 455.419 258.534   6
   2 -11   6 491.927 294.478   8
  -2  11  -7 5825.17 1148.92   5
   2 -11   7 6364.63 1027.71   8
   2 -11   7 5999.39 1029.27   6
   2 -11   8 8886.24 1292.12   8
  -2  11  -8 10046.4 1577.15   5
   2 -11   8 9119.87 1288.66   6
   2 -11   9 699.879 439.301   8
  -2  11  -9 634.462 327.410   5
   2 -11   9 638.651 322.072   6
   2 -11  10 583.867 393.425   6
   2 -11  10 557.704 416.707   8
  -2  11 -10 279.757 208.304   5
  -2  11 -11 11537.4 1892.72   5
   2 -11  11 9740.71 1587.01   8
   2 -11  11 8596.02 1407.41   6
  -2  11 -12 5742.52 1401.92   5
   2 -11  12 5600.02 1292.80   8
  -2  11 -13 227.584 386.239   5
   2 -11  13 312.280 406.517   8
   2 -11  14 261.809 106.336   8
  -2  11 -14 1155.89 790.903   5
   2 -11  15 1240.25 676.763   8
  -2  11 -15 1577.10 837.194   5
  -2  11 -16 487.630 695.589   5
   2 -11  16-433.722 320.855   8
  -2  11 -17 533.574 723.162   5
   2 -11  17 266.576 267.560   8
  -2  11 -18 818.992 800.507   5
   2 -11  18 496.813 480.772   8
  -2  10  11 331.216 311.918   4
  -2  10  10 256.871 345.792   4
  -2  10   9 3521.03 974.055   4
  -2  10   8 4075.89 991.215   4
  -2  10   7-12.2083 114.055   4
  -2  10   6 3264.84 859.511   4
  -2  10   5 10938.0 1569.30   4
  -2  10   4 1209.71 412.014   5
  -2  10   4 2444.20 775.426   4
  -2  10   3-39.1195 131.460   5
  -2  10   3 99.7576 195.829   4
  -2  10   2 7414.16 1272.36   4
  -2  10   2 7352.72 1097.35   5
   2 -10  -1 3613.06 835.500   6
  -2  10   1 3560.46 809.235   5
  -2  10   1 2765.19 814.718   4
  -2  10   0 514.942 370.847   5
  -2  10   0 217.614 61.5160   4
   2 -10   0 603.484 317.481   6
  -2  10  -1 1659.29 547.784   5
   2 -10   1 1424.18 463.584   6
  -2  10  -1 1768.11 593.015   4
  -2  10  -2 18065.1 1803.55   5
  -2  10  -2 15249.4 1857.16   4
   2 -10   2 12582.5 1306.17   6
   2 -10   3 701.106 237.438   8
  -2  10  -3 2702.22 705.864   5
  -2  10  -3 2232.70 700.941   4
   2 -10   3 1745.02 501.197   6
   2 -10   4 98.4536 125.144   8
  -2  10  -4-58.8384 135.834   5
  -2  10  -4 333.274 369.912   4
   2 -10   4 27.0156 89.2269   6
   2 -10   5 25559.1 1774.44   8
   2 -10   5 25673.1 1838.73   6
  -2  10  -6 4111.00 924.479   5
   2 -10   6 3074.05 658.524   6
   2 -10   6 3383.30 698.873   8
   2 -10   7 1382.98 463.153   6
  -2  10  -7 1640.64 586.235   5
   2 -10   7 1921.23 576.873   8
   2 -10   8 116.547 221.218   8
  -2  10  -8-243.996 374.363   5
   2 -10   8-2.24924 206.875   6
   2 -10   9 2551.36 750.327   8
  -2  10  -9 2980.75 843.471   5
   2 -10   9 2274.64 627.229   6
   2 -10  10 821.321 468.544   8
  -2  10 -10 489.061 474.585   5
   2 -10  10 625.151 360.408   6
   2 -10  11 1888.40 721.263   8
  -2  10 -11 2152.26 783.568   5
   2 -10  12 4710.17 1153.58   8
  -2  10 -12 5190.95 1264.30   5
  -2  10 -13 9540.28 1827.95   5
   2 -10  13 8935.71 1709.38   8
  -2  10 -14 1256.15 699.505   5
   2 -10  14 1031.42 517.657   8
  -2  10 -15 380.590 627.020   5
   2 -10  15 289.951 197.627   8
  -2  10 -16 1840.94 1039.61   5
   2 -10  16 1012.47 616.743   8
   2 -10  17 1142.73 716.262   8
  -2  10 -17 2094.60 1232.59   5
   2 -10  18 146.269 272.990   8
   2 -10  19 510.868 495.481   8
  -2   9  13-163.382 278.175   4
  -2   9  12 140.514 115.135   4
  -2   9  11 147.165 144.299   4
  -2   9  10-222.796 313.857   4
  -2   9   9 495.513 332.530   4
  -2   9   8 2356.50 631.859   7
  -2   9   8 3020.90 770.242   4
  -2   9   7 1974.90 584.962   7
  -2   9   7 2327.82 706.084   4
  -2   9   6 198.242 122.760   7
  -2   9   6 482.446 389.587   4
  -2   9   5 3416.42 827.232   4
  -2   9   5 2479.73 631.253   7
  -2   9   5 1620.64 414.005   5
  -2   9   4 8304.70 976.143   5
  -2   9   4 15865.0 1757.33   4
  -2   9   3 382.100 306.219   4
  -2   9   3-60.7240 186.075   5
  -2   9   2 1242.85 530.218   4
  -2   9   2 1420.69 423.220   5
  -2   9   1 9038.80 1175.72   5
  -2   9   1 9210.20 1330.73   4
  -2   9   0 22646.6 2081.14   4
   2  -9   0 26149.5 1882.56   6
  -2   9   0 22099.0 1852.99   5
  -2   9  -1 8681.90 1192.64   1
  -2   9  -1 9111.05 1182.36   5
   2  -9   1 11166.6 1179.28   6
  -2   9  -1 8977.88 1285.26   4
   2  -9   2 1170.50 324.682   6
  -2   9  -2 1022.11 520.978   1
  -2   9  -2 1068.19 410.707   5
  -2   9  -2 683.066 376.670   4
   2  -9   2 501.157 166.423   8
   2  -9   3 20447.9 1528.82   6
  -2   9  -3 16726.8 1853.61   4
  -2   9  -3 15086.6 1589.56   1
  -2   9  -3 16747.8 1640.20   5
   2  -9   3 13993.4 1061.61   8
   2  -9   4 21250.4 1444.87   8
  -2   9  -4 19337.8 1799.04   5
   2  -9   4 22114.2 1568.26   6
  -2   9  -4 17390.7 1744.99   1
   2  -9   5 1270.35 387.234   6
  -2   9  -5 1175.82 378.918   5
  -2   9  -5 1696.12 544.876   1
   2  -9   5 1417.23 403.879   8
  -2   9  -6 6056.17 1021.11   5
   2  -9   6 6856.25 942.680   6
   2  -9   6 5861.51 905.267   8
  -2   9  -7 3687.67 803.350   5
   2  -9   7 3765.47 749.613   6
   2  -9   7 3878.32 783.994   8
   2  -9   8 1035.63 473.524   8
  -2   9  -8 863.215 396.888   5
   2  -9   8 839.393 371.410   6
   2  -9   9 1729.60 636.103   8
   2  -9   9 1750.75 562.259   6
  -2   9  -9 1442.96 580.287   5
   2  -9  10 11961.4 1676.50   8
  -2   9 -10 11677.4 1685.04   5
  -2   9 -10 10026.3 1361.62   2
   2  -9  10 9067.24 1301.30   6
   2  -9  11 10173.1 1580.52   8
  -2   9 -11 8219.85 1257.28   2
  -2   9 -11 9080.49 1548.26   5
  -2   9 -12 42.6662 98.4442   2
  -2   9 -12 84.5503 319.795   5
   2  -9  12 508.492 533.631   8
  -2   9 -13 819.664 594.393   5
   2  -9  13 403.268 422.589   8
   2  -9  14 2174.10 899.811   8
  -2   9 -14 2428.68 1033.43   5
  -2   9 -15 552.076 607.983   5
   2  -9  15 101.735 138.014   8
   2  -9  16 301.495 367.286   8
  -2   9 -16 513.950 692.504   5
  -2   9 -17 882.673 787.066   5
   2  -9  17 327.295 425.845   8
   2  -9  18 1481.54 774.136   8
   2  -9  19-56.7009 254.141   8
  -2   8  14 87.7874 41.4681   4
  -2   8  13 0.06636 98.7098   4
  -2   8  12-282.374 286.158   4
  -2   8  11-192.918 263.165   4
  -2   8  10 3168.58 728.236   7
  -2   8  10 5375.75 1007.05   4
  -2   8   9 2394.45 628.613   7
  -2   8   9 2440.52 637.130   4
  -2   8   8 289.116 176.512   4
  -2   8   8 51.6397 90.2733   7
  -2   8   7 11925.3 1374.86   7
  -2   8   7 13120.4 1553.58   4
  -2   8   6 3176.09 743.283   4
  -2   8   6 2843.05 664.586   7
  -2   8   5 13.2259 104.077   7
  -2   8   5 197.231 358.122   4
  -2   8   5 171.416 182.223   5
  -2   8   4 442.626 236.629   5
  -2   8   4 255.825 122.468   7
  -2   8   4 530.844 439.131   4
  -2   8   3 42810.4 2716.09   4
  -2   8   3 42557.8 2571.22   7
  -2   8   2 9201.14 1281.23   4
  -2   8   2 8988.46 1124.73   1
  -2   8   2 8596.11 1032.42   5
  -2   8   1 138.461 243.143   5
  -2   8   1 309.379 293.658   1
  -2   8   1 32.3110 167.393   4
  -2   8   0 12986.4 1355.63   1
  -2   8   0 14967.6 1403.59   5
  -2   8   0 15146.5 1589.47   4
   2  -8   0 18038.4 1369.78   6
  -2   8  -1 36349.5 2466.82   4
  -2   8  -1 38523.1 2268.92   5
   2  -8   1 39777.9 1967.33   6
  -2   8  -1 35450.6 2230.26   1
   2  -8   1 36449.0 1057.16   8
  -2   8  -2 3634.07 808.155   4
  -2   8  -2 4030.11 749.655   5
   2  -8   2 3702.79 566.017   6
  -2   8  -2 3970.18 754.552   1
   2  -8   2 4092.56 472.797   8
   2  -8   2 2162.36 387.689   8
   2  -8   3 457.553 229.962   6
  -2   8  -3 357.405 252.930   1
  -2   8  -3 406.192 207.454   5
   2  -8   3 325.915 151.403   8
  -2   8  -3 363.702 340.321   4
   2  -8   4 9120.67 924.146   8
  -2   8  -4 8264.22 1132.58   1
   2  -8   4 9350.86 920.144   6
  -2   8  -4 8241.26 1093.94   5
  -2   8  -5 18164.6 1674.99   1
  -2   8  -5 17549.5 1650.19   5
   2  -8   5 19778.2 1498.68   8
   2  -8   5 18994.7 1401.69   6
   2  -8   6 185.801 175.801   8
   2  -8   6-27.7437 168.579   6
  -2   8  -6 46.9276 140.494   5
  -2   8  -6 92.5032 258.624   1
  -2   8  -7 9872.09 1214.72   2
  -2   8  -7 9713.42 1302.06   5
  -2   8  -7 9860.01 1366.93   1
   2  -8   7 9389.22 1100.57   6
   2  -8   7 10605.2 1261.93   8
  -2   8  -8 14522.4 1510.06   2
   2  -8   8 16468.6 1684.17   8
  -2   8  -8 15730.7 1725.21   5
  -2   8  -9 23160.6 2163.22   5
   2  -8   9 20260.5 1781.54   6
  -2   8  -9 22460.4 1919.17   2
   2  -8   9 24184.7 2156.62   8
  -2   8 -10 83.4923 105.264   5
  -2   8 -10-18.8045 140.751   2
   2  -8  10-127.086 205.108   8
  -2   8 -11 2813.99 834.542   5
  -2   8 -11 1941.43 598.442   2
   2  -8  11 2728.70 829.195   8
   2  -8  12 6613.34 1359.62   8
  -2   8 -12 7562.41 1421.31   5
  -2   8 -12 5993.40 1102.69   2
  -2   8 -13 5057.94 1216.16   5
   2  -8  13 4295.63 1128.41   8
  -2   8 -14 3585.36 1091.74   5
   2  -8  14 3301.17 1026.22   8
  -2   8 -15 16682.2 2479.43   5
   2  -8  15 14251.4 2213.73   8
   2  -8  16 6368.74 1530.16   8
  -2   8 -16 5815.89 1570.21   5
   2  -8  17 59.7842 349.309   8
   2  -8  18-106.855 250.347   8
   2  -8  19 575.546 558.456   8
  -2   7  15 135.098 171.199   4
  -2   7  14 74.4009 114.204   4
  -2   7  13 187.527 257.014   4
  -2   7  12 900.813 449.926   4
  -2   7  11 176.695 198.790   7
  -2   7  11 174.099 252.908   4
  -2   7  10 81.1281 76.7706   4
  -2   7  10 161.547 195.821   7
  -2   7   9 3924.09 766.697   7
  -2   7   9 4350.59 877.985   4
  -2   7   8 4724.42 829.023   7
  -2   7   8 5260.32 937.186   4
  -2   7   7 4654.81 810.329   7
  -2   7   7 3157.12 602.661   8
  -2   7   7 4338.43 820.126   4
  -2   7   6 967.301 369.585   4
  -2   7   6 1283.78 448.105   7
  -2   7   6 833.967 281.612   8
  -2   7   5 15582.8 1550.50   4
  -2   7   5 13557.0 1394.86   7
  -2   7   4 10602.9 1153.73   1
  -2   7   4 10864.7 1223.93   7
  -2   7   4 9523.96 915.401   5
  -2   7   4 12110.8 1400.65   4
  -2   7   3 4001.27 702.125   1
  -2   7   3 4628.16 790.278   7
  -2   7   3 5118.54 900.892   4
  -2   7   3 4243.75 644.254   5
  -2   7   2 29985.2 2172.28   4
  -2   7   2 26870.7 1689.83   5
  -2   7   2 28091.4 1940.29   7
  -2   7   2 30340.3 1909.05   1
  -2   7   1 48858.1 2722.32   4
  -2   7   1 48200.3 2331.42   5
  -2   7   1 44387.9 2336.70   1
  -2   7   0 532.382 202.131   4
  -2   7   0 488.286 304.359   5
  -2   7   0 388.724 253.827   1
  -2   7  -1 456.374 231.181   4
  -2   7  -1 559.722 240.883   5
   2  -7   1 952.052 165.153   8
   2  -7   1 652.564 157.146   8
   2  -7   1 774.222 228.047   6
  -2   7  -1 605.886 292.282   1
  -2   7  -2 86655.6 3600.58   4
   2  -7   2 96700.9 2192.86   8
  -2   7  -2 84727.4 3205.84   5
  -2   7  -2 78679.0 3182.59   1
   2  -7   2 94364.1 2609.97   6
  -2   7  -3 25939.7 1818.30   1
   2  -7   3 25023.8 1323.33   8
   2  -7   3 25866.3 1350.24   6
  -2   7  -3 26022.9 2003.59   4
  -2   7  -3 23642.0 1738.89   5
   2  -7   4 488.463 197.005   6
  -2   7  -4 326.305 180.919   5
   2  -7   4 614.157 227.267   8
  -2   7  -4 332.843 257.569   1
   2  -7   5 28515.7 1632.91   6
  -2   7  -5 23448.5 1807.21   1
   2  -7   5 27992.2 1723.84   8
  -2   7  -5 25944.1 1822.39   2
  -2   7  -5 26119.6 1891.26   5
   2  -7   6 27426.2 1847.24   8
  -2   7  -6 25873.8 1945.76   5
  -2   7  -6 26629.2 1881.54   2
   2  -7   6 25659.1 1633.07   6
  -2   7  -6 25876.4 1931.37   1
   2  -7   7 657.440 312.222   6
   2  -7   7 643.037 279.223   8
  -2   7  -7 828.195 419.847   1
  -2   7  -7 627.130 226.777   2
  -2   7  -7 341.414 126.527   5
  -2   7  -8 4684.83 870.948   5
   2  -7   8 5380.02 911.144   8
   2  -7   8 5567.31 874.333   6
  -2   7  -8 6106.49 1008.77   1
  -2   7  -8 5502.53 883.347   2
  -2   7  -9 19478.7 1909.51   5
   2  -7   9 22229.7 2002.62   8
  -2   7  -9 20103.9 1758.30   2
  -2   7 -10 24202.1 2224.90   5
   2  -7  10 23360.0 2191.74   8
  -2   7 -10 23893.5 1969.15   2
   2  -7  11 1259.57 562.799   8
  -2   7 -11 1399.13 609.384   5
  -2   7 -11 1120.44 489.842   2
  -2   7 -12 154.996 243.467   2
   2  -7  12-3.97316 332.654   8
  -2   7 -12-37.3579 161.154   5
   2  -7  13 8071.68 1542.93   8
  -2   7 -13 8341.80 1331.27   2
  -2   7 -13 8498.14 1546.79   5
   2  -7  14 515.220 459.221   8
  -2   7 -14 752.866 617.533   5
  -2   7 -15 3522.24 1134.17   5
   2  -7  15 2264.13 830.062   8
   2  -7  16 365.882 282.978   8
   2  -7  17 4560.25 1257.06   8
   2  -7  18-233.113 206.221   8
   2  -7  19-35.5639 172.955   8
  -2   6  16 297.552 328.993   4
  -2   6  15 251.353 295.823   4
  -2   6  14 1033.67 571.249   4
  -2   6  13 453.006 346.812   4
  -2   6  12-17.4166 166.690   7
  -2   6  12 480.558 366.252   4
  -2   6  11 5935.00 962.346   7
  -2   6  11 4693.72 853.273   8
  -2   6  10 2922.13 652.653   7
  -2   6  10 2271.61 564.002   8
  -2   6  10 3933.85 890.500   4
  -2   6   9 1538.05 447.672   8
  -2   6   9 2078.79 511.394   7
  -2   6   9 2905.36 710.390   4
  -2   6   8 548.217 246.489   8
  -2   6   8 1063.13 376.733   4
  -2   6   8 587.576 155.936   7
  -2   6   7 4024.62 635.816   8
  -2   6   7 4710.16 746.219   7
  -2   6   6 10633.6 1167.49   7
  -2   6   6 7061.96 784.586   8
  -2   6   6 9828.49 1185.70   4
  -2   6   5 11049.3 1177.12   7
  -2   6   5 7800.92 772.487   8
  -2   6   5 11344.2 1101.88   1
  -2   6   5 11175.5 1236.49   4
  -2   6   4 92755.5 2609.08   5
  -2   6   4 101101. 3486.50   7
  -2   6   4 101855. 3738.54   4
  -2   6   4 107413. 3347.98   1
  -2   6   3 128256. 4222.23   4
  -2   6   3 121536. 3570.17   1
  -2   6   3 119391. 3814.34   7
  -2   6   2 1052.90 250.667   5
  -2   6   2 963.962 321.124   1
  -2   6   2 1041.98 344.476   7
  -2   6   2 1151.27 433.155   4
  -2   6   1 16238.3 1304.49   1
  -2   6   1 18630.5 1571.25   4
  -2   6   1 17975.0 1323.89   5
  -2   6   1 17102.8 1424.84   7
  -2   6   0 43560.1 2168.67   1
  -2   6   0 48370.6 2442.27   4
  -2   6   0 44125.2 2108.46   5
   2  -6   1 14070.6 670.623   8
   2  -6   1 13677.0 597.002   8
   2  -6   1 12844.1 804.461   6
  -2   6  -1 11177.5 1068.40   5
  -2   6  -1 12283.9 1219.27   4
  -2   6  -1 11488.0 1097.70   1
  -2   6  -2 37042.6 1979.79   5
   2  -6   2 39835.5 1362.94   8
  -2   6  -2 42573.5 2351.82   4
  -2   6  -2 39521.4 2089.92   1
   2  -6   2 44270.7 1510.40   6
  -2   6  -3 57450.9 2504.83   5
   2  -6   3 62079.3 2017.44   8
  -2   6  -3 54600.9 2485.77   1
   2  -6   3 59052.4 1785.71   6
  -2   6  -3 58486.6 2541.28   2
  -2   6  -4 217292. 4909.92   2
  -2   6  -4 210550. 4961.56   1
   2  -6   4 220460. 3933.49   6
   2  -6   5 289.814 214.023   6
  -2   6  -5 148.424 146.982   2
  -2   6  -5 173.141 162.225   1
   2  -6   5 207.537 170.523   8
  -2   6  -5 158.280 75.8828   5
   2  -6   6 345.018 205.287   8
   2  -6   6 727.747 290.033   6
  -2   6  -6 501.014 205.821   5
  -2   6  -6 598.214 264.648   1
  -2   6  -6 534.462 284.982   2
   2  -6   7 33510.1 2140.30   8
  -2   6  -7 29508.3 1984.12   1
  -2   6  -7 30910.4 1942.88   2
  -2   6  -7 27041.8 1958.61   5
  -2   6  -8 22922.8 1869.18   5
  -2   6  -8 23827.6 1811.86   1
   2  -6   8 23471.2 1922.46   8
  -2   6  -8 24796.4 1836.02   2
  -2   6  -9 6159.89 1004.97   5
  -2   6  -9 7093.15 1052.68   2
   2  -6   9 6993.35 1094.09   8
  -2   6  -9 6390.68 1024.14   1
  -2   6 -10 15193.6 1589.33   2
  -2   6 -10 14256.1 1604.95   5
   2  -6  10 15392.2 1777.17   8
  -2   6 -11 50821.4 3163.56   5
   2  -6  11 51190.9 3393.95   8
  -2   6 -12 2047.59 694.504   5
   2  -6  12 1272.64 588.431   8
   2  -6  13 1030.81 651.935   8
  -2   6 -13 1626.57 666.051   5
  -2   6 -14 9425.26 1612.30   5
   2  -6  14 9178.30 1670.99   8
   2  -6  15 8114.14 1546.17   8
  -2   6 -15 7564.56 1480.06   5
   2  -6  16 125.792 137.397   8
   2  -6  17 321.571 431.591   8
   2  -6  18 751.573 604.923   8
   2  -6  19 276.069 385.709   8
  -2   5  16 486.217 441.360   4
  -2   5  15 283.154 357.550   4
  -2   5  14 570.694 546.357   4
  -2   5  13 1285.57 497.125   8
  -2   5  13 1900.13 580.260   7
  -2   5  13 2479.36 791.108   4
  -2   5  12 421.890 286.966   7
  -2   5  12 308.031 248.024   8
  -2   5  12 715.423 475.375   4
  -2   5  11 3245.50 826.480   4
  -2   5  11 2369.29 614.799   7
  -2   5  11 1666.48 522.061   8
  -2   5  10 1945.87 649.097   4
  -2   5  10 1040.05 394.168   8
  -2   5  10 1357.77 466.972   7
  -2   5   9 8096.71 1052.09   7
  -2   5   9 8726.34 1225.37   4
  -2   5   9 9269.58 1085.38   8
  -2   5   8 1894.41 473.219   8
  -2   5   8 1901.95 623.224   4
  -2   5   8 1356.49 404.928   7
  -2   5   7 1673.36 401.855   8
  -2   5   7 1397.04 400.358   7
  -2   5   7 1951.91 532.901   4
  -2   5   6 34736.7 1770.62   1
  -2   5   6 34591.0 2029.36   7
  -2   5   6 37257.0 2233.37   4
  -2   5   5 4681.31 693.085   7
  -2   5   5 5852.05 661.397   8
  -2   5   5 4598.08 741.264   4
  -2   5   5 4805.43 651.949   1
  -2   5   4 48535.8 2065.41   1
  -2   5   4 43500.7 2181.61   7
  -2   5   4 46316.8 2342.72   4
  -2   5   4 51507.8 1719.82   8
  -2   5   3 3439.21 603.996   7
  -2   5   3 4234.07 420.197   8
  -2   5   3 3392.82 488.749   5
  -2   5   3 3724.42 556.884   1
  -2   5   3 3382.44 571.856   4
  -2   5   2 78619.6 2440.69   5
  -2   5   2 72209.3 2752.71   7
  -2   5   2 76878.7 2660.04   1
  -2   5   2 80418.7 3006.46   4
  -2   5   1 20298.9 1277.92   5
  -2   5   1 18664.1 1368.11   7
  -2   5   1 22746.6 1608.06   4
  -2   5   1 21282.8 1400.74   1
  -2   5   0 96666.1 3005.47   1
  -2   5   0 92194.8 2796.45   5
  -2   5   0 100280. 3223.25   4
  -2   5   0 94713.6 3109.39   7
  -2   5  -1 196564. 4500.56   4
   2  -5   1 242129. 2508.77   8
  -2   5  -1 181445. 4132.50   1
   2  -5   1 226629. 2707.14   6
  -2   5  -1 188569. 4046.65   5
   2  -5   2 135143. 2487.03   8
  -2   5  -2 132987. 3589.03   1
   2  -5   2 137726. 2149.51   6
  -2   5  -2 131628. 3745.88   4
  -2   5  -2 129571. 3497.97   2
  -2   5  -3 3256.82 557.621   2
   2  -5   3 4243.13 445.229   6
  -2   5  -3 2778.53 429.581   6
   2  -5   3 4436.19 528.047   8
  -2   5  -3 3927.40 603.193   5
  -2   5  -3 4136.64 642.294   1
  -2   5  -4 3646.56 600.364   1
   2  -5   4 4236.48 564.507   8
   2  -5   4 3676.20 455.296   6
  -2   5  -4 3715.90 602.497   5
  -2   5  -4 3593.27 570.827   2
   2  -5   5 307371. 5451.66   8
   2  -5   5 274374. 4470.06   6
  -2   5  -5 274544. 5430.61   5
  -2   5  -5 297411. 5694.82   1
  -2   5  -5 298608. 5471.69   2
  -2   5  -6 296.576 176.290   1
   2  -5   6 218.142 200.390   8
  -2   5  -6 340.251 258.414   2
  -2   5  -6 385.607 182.606   5
  -2   5  -7 6076.38 860.259   5
  -2   5  -7 6687.38 867.403   1
   2  -5   7 6635.23 938.494   8
   2  -5   8 27395.7 2043.82   8
  -2   5  -8 27630.8 1923.91   5
  -2   5  -8 25287.9 1726.95   1
  -2   5  -9 63263.4 2852.62   1
  -2   5  -9 63979.3 3071.55   5
   2  -5   9 59862.8 3302.55   8
   2  -5  10 447.013 297.926   8
  -2   5 -10 491.777 343.156   5
   2  -5  11 727.300 419.246   8
  -2   5 -11 854.892 420.205   5
  -2   5 -12 10105.6 1410.30   5
   2  -5  12 8374.75 1414.27   8
  -2   5 -13 14132.0 1760.36   5
   2  -5  13 13865.6 1854.79   8
  -2   5 -14 1049.67 428.796   5
   2  -5  14 1196.13 573.961   8
   2  -5  15 173.076 207.500   8
   2  -5  16 5687.07 1329.46   8
   2  -5  17 438.121 353.184   8
   2  -5  18 99.4384 270.618   8
   2  -5  19 2033.02 894.575   8
  -2   4  17 687.914 525.446   4
  -2   4  16 1342.34 681.511   4
  -2   4  16 709.190 423.419   8
  -2   4  15 1173.20 521.952   8
  -2   4  15 3847.38 1102.30   4
  -2   4  14 105.800 199.842   8
  -2   4  14 224.826 273.261   7
  -2   4  14 619.866 557.991   4
  -2   4  13 562.061 396.962   7
  -2   4  13 78.8278 129.674   8
  -2   4  12 1408.92 495.331   8
  -2   4  12 2930.53 748.439   7
  -2   4  11 4317.55 854.364   7
  -2   4  11 4445.11 836.117   8
  -2   4  10 841.194 419.849   7
  -2   4  10 178.296 209.480   8
  -2   4   9 44.5813 155.894   8
  -2   4   9 654.998 481.638   4
  -2   4   9 507.205 433.789   7
  -2   4   8 9175.95 1093.91   7
  -2   4   8 11073.1 1133.20   8
  -2   4   8 10181.7 1243.81   4
  -2   4   7 142.930 28.0326   8
  -2   4   7 456.571 394.291   4
  -2   4   7 233.738 241.534   7
  -2   4   7-41.7143 89.5946   1
  -2   4   6 4570.22 635.737   8
  -2   4   6 4172.78 746.636   4
  -2   4   6 4226.01 703.028   7
  -2   4   6 4442.08 557.267   1
  -2   4   5 24236.4 1634.32   7
  -2   4   5 29270.5 1473.49   1
  -2   4   5 26862.8 1734.12   4
  -2   4   5 27928.9 1445.83   8
  -2   4   4 81946.7 2937.70   4
  -2   4   4 84900.4 2529.38   1
  -2   4   4 76569.2 2804.36   7
  -2   4   3-33.3862 214.027   7
  -2   4   3 279.286 96.2681   8
  -2   4   3 165.919 105.377   1
  -2   4   3 37.9728 120.306   4
  -2   4   2 2738.88 520.725   4
  -2   4   2 2149.57 377.757   5
  -2   4   2 2483.33 489.859   7
  -2   4   2 2964.37 261.689   8
  -2   4   2 2070.52 386.606   1
  -2   4   1 59141.1 2326.35   4
  -2   4   1 52871.9 2145.99   7
  -2   4   1 53665.6 1985.54   1
  -2   4   1 54317.9 1909.92   5
  -2   4   0 967.466 291.048   7
  -2   4   0 910.101 221.484   5
  -2   4   0 909.971 255.461   4
  -2   4   0 1186.90 323.615   1
  -2   4  -1 343113. 5054.47   1
  -2   4  -1 350813. 5109.19   5
  -2   4  -1 350734. 5169.84   2
  -2   4  -2 116.586 78.7489   8
  -2   4  -2 92.3116 50.5870   6
  -2   4  -2 180.272 194.528   1
   2  -4   2 445.471 143.481   8
  -2   4  -2 278.222 252.899   5
  -2   4  -2 185.558 94.7090   2
   2  -4   2 424.992 118.104   6
  -2   4  -3 188007. 3877.21   5
  -2   4  -3 199196. 3947.39   2
  -2   4  -3 200588. 4036.02   1
  -2   4  -4 7689.07 825.395   2
  -2   4  -4 6222.50 717.229   5
   2  -4   4 6587.16 720.986   8
  -2   4  -4 7261.72 770.472   1
   2  -4   5 283.321 217.736   8
  -2   4  -5 108.118 31.8146   1
  -2   4  -5 329.449 215.562   5
  -2   4  -6 33894.7 1847.96   5
  -2   4  -6 32439.7 1743.26   1
  -2   4  -7 140171. 3900.10   5
   2  -4   7 139697. 4330.60   8
  -2   4  -8 275.205 182.424   1
  -2   4  -8 551.172 337.757   5
   2  -4   8 408.601 265.101   8
   2  -4   9 3190.29 718.844   8
  -2   4  -9 3167.77 655.086   5
  -2   4  -9 2184.98 495.384   1
  -2   4 -10 18365.1 1656.64   5
   2  -4  10 16168.6 1738.64   8
   2  -4  11 1797.39 601.232   8
  -2   4 -11 1940.63 587.407   5
   2  -4  12 96.9739 31.9847   8
  -2   4 -12 124.972 140.065   5
   2  -4  13 4037.15 997.797   8
  -2   4 -13 3991.86 847.154   5
   2  -4  14 12540.0 1770.81   8
   2  -4  15 1276.74 578.509   8
   2  -4  16 93.0795 261.212   8
   2  -4  17 2350.55 872.771   8
   2  -4  18 1757.66 756.808   8
   2  -4  19 454.911 481.934   8
  -2   3  18 1010.45 540.874   8
  -2   3  17 670.768 439.313   8
  -2   3  16 27.7191 34.3211   8
  -2   3  15 657.046 459.798   7
  -2   3  15 53.7234 117.959   8
  -2   3  14 762.227 396.673   8
  -2   3  13 1801.45 587.426   8
  -2   3  12 4583.76 881.204   8
  -2   3  11 19395.8 1773.26   8
  -2   3  10 9162.70 1183.97   8
  -2   3   9 13383.4 1346.93   8
   2  -3  -8 4196.10 450.311   5
  -2   3   8 3203.47 410.192   1
  -2   3   7 8325.67 684.301   1
  -2   3   7 10040.3 1039.31   8
  -2   3   6 2788.66 488.482   8
  -2   3   6 2917.22 411.092   1
   2  -3  -6 1886.82 351.569   5
  -2   3   5 205.130 112.932   1
  -2   3   5 393.404 195.068   8
  -2   3   5 405.108 338.519   4
  -2   3   5 464.366 307.501   7
  -2   3   4 17647.7 1271.73   4
  -2   3   4 16086.5 953.622   1
  -2   3   4 17223.9 1274.91   7
  -2   3   4 18603.0 1023.12   8
  -2   3   3 3850.50 390.360   8
  -2   3   3 3821.27 576.699   7
  -2   3   3 4056.10 575.792   4
  -2   3   2 251.917 79.6178   8
  -2   3   2 78.2433 80.5095   7
   2  -3  -2 112.130 95.1815   6
  -2   3   2 286.761 127.431   4
  -2   3   1 59243.8 2076.13   7
  -2   3   1 60181.1 1836.13   5
  -2   3   1 63348.6 2040.57   4
  -2   3   0 14167.0 986.082   7
  -2   3   0 14368.1 910.938   5
  -2   3   0 14758.3 933.193   4
  -2   3   0 14465.2 917.577   2
  -2   3  -1 985609. 7794.20   5
  -2   3  -1 999999. 7907.00   4
  -2   3  -2 308404. 4549.02   2
  -2   3  -2 293054. 4398.65   5
   2  -3   2 318818. 3767.66   8
  -2   3  -3 810.870 209.891   6
   2  -3   3 1695.27 318.669   8
  -2   3  -3 1870.77 400.697   5
  -2   3  -4 156339. 3427.51   5
   2  -3   4 166389. 3583.77   8
   2  -3   5 43645.8 2011.55   8
  -2   3  -5 42319.2 1855.98   5
  -2   3  -5 44126.2 1751.55   1
  -2   3  -6 2273.80 398.597   1
  -2   3  -6 2535.41 508.703   5
   2  -3   6 1834.26 446.979   8
   2  -3   7 19548.5 1551.12   8
  -2   3  -7 20709.7 1429.81   5
  -2   3  -7 19526.9 1221.03   1
   2  -3   8 97256.2 3696.03   8
  -2   3  -8 103235. 3334.82   5
  -2   3  -8 99937.8 2804.65   1
  -2   3  -9 242.935 158.129   1
  -2   3  -9 271.252 170.947   5
  -2   3 -10 1183.92 353.325   5
   2  -3  10 1250.03 493.507   8
  -2   3 -11 92.6880 104.518   5
   2  -3  11 100.558 177.414   8
  -2   3 -12 7526.52 1050.27   5
   2  -3  12 9757.52 1394.12   8
   2  -3  13 53.3824 115.410   8
   2  -3  14 3373.45 888.197   8
   2  -3  15 9110.44 1495.22   8
   2  -3  16 2213.58 770.770   8
   2  -3  17 176.566 307.831   8
   2  -3  18 608.708 519.241   8
   2  -3  19 593.897 528.462   8
  -2   2  19 293.248 322.167   8
  -2   2  18 142.189 201.204   8
  -2   2  17 32.0605 87.5219   8
  -2   2  16 563.542 388.205   8
  -2   2  15 271.512 263.496   8
  -2   2  14 1475.47 567.985   8
  -2   2  13 6175.82 1092.13   8
  -2   2  12 11350.7 1444.92   8
  -2   2  11 1174.81 495.687   8
  -2   2  10 2972.65 684.198   8
  -2   2   9 8326.42 1036.68   8
  -2   2   9 2605.39 292.095   1
  -2   2   8 1097.93 211.562   1
  -2   2   8 1913.51 459.620   8
  -2   2   7 456.193 213.106   8
  -2   2   7 288.610 111.089   1
  -2   2   6 5414.20 678.858   8
  -2   2   5 30231.0 1436.67   8
  -2   2   4 495.638 150.003   8
  -2   2   3 48254.4 1482.22   3
  -2   2   3 57216.4 1920.89   4
  -2   2   2 158.560 148.009   3
  -2   2   2 589.867 138.813   4
   2  -2  -2 331.224 132.582   6
  -2   2   2 807.938 181.451   6
  -2   2   1 14550.4 827.212   2
  -2   2   1 16449.3 1033.14   7
   2  -2  -1 17092.5 987.804   4
   2  -2  -1 17942.7 714.434   6
  -2   2   1 14318.2 824.907   3
  -2   2   1 16020.3 604.895   6
  -2   2   1 16459.8 848.097   4
  -2   2   0 137329. 2726.40   7
  -2   2   0 131367. 2615.73   3
  -2   2   0 129817. 2475.02   2
   2  -2   0 144556. 2637.79   4
  -2   2   0 141755. 2371.58   4
   2  -2   0 153409. 2145.58   8
  -2   2  -1 18169.5 977.348   3
  -2   2  -1 18602.1 940.086   8
   2  -2   1 19348.7 864.750   8
  -2   2  -1 18506.8 985.822   7
  -2   2  -1 19242.2 1004.47   5
  -2   2  -2 30704.1 1322.90   5
  -2   2  -2 30174.6 1271.12   3
   2  -2   2 34756.8 1317.54   8
   2  -2   3 38410.6 1532.14   8
  -2   2  -3 34578.3 1387.83   3
  -2   2  -3 36735.7 1483.15   5
  -2   2  -4 7162.18 675.554   5
   2  -2   4 6671.39 707.101   8
  -2   2  -5 27132.9 1369.27   5
   2  -2   5 27648.3 1597.76   8
  -2   2  -6 72635.9 2339.03   5
   2  -2   6 67493.0 2650.78   8
  -2   2  -7 149.672 71.3294   5
  -2   2  -7 253.140 157.695   1
   2  -2   7 74.7279 145.486   8
   2  -2   8 569.980 287.293   8
  -2   2  -8 714.685 197.990   1
  -2   2  -8 693.333 268.165   5
  -2   2  -9 53318.5 2285.57   5
  -2   2  -9 52939.3 1646.58   1
  -2   2 -10 4789.89 723.043   5
   2  -2  10 3993.20 844.587   8
   2  -2  11 289.855 196.310   8
  -2   2 -11 242.152 266.766   5
   2  -2  12 456.834 330.333   8
   2  -2  13 22071.5 2130.50   8
   2  -2  14 1338.44 615.895   8
   2  -2  15 63.3746 220.012   8
   2  -2  16 1815.23 718.551   8
   2  -2  17 1639.67 722.897   8
   2  -2  18 282.302 354.878   8
   2  -2  19-132.150 224.618   8
  -2   1  19 384.369 350.599   8
  -2   1  18 267.733 282.926   8
  -2   1  17 168.821 230.233   8
  -2   1  16-125.623 220.808   8
  -2   1  15 1913.30 669.980   8
  -2   1  14 3582.70 893.552   8
  -2   1  13 1383.16 493.526   8
  -2   1  12 1319.17 547.266   8
  -2   1  11 30255.1 2220.14   8
  -2   1  10 17924.0 1630.73   8
  -2   1   9 467.869 280.894   8
  -2   1   9 52.6422 31.4153   1
  -2   1   8 7642.43 919.960   8
  -2   1   7 26550.3 1610.83   8
  -2   1   6 43406.6 1284.97   3
  -2   1   6 45254.0 1899.71   8
  -2   1   5 6132.75 525.611   3
  -2   1   5 6604.82 722.513   6
  -2   1   4 41121.0 1606.54   6
  -2   1   4 44030.7 1503.15   3
   2  -1  -4 45374.5 1865.17   2
  -2   1   3 15623.4 901.870   6
   2  -1  -3 14213.0 905.292   2
  -2   1   3 16953.7 941.409   3
  -2   1   2 3138.49 322.974   2
   2  -1  -2 2684.81 359.683   2
  -2   1   2 3330.38 343.422   6
   2  -1  -2 3408.85 429.274   6
  -2   1   1 150314. 2094.41   6
  -2   1   1 171837. 1894.70   4
  -2   1   1 141042. 2775.22   7
   2  -1  -1 135253. 1919.80   4
   2  -1  -1 112364. 2054.18   6
  -2   1   1 164863. 2740.96   8
  -2   1   0 277318. 3568.86   8
  -2   1   0 282591. 3668.53   7
   2  -1   1 121.580 91.1772   8
  -2   1  -1 74.3864 12.4923   7
   2  -1   1 161.554 111.087   7
  -2   1  -1 85.8814 83.6195   8
   2  -1   2 51687.5 1477.77   7
   2  -1   2 117545. 2504.96   8
   2  -1   3 77502.7 2255.36   8
  -2   1  -3 83972.3 2279.78   3
  -2   1  -4 36077.0 1535.83   3
   2  -1   4 28288.5 1489.54   8
  -2   1  -5 138081. 2955.37   3
   2  -1   5 99068.3 2970.21   8
   2  -1   6 758.291 276.723   8
  -2   1  -6 679.317 161.160   3
   2  -1   7 50547.0 2380.97   8
   2  -1   8 2082.16 514.773   8
   2  -1   9 641.564 334.765   8
   2  -1  10 13707.5 1455.37   8
   2  -1  11 17446.7 1750.15   8
   2  -1  12 1632.92 572.629   8
   2  -1  13 195.541 251.923   8
   2  -1  14 4020.96 947.875   8
   2  -1  15 149.567 285.563   8
   2  -1  16 248.963 356.929   8
   2  -1  17 293.411 395.824   8
   2  -1  18 997.629 554.400   8
  -2   0  19 52.3404 113.177   8
  -2   0  18 50.9614 168.471   8
  -2   0  17 1627.87 665.719   8
  -2   0  16 504.184 329.533   8
  -2   0  15 1408.52 595.006   8
  -2   0  14-14.0396 232.410   8
  -2   0  13 23150.0 2152.84   8
  -2   0  12 8281.80 1244.58   8
  -2   0  11 1280.45 507.167   8
  -2   0  10 13928.9 1429.43   8
  -2   0   9 2476.66 247.328   3
  -2   0   9 11411.4 1212.36   8
  -2   0   8 919.547 200.750   3
  -2   0   8 1368.48 392.766   8
  -2   0   7 743.577 224.458   8
  -2   0   7 968.367 336.145   6
  -2   0   6 53026.1 2174.54   6
  -2   0   5 18141.2 1187.31   6
   2   0  -5 18239.5 983.987   2
  -2   0   4 121749. 2822.14   6
   2   0  -4 105076. 1916.54   2
  -2   0   3 41298.9 1438.42   6
  -2   0   3 45305.8 1005.75   2
  -2   0   2 3565.32 389.917   6
  -2   0   1 5628.95 575.146   8
   2   0  -1 5703.27 528.073   6
  -2   0   1 5288.43 444.601   6
  -2   0   0 6079.30 609.667   8
   2   0   0 8552.49 663.212   8
   2   0   1 391854. 4714.59   8
  -2   0  -1 365792. 2895.29   7
   2   0   2 6816.45 671.888   8
   2   0   2 5315.63 318.908   7
   2   0   3 121804. 2938.54   8
   2   0   4 5597.40 531.589   5
   2   0   4 11971.9 1006.81   8
   2   0   5 93333.4 2201.36   5
   2   0   5 156323. 3839.28   8
   2   0   6 16088.4 1343.99   8
   2   0   6 8787.20 647.046   5
  -2   0  -7 24482.8 1320.41   3
   2   0   7 17059.5 1444.50   8
  -2   0  -8 50923.3 1540.32   3
   2   0   8 36795.8 2223.04   8
   2   0   9 8484.07 1128.57   8
   2   0  10 243.871 280.142   8
   2   0  11 7989.72 1202.44   8
   2   0  12 7921.49 1221.84   8
   2   0  13 4699.88 1011.81   8
   2   0  14 1599.48 617.526   8
   2   0  15 959.790 512.304   8
   2   0  16 1956.98 735.756   8
   2   0  17 217.362 310.624   8
   2   0  18 149.167 226.322   8
  -2  -1  19 693.376 454.312   8
  -2  -1  18 287.628 282.454   8
  -2  -1  17-93.9748 271.999   8
  -2  -1  16 378.991 359.631   8
  -2  -1  15 4512.74 1035.23   8
  -2  -1  14-92.8046 209.120   8
  -2  -1  13 212.627 227.635   8
  -2  -1  12 8950.35 1309.35   8
  -2  -1  11 7559.95 1129.92   8
  -2  -1  10 1489.99 452.779   8
  -2  -1   9 3059.09 581.712   8
  -2  -1   9 4117.24 749.868   6
  -2  -1   8 67334.7 2775.06   6
  -2  -1   8 68104.7 2802.02   8
  -2  -1   7 419.999 267.863   6
  -2  -1   6 47740.1 2107.87   6
   2   1  -6 51240.1 1130.78   2
  -2  -1   5 14298.7 1060.04   6
  -2  -1   4 535.392 146.009   6
  -2  -1   3 3375.95 447.912   6
  -2  -1   2 23537.8 876.880   4
  -2  -1   2 30396.8 1188.05   6
  -2  -1   1 795114. 6144.80   6
  -2  -1   1 749840. 5079.47   4
   2   1   0 127145. 2825.96   8
   2   1   0 141545. 2456.32   4
   2   1   1 130863. 2963.72   8
   2   1   2 4805.03 615.629   8
   2   1   3 11497.4 994.095   8
   2   1   4 8744.50 873.453   8
   2   1   5 5157.03 445.943   5
   2   1   5 9837.17 997.100   8
   2   1   6 56638.4 2450.47   8
   2   1   6 30362.9 1017.30   5
   2   1   7 2852.52 614.099   8
   2   1   8 1291.31 381.778   8
   2   1   9 10766.8 1247.94   8
  -2  -1  -9 9746.23 672.875   1
   2   1  10 7060.04 1058.80   8
   2   1  11 474.323 279.432   8
   2   1  12 1215.60 478.710   8
   2   1  13 4752.84 989.069   8
   2   1  14 418.299 361.435   8
   2   1  15 52.4512 205.472   8
   2   1  16 393.321 366.601   8
   2   1  17 454.974 362.407   8
   2   1  18-47.8267 197.257   8
  -2  -2  19-70.8657 170.275   8
  -2  -2  18 2663.32 932.755   8
  -2  -2  17 26.2515 210.765   8
  -2  -2  16 649.875 490.408   8
  -2  -2  15 1290.68 598.050   8
  -2  -2  14 14760.5 1807.42   8
  -2  -2  13 5446.12 1039.47   8
  -2  -2  12 886.775 353.781   8
  -2  -2  11 16368.5 1637.13   8
  -2  -2  10 11954.6 1310.74   8
  -2  -2  10 10273.9 1231.50   6
  -2  -2   9 912.876 308.847   8
  -2  -2   9 1140.88 380.421   6
  -2  -2   8 1516.26 435.791   6
  -2  -2   7 31623.4 1867.97   6
  -2  -2   6 79306.7 2689.52   6
  -2  -2   5 10998.7 917.470   6
  -2  -2   4 241.828 193.435   6
  -2  -2   3 7293.80 671.736   6
  -2  -2   2 5588.89 575.056   4
  -2  -2   2 7769.63 680.342   6
  -2  -2   1 21478.5 1119.96   6
  -2  -2   1 17171.6 1098.82   4
   2   2   0 11059.1 876.709   8
   2   2   0 11813.2 840.395   4
   2   2   1 95375.0 2756.91   8
   2   2   1 98164.9 2773.89   4
   2   2   2 259.891 183.990   8
   2   2   3 2327.30 462.973   8
   2   2   4 26258.2 786.956   7
   2   2   4 33743.2 1889.09   8
   2   2   5 23653.0 972.866   7
   2   2   5 27351.8 1766.08   8
   2   2   6 23192.2 1622.10   8
   2   2   6 10868.0 542.527   5
   2   2   7 13866.5 1295.31   8
   2   2   8 10793.5 1191.90   8
   2   2   9 2953.62 658.809   8
   2   2  10 3906.27 812.834   8
   2   2  11 9840.67 1296.59   8
   2   2  12 4131.34 865.963   8
   2   2  13 349.301 388.139   8
   2   2  14 977.874 443.412   8
   2   2  15 1195.67 536.661   8
   2   2  16-12.4344 97.8470   8
   2   2  17 53.4589 143.674   8
   2   2  18 611.880 445.171   8
  -2  -3  19 437.944 412.721   8
  -2  -3  18 209.519 357.291   8
  -2  -3  17 1522.17 762.419   8
  -2  -3  16 4763.78 1155.44   8
  -2  -3  15 408.074 257.290   8
  -2  -3  14 629.420 439.869   8
  -2  -3  13 16618.4 1868.57   8
  -2  -3  12 8070.83 1208.56   6
  -2  -3  12 7588.54 1165.16   8
  -2  -3  11 380.166 221.700   6
  -2  -3  11 387.458 187.852   8
  -2  -3  10 1117.39 390.417   6
  -2  -3  10 872.496 356.067   8
  -2  -3   9 21952.8 1726.43   6
  -2  -3   8 18450.7 1507.48   6
  -2  -3   7 13307.0 1199.24   6
  -2  -3   6 48772.4 2101.08   6
  -2  -3   5 39491.6 1800.89   6
  -2  -3   5 15159.2 538.424   2
  -2  -3   4 349.339 170.748   6
  -2  -3   3 18728.3 1145.57   6
  -2  -3   2 14856.5 1041.51   6
   2   3  -2 16799.9 1071.31   4
   2   3  -1 2813.79 458.533   4
  -2  -3   1 2250.26 397.944   6
   2   3   0 1795.34 416.168   4
   2   3   0 1728.25 382.789   8
   2   3   1 15968.3 1205.47   4
   2   3   1 19032.6 1334.96   8
   2   3   2 12799.7 1103.81   8
   2   3   2 13143.7 1195.89   4
   2   3   3 3034.92 683.857   4
   2   3   3 2984.94 590.271   8
   2   3   4 15.3224 34.4853   7
   2   3   4 379.452 217.175   8
   2   3   5 25832.7 939.426   7
   2   3   5 36125.6 2146.98   8
   2   3   6 8219.41 1028.20   8
   2   3   6 5640.63 509.659   7
   2   3   7 1619.13 295.939   7
   2   3   7 2006.38 551.984   8
   2   3   8 294.150 285.253   8
   2   3   8 91.6986 136.846   7
   2   3   9 6046.13 705.838   7
   2   3   9 13477.0 1465.35   8
   2   3  10 2476.81 653.103   8
   2   3  11 1864.29 638.086   8
   2   3  12 4556.15 961.892   8
   2   3  13 1121.94 529.008   8
   2   3  14 125.730 229.879   8
   2   3  15 28.0414 141.867   8
   2   3  16 141.659 202.363   8
   2   3  17 89.0532 236.535   8
  -2  -4  19 1183.15 616.432   8
  -2  -4  18 1017.14 602.853   8
  -2  -4  17 8.35626 213.429   8
  -2  -4  16 331.470 378.793   8
  -2  -4  15 4580.12 1090.52   8
  -2  -4  14 120.831 259.177   8
  -2  -4  13 225.112 258.596   6
  -2  -4  13-13.1126 117.749   8
  -2  -4  12 752.641 307.105   8
  -2  -4  12 1394.07 531.076   6
  -2  -4  11 11941.1 1442.92   8
  -2  -4  11 9714.38 1277.94   6
  -2  -4  10 1022.06 411.600   6
  -2  -4   9 6317.35 984.469   6
  -2  -4   8 58340.3 2691.17   6
  -2  -4   7 387.737 189.233   6
  -2  -4   6 13149.1 1144.25   6
  -2  -4   6 4021.00 325.112   2
  -2  -4   5 4384.43 650.523   6
  -2  -4   5 2545.44 343.619   2
  -2  -4   4 26060.9 1530.13   6
   2   4  -3 18066.0 1334.33   4
  -2  -4   3 15756.8 1171.66   6
   2   4  -2 903.736 272.508   4
  -2  -4   2 895.801 307.191   6
   2   4  -1 36291.7 1875.68   4
  -2  -4   1 33557.2 1772.49   6
   2   4   0 21585.9 1486.86   4
   2   4   0 21947.0 1464.47   8
   2   4   1 2167.92 444.478   4
   2   4   1 2586.83 503.970   8
   2   4   2 41621.2 2171.03   8
   2   4   2 37447.4 2144.02   4
   2   4   3 68606.6 2849.26   8
   2   4   3 62202.3 2923.79   4
   2   4   4 31214.2 2130.51   4
   2   4   4 31374.9 2015.31   8
   2   4   5 641.811 316.658   8
   2   4   5 913.311 580.554   4
   2   4   6 97.5468 53.1371   7
   2   4   6-6.20849 111.683   8
   2   4   6 491.096 630.811   4
   2   4   7 925.467 227.460   7
   2   4   7 3079.81 849.650   4
   2   4   7 2028.55 597.444   8
   2   4   8 64.8378 118.666   8
   2   4   8 99.9517 94.5746   7
   2   4   9 1531.69 542.508   8
   2   4  10 15196.5 1701.03   8
   2   4  11 7145.08 1208.78   8
   2   4  12 469.293 285.126   8
   2   4  13 415.466 346.246   8
   2   4  14 611.614 375.165   8
   2   4  15-45.6995 136.758   8
   2   4  15 1320.72 866.501   4
   2   4  16 2909.87 1156.19   4
   2   4  16 759.473 491.473   8
   2   4  17 291.756 295.341   8
  -2  -5  19 93.1768 246.815   8
  -2  -5  18 838.355 526.008   8
  -2  -5  17 4067.47 1104.06   8
  -2  -5  16 219.907 251.302   8
  -2  -5  15 541.811 381.566   8
  -2  -5  14 6290.70 1262.17   8
  -2  -5  14 6549.15 1191.91   6
  -2  -5  13 15.2729 171.429   6
  -2  -5  13 156.068 50.1357   8
  -2  -5  12 2584.20 696.549   8
  -2  -5  12 2485.25 686.917   6
  -2  -5  11 312.707 248.804   6
  -2  -5  11-72.0361 230.057   8
  -2  -5  10 36693.8 2464.24   6
  -2  -5   9 17734.5 1610.86   6
  -2  -5   8 1492.93 429.250   6
  -2  -5   7 12678.6 1189.31   6
  -2  -5   6 26014.3 1676.36   6
  -2  -5   5 902.167 310.163   6
  -2  -5   4 4999.81 688.651   6
   2   5  -3 53577.2 2486.23   4
  -2  -5   3 46510.2 2186.93   6
   2   5  -2 6755.64 855.703   4
  -2  -5   2 6649.58 824.789   6
   2   5  -1 102710. 3517.47   4
  -2  -5   1 93621.4 3326.60   6
   2   5   0 7677.92 983.648   4
   2   5   1 43190.4 2171.99   8
   2   5   1 41097.2 2406.73   4
   2   5   2 1056.52 258.588   4
   2   5   2 1779.47 459.477   8
   2   5   3 59.8577 222.897   4
   2   5   3-39.9919 152.883   8
   2   5   4 41299.7 2556.19   4
   2   5   4 43186.0 2450.74   8
   2   5   5 11408.3 1393.03   4
   2   5   5 12501.7 1356.30   8
   2   5   6 532.077 459.507   4
   2   5   6 329.606 120.521   8
   2   5   7 181.793 80.2915   8
   2   5   7 650.909 474.502   4
   2   5   8 12283.5 1525.84   8
   2   5   8 10800.5 1576.98   4
   2   5   9 836.591 519.858   4
   2   5   9 295.837 302.384   8
   2   5  10 668.168 356.580   8
   2   5  10 1214.56 720.279   4
   2   5  11 1094.28 503.796   8
   2   5  11 2285.86 866.844   4
   2   5  12 2754.25 990.310   4
   2   5  12 1122.55 507.243   8
   2   5  13 574.023 585.754   4
   2   5  13 21.1588 70.6463   8
   2   5  14 236.886 256.524   8
   2   5  14 1638.71 853.488   4
   2   5  15 921.833 533.603   8
   2   5  15 2458.68 1012.40   4
  -2  -6  19 1.86916 205.266   8
  -2  -6  18 584.619 493.643   8
  -2  -6  17 521.334 509.111   8
  -2  -6  16 4909.27 1249.26   8
  -2  -6  15 3068.87 917.616   8
  -2  -6  14 1232.95 554.923   6
  -2  -6  14 1073.35 455.737   8
  -2  -6  13 3403.33 881.816   6
  -2  -6  13 3713.83 894.680   8
  -2  -6  12 13563.4 1631.25   6
  -2  -6  12 13968.8 1747.14   8
  -2  -6  11 1881.63 596.936   6
  -2  -6  10 4513.50 887.976   6
  -2  -6   9 15043.1 1484.51   6
  -2  -6   8 8428.47 1076.76   6
  -2  -6   7 4696.23 784.498   6
  -2  -6   6 1255.10 388.953   6
  -2  -6   5 70681.9 2928.73   6
  -2  -6   4 30.7911 113.221   6
   2   6  -4 350.057 249.002   4
   2   6  -3 23097.4 1780.15   4
  -2  -6   3 21330.0 1600.91   6
   2   6  -2 22887.8 1749.64   4
  -2  -6   2 23688.9 1746.68   6
   2   6  -1 78121.1 3367.48   4
  -2  -6   1 78893.7 3387.66   6
   2   6   0 840.822 338.015   4
   2   6   1 1748.75 450.908   8
   2   6   1 1563.62 540.170   4
   2   6   2 15642.8 1638.05   4
   2   6   2 17562.8 1486.70   8
   2   6   3 1349.05 355.044   4
   2   6   3 1695.48 484.317   8
   2   6   4 11009.2 1302.99   8
   2   6   4 10776.7 1341.00   4
   2   6   5 7161.84 1162.79   4
   2   6   5 9377.97 1215.11   8
   2   6   6 10928.2 1463.00   4
   2   6   6 10345.3 1312.18   8
   2   6   7 346.978 348.691   4
   2   6   7 284.341 309.682   8
   2   6   8 2486.54 788.851   4
   2   6   8 1866.79 619.206   8
   2   6   9 3334.95 829.987   8
   2   6   9 5305.36 1146.62   4
   2   6  10 1356.63 561.038   8
   2   6  10 3099.06 884.149   4
   2   6  11-52.0759 133.431   8
   2   6  11 535.665 501.792   4
   2   6  12 357.471 429.273   4
   2   6  12 192.804 230.834   8
   2   6  13 1146.20 563.580   8
   2   6  13 2725.10 969.568   4
   2   6  14 492.144 522.980   4
  -2  -7  19 177.772 424.508   8
  -2  -7  18 1543.25 760.245   8
  -2  -7  17 350.264 370.792   8
   2   7 -17-17.1474 414.915   5
  -2  -7  16 508.617 443.271   8
  -2  -7  15 6616.31 1405.57   8
  -2  -7  15 6402.25 1259.36   6
  -2  -7  14 9528.13 1493.98   6
  -2  -7  14 10812.8 1707.56   8
  -2  -7  13 24.8528 139.145   8
  -2  -7  13 51.6990 312.253   6
  -2  -7  12 961.824 466.378   8
  -2  -7  12 936.151 444.004   6
  -2  -7  11 12719.2 1565.91   6
  -2  -7  10 323.819 271.914   6
  -2  -7   9 23711.5 1932.27   6
  -2  -7   8 1537.02 470.377   6
  -2  -7   7 27621.2 1956.26   6
  -2  -7   6 1247.83 379.714   6
  -2  -7   5 6362.82 900.662   6
   2   7  -4 48950.0 2834.54   4
  -2  -7   4 44036.9 2418.62   6
   2   7  -3 41891.3 2585.03   4
  -2  -7   3 41840.8 2468.28   6
  -2  -7   2 1042.67 308.796   6
   2   7  -2 705.914 293.025   4
   2   7  -1 7185.27 1102.10   4
  -2  -7   1 8230.87 1212.61   6
   2   7   0 9660.00 1307.74   4
   2   7   1 271.816 222.536   4
   2   7   2 2406.72 707.009   4
   2   7   2 2192.85 520.535   8
   2   7   3 26553.3 1947.43   8
   2   7   3 26750.1 2301.89   4
   2   7   4 47160.3 3068.72   4
   2   7   4 42873.9 2637.80   8
   2   7   5 1200.17 375.488   4
   2   7   5 904.830 324.066   5
   2   7   5 1317.24 519.911   8
   2   7   6 2808.47 702.087   4
   2   7   6 3556.49 817.273   8
   2   7   7 5018.20 980.332   8
   2   7   7 7169.26 1263.49   4
   2   7   8 2290.35 725.233   4
   2   7   8 1401.47 519.032   8
   2   7   9 101.438 158.958   4
   2   7   9 239.743 256.707   8
   2   7  10 331.640 310.582   4
   2   7  10 230.816 239.403   8
   2   7  11 2072.87 778.272   4
   2   7  12 189.217 384.166   4
   2   7  13 108.485 222.069   4
  -2  -8  19 191.306 313.413   8
  -2  -8  18 585.910 551.317   8
   2   8 -17 2613.97 1156.26   5
  -2  -8  17 2145.55 889.592   8
  -2  -8  16 466.734 374.269   6
  -2  -8  16 659.704 509.883   8
  -2  -8  15 986.930 616.550   8
  -2  -8  15 1176.05 579.489   6
  -2  -8  14 1750.10 714.184   8
  -2  -8  14 1312.31 591.637   6
  -2  -8  13 2976.07 855.449   8
  -2  -8  13 3147.60 869.203   6
  -2  -8  12 583.319 454.519   6
  -2  -8  11 2317.63 702.638   6
  -2  -8  10 595.289 305.675   6
  -2  -8   9 1302.41 433.881   6
  -2  -8   8 5887.71 961.199   6
  -2  -8   7 306.767 242.126   6
  -2  -8   6 40083.3 2489.21   6
  -2  -8   5 15811.4 1548.00   6
   2   8  -4 620.147 332.043   4
  -2  -8   4 593.404 319.800   6
   2   8  -3 784.272 357.337   4
  -2  -8   3 892.175 356.858   6
  -2  -8   2 18468.7 1874.66   6
   2   8  -2 15816.1 1714.03   4
   2   8  -1 147.555 74.2428   4
  -2  -8   1 14.0098 75.5290   6
   2   8   0 9511.36 1385.51   4
  -2  -8   0 11681.0 1666.02   6
   2   8   1 14194.7 1727.38   4
   2   8   2 7525.70 1259.25   4
   2   8   3 14460.0 1770.91   4
   2   8   3 9098.82 1167.56   8
   2   8   4 792.917 434.813   4
   2   8   4 230.677 187.773   8
   2   8   5-12.1142 152.282   8
   2   8   5-349.683 386.099   4
   2   8   6 2920.84 748.045   8
   2   8   6 4301.48 929.236   4
   2   8   7-434.540 361.230   4
   2   8   7 15.5857 119.218   8
   2   8   8 4959.31 1111.44   4
   2   8   9 2986.99 858.692   4
   2   8  10 96.2234 160.165   4
   2   8  11 164.005 15.9885   4
   2   8  12 647.999 425.598   4
   2   9 -18-272.875 500.913   5
  -2  -9  18 124.570 282.380   8
   2   9 -17-145.727 204.427   5
  -2  -9  17-39.9314 87.3534   8
  -2  -9  16 435.115 440.928   6
  -2  -9  16 569.762 517.600   8
  -2  -9  15 2338.75 832.287   6
  -2  -9  15 2630.20 927.289   8
  -2  -9  14 369.140 296.897   6
  -2  -9  14 260.861 306.576   8
  -2  -9  13 258.664 270.080   8
  -2  -9  13 404.631 403.133   6
  -2  -9  12 6247.24 1213.20   6
  -2  -9  11 2572.78 738.316   6
  -2  -9  10 2231.14 670.719   6
  -2  -9   9 1742.61 555.725   6
  -2  -9   8 4692.89 925.718   6
  -2  -9   7 1095.28 459.566   6
  -2  -9   6 961.210 403.142   6
   2   9  -5 9529.14 1457.85   4
  -2  -9   5 9108.27 1290.59   6
   2   9  -4 4057.01 956.169   4
  -2  -9   4 4633.92 923.482   6
  -2  -9   3-84.2600 263.044   6
   2   9  -3-161.708 257.682   4
   2   9  -2 703.794 445.671   4
  -2  -9   2 1154.00 542.376   6
   2   9  -1 5434.76 1047.61   4
  -2  -9   1 7954.57 1418.78   6
  -2  -9   0 3246.95 999.333   6
   2   9   0 1940.81 657.383   4
   2   9   1 10020.9 1525.59   4
   2   9   2 1757.25 656.760   4
   2   9   3 8029.27 1361.82   4
   2   9   4 2175.41 749.008   4
   2   9   4 1344.20 478.738   8
   2   9   5-12.2305 98.0850   4
   2   9   6 5097.47 1194.73   4
   2   9   7 2747.32 839.046   4
   2   9   8 637.869 183.132   4
   2   9   9-378.987 429.035   4
   2   9  10 70.1463 141.044   4
   2   9  11-148.103 296.870   4
  -2 -10  18 478.103 468.107   8
   2  10 -18 205.434 295.176   5
  -2 -10  17 8.17288 85.3534   6
  -2 -10  17 441.253 544.800   8
   2  10 -16-60.0932 376.007   5
  -2 -10  16 691.499 515.154   6
  -2 -10  16 185.184 342.975   8
  -2 -10  15 37.5053 209.420   6
  -2 -10  15 8.04892 194.417   8
  -2 -10  14 1085.71 552.088   6
  -2 -10  14 452.229 240.081   8
  -2 -10  13 676.754 473.382   6
  -2 -10  13 96.3302 96.1296   8
  -2 -10  12 877.673 537.687   6
  -2 -10  11 5507.91 1145.77   6
  -2 -10  10 11309.8 1528.26   6
  -2 -10   9-7.45867 233.465   6
  -2 -10   8 641.337 422.609   6
  -2 -10   7 379.748 320.843   6
  -2 -10   6 4474.63 973.319   6
   2  10  -5 7109.74 1371.48   4
  -2 -10   5 6327.41 1156.23   6
  -2 -10   4 3049.08 782.029   6
   2  10  -4 2464.41 794.138   4
   2  10  -3 11672.7 1708.97   4
  -2 -10   3 13684.4 1849.52   6
   2  10  -2 190.013 145.803   4
  -2 -10   2 546.064 349.133   6
   2  10  -1-63.4874 292.562   4
  -2 -10   1-197.356 266.123   6
   2  10   0 1954.02 697.118   4
  -2 -10   0 3488.28 1054.41   6
   2  10   1 3872.67 1025.77   4
  -2 -10  -1 6247.46 1548.47   6
   2  10   2 794.272 452.799   4
   2  10   3 360.057 293.811   4
   2  10   4 3721.17 963.904   4
   2  10   5 1273.46 612.738   4
   2  10   6 171.642 290.795   4
   2  10   7 1242.28 642.799   4
   2  10   8 2487.53 920.775   4
   2  10   9 195.614 391.190   4
   2  10  10 769.751 564.392   4
   2  11 -19-150.469 557.153   5
  -2 -11  18 378.341 440.165   8
   2  11 -18-75.2809 476.811   5
  -2 -11  17 185.157 256.487   8
   2  11 -17-155.411 554.887   5
  -2 -11  17 273.895 294.607   6
   2  11 -16 520.437 352.852   5
  -2 -11  16 1139.31 655.251   6
  -2 -11  16 287.525 431.544   8
  -2 -11  15 11.4735 166.899   8
  -2 -11  15 129.806 273.700   6
  -2 -11  14 605.520 505.511   6
  -2 -11  14 317.809 317.426   8
  -2 -11  13 3610.64 1051.66   8
  -2 -11  13 2897.29 921.510   6
  -2 -11  12 2238.69 819.880   6
  -2 -11  11 1524.52 615.959   6
  -2 -11  10 217.987 240.477   6
  -2 -11   9 2638.48 745.200   6
  -2 -11   8 887.744 481.083   6
  -2 -11   7 8392.30 1398.97   6
  -2 -11   6 1792.88 682.806   6
   2  11  -5 2600.22 894.216   4
  -2 -11   5 2399.70 782.074   6
  -2 -11   4 56.5191 237.313   6
   2  11  -4 643.436 427.138   4
   2  11  -3 500.493 308.786   4
  -2 -11   3 544.947 454.631   6
   2  11  -2 4885.28 1180.15   4
  -2 -11   2 5708.53 1345.47   6
  -2 -11   1 5470.41 1365.82   6
   2  11  -1 3412.72 947.475   4
   2  11   0 706.908 462.556   4
  -2 -11   0 1418.90 756.386   6
   2  11   1 897.272 410.058   5
  -2 -11  -1 3083.96 1261.65   6
   2  11   1 2117.83 789.788   4
  -2 -11  -2 5305.20 1727.72   6
   2  11   2 3017.11 961.715   4
   2  11   3 44.5277 132.504   4
   2  11   4 291.255 387.863   4
   2  11   5 1205.73 627.021   4
   2  11   6 784.648 530.656   4
   2  11   7 566.683 479.627   4
   2  11   8 176.645 306.864   4
  -2 -12  17 4.78222 110.760   8
   2  12 -17-278.573 453.280   5
  -2 -12  17 30.1233 141.506   6
  -2 -12  16 264.029 341.560   6
   2  12 -16 52.4111 202.553   5
  -2 -12  16 145.440 221.958   8
  -2 -12  15 763.217 502.343   8
   2  12 -15 1097.14 630.632   5
  -2 -12  15 1095.86 621.846   6
  -2 -12  14 592.064 457.616   6
  -2 -12  14 441.062 330.870   8
  -2 -12  13 197.623 301.150   8
  -2 -12  13 138.438 260.106   6
  -2 -12  12 393.785 337.283   8
  -2 -12  12 652.564 467.451   6
  -2 -12  11 3257.71 950.728   6
  -2 -12  10 607.697 291.268   6
  -2 -12   9 1064.70 554.282   6
  -2 -12   8 6403.60 1259.70   6
  -2 -12   7 2559.11 815.185   6
  -2 -12   6 2368.49 798.283   6
  -2 -12   5 112.922 69.7498   6
   2  12  -5 547.332 545.894   4
   2  12  -4 3810.15 1078.99   4
  -2 -12   4 3155.17 948.845   6
  -2 -12   3-142.963 243.622   6
   2  12  -3 214.998 263.777   4
  -2 -12   2 61.8004 139.857   6
   2  12  -2 285.498 283.064   4
   2  12  -1 5251.16 1265.58   4
  -2 -12   1 7935.15 1796.75   6
   2  12   0 4153.44 1141.12   4
   2  12   0 2441.22 820.257   5
   2  12   1-21.3997 116.275   5
   2  12   1 180.353 194.626   4
  -2 -12  -1 592.214 601.710   6
   2  12   2 10.6457 68.0132   4
  -2 -12  -2-348.433 573.486   6
   2  12   3 1554.76 700.489   4
  -2 -12  -3 2572.51 1408.33   6
   2  12   4 78.9969 90.6686   4
   2  12   5 236.393 293.276   4
   2  12   6 72.2040 178.717   4
  -2 -13  17 858.717 588.628   6
  -2 -13  16 364.556 490.540   6
  -2 -13  16 60.4801 225.957   8
   2  13 -15-71.8964 107.888   5
  -2 -13  15 69.0833 175.299   6
  -2 -13  15-47.0572 102.047   8
  -2 -13  14 100.894 205.678   8
  -2 -13  14 205.490 299.976   6
   2  13 -14-309.556 611.857   5
  -2 -13  13 1228.40 648.344   6
  -2 -13  13 890.901 536.820   8
   2  13 -13 1213.33 663.762   5
  -2 -13  12 79.2807 235.040   6
  -2 -13  12 51.0487 35.7929   8
  -2 -13  11 94.4869 210.085   6
  -2 -13  10 63.0217 15.5617   6
  -2 -13   9-65.9456 192.921   6
  -2 -13   8 363.708 385.675   6
  -2 -13   7 1086.43 622.131   6
  -2 -13   6 2801.10 944.199   6
   2  13  -5 108.308 297.943   4
  -2 -13   5 70.4023 211.823   6
  -2 -13   4-57.1706 189.830   6
   2  13  -4-122.159 102.966   4
  -2 -13   3 3022.05 1066.47   6
   2  13  -3 5212.43 1345.82   4
   2  13  -3 3483.64 1004.40   5
   2  13  -2 608.858 433.265   5
  -2 -13   2 1212.47 726.896   6
   2  13  -2 2209.48 906.441   4
   2  13  -1 282.934 374.768   4
   2  13  -1-111.667 283.431   5
  -2 -13   1 319.048 485.188   6
   2  13   0 311.300 300.159   5
  -2 -13   0 1169.96 788.096   6
   2  13   0 907.200 511.192   4
  -2 -13  -1 1957.70 1165.22   6
   2  13   1 1445.89 664.657   4
   2  13   2-44.4697 13.4610   4
  -2 -13  -2 15.4206 333.783   6
   2  13   3-32.7368 169.098   4
   2  13   4 348.567 292.049   4
   2  13   5 422.151 393.089   4
   2  14 -13-187.610 398.686   5
   2  14 -12 261.793 54.0515   5
   2  14 -11-170.620 272.335   5
   2  14 -10 502.778 420.264   5
   2  14  -9 1245.86 662.348   5
   2  14  -8 521.151 274.009   5
   2  14  -7-465.895 509.651   5
   2  14  -6 58.2274 175.789   5
   2  14  -5 233.510 95.0379   5
   2  14  -4 1031.14 655.236   4
   2  14  -4 85.3976 121.853   5
   2  14  -3-31.4917 128.099   4
   2  14  -3-64.9232 229.564   5
   2  14  -2 141.687 185.063   5
   2  14  -2 537.984 460.955   4
   2  14  -1 373.913 322.224   5
   2  14  -1 1369.35 709.561   4
   2  14   0 311.149 286.533   4
   2  14   1 57.8240 249.698   4
   2  14   2 188.190 245.678   4
   2  15 -10-115.723 375.898   5
   2  15  -9 27.7594 156.630   5
   2  15  -8-89.8179 224.003   5
   2  15  -7 48.5907 66.5481   5
   2  15  -6 123.548 188.812   5
   2  15  -5 189.642 207.849   5
   2  15  -4 209.052 285.228   5
   2  15  -4 975.050 696.367   4
   2  15  -3 495.250 430.547   5
   2  15  -3 292.144 453.786   4
   2  15  -2-170.835 244.969   5
   2  15  -2-6.41326 11.9449   4
   2  15  -1 80.3042 83.0654   4
   2  16  -4-64.2166 228.431   5
  -3  17  -2 116.741 64.1432   5
  -3  17  -3-84.5950 222.544   5
  -3  17  -4 340.081 360.460   5
  -3  17  -5-291.174 411.594   5
  -3  16  -1 90.0388 116.981   5
  -3  16  -1 756.509 562.617   4
  -3  16  -2 120.901 202.232   5
  -3  16  -2 114.990 224.504   4
  -3  16  -3-175.060 303.239   5
  -3  16  -4-102.231 250.550   5
  -3  16  -5 1315.70 712.558   5
  -3  16  -6 491.341 476.140   5
  -3  16  -7 204.904 330.987   5
  -3  16  -8 1136.95 793.836   5
  -3  16  -9 2025.11 963.903   5
  -3  16 -10 194.377 373.798   5
  -3  15   3-30.4373 187.009   4
  -3  15   2 146.726 290.364   4
  -3  15   1 2155.18 909.769   4
  -3  15   0 537.190 387.002   5
  -3  15   0 1307.21 729.813   4
  -3  15  -1 287.101 289.780   5
  -3  15  -1 1015.90 647.957   4
  -3  15  -2 167.127 197.889   5
  -3  15  -2 324.755 433.832   4
  -3  15  -3 300.514 278.549   5
  -3  15  -3 1667.60 820.305   4
  -3  15  -4 731.510 583.235   5
  -3  15  -5 658.172 569.794   5
  -3  15  -6 4346.18 1252.62   5
  -3  15  -7 2555.57 998.447   5
  -3  15  -8 317.012 572.961   5
  -3  15  -9 583.761 643.972   5
  -3  15 -10 2427.97 1007.63   5
  -3  15 -11 1117.14 736.196   5
  -3  15 -12 478.319 533.334   5
  -3  15 -13 460.711 587.194   5
  -3  14   5 441.541 355.553   4
  -3  14   4-27.6543 187.926   4
  -3  14   3 526.280 425.889   4
  -3  14   2-104.060 279.114   4
  -3  14   1 36.9871 131.025   5
  -3  14   1-2.69910 125.101   4
  -3  14   0 336.682 285.537   5
  -3  14   0 1072.71 616.946   4
  -3  14  -1 932.934 512.592   5
  -3  14  -1 2537.14 902.365   4
  -3  14  -2 724.675 564.627   4
  -3  14  -2 608.089 232.694   5
  -3  14  -3 2871.93 984.725   5
  -3  14  -3 2373.36 903.880   4
  -3  14  -4 4527.72 1237.72   5
  -3  14  -5 3601.35 1111.75   5
  -3  14  -6 1012.82 617.900   5
  -3  14  -7 489.693 512.398   5
  -3  14  -8 2300.67 909.211   5
  -3  14  -9 1692.44 796.936   5
  -3  14 -10 855.875 638.144   5
  -3  14 -11 471.208 423.759   5
  -3  14 -12 2533.78 1069.32   5
  -3  14 -13 808.135 744.840   5
  -3  14 -14 281.695 301.719   5
  -3  14 -15 1073.52 864.799   5
  -3  13   7 654.378 443.388   4
  -3  13   6 19.2985 185.254   4
  -3  13   5 287.034 251.088   4
  -3  13   4-68.2723 202.590   4
  -3  13   3-177.695 134.679   4
  -3  13   2 531.161 334.290   5
  -3  13   2 1392.19 591.916   4
  -3  13   1 710.703 404.828   5
  -3  13   1 1288.10 593.939   4
  -3  13   0 32.4572 81.9874   5
  -3  13   0 274.850 234.008   4
  -3  13  -1 2572.51 748.168   5
  -3  13  -1 3029.33 978.514   4
  -3  13  -2 12179.6 1813.69   5
  -3  13  -2 10806.8 1849.36   4
  -3  13  -3 1643.14 748.033   4
  -3  13  -3 1863.67 826.672   5
  -3  13  -4 1256.37 655.742   5
  -3  13  -5 332.662 452.490   5
  -3  13  -6 907.602 550.287   5
  -3  13  -7 229.204 173.646   5
  -3  13  -8 421.373 494.225   5
  -3  13  -9 5956.84 1371.19   5
  -3  13 -10 2329.79 945.245   5
  -3  13 -11 373.147 520.755   5
  -3  13 -12 3633.34 1269.87   5
  -3  13 -13 2710.82 1144.90   5
  -3  13 -14 682.243 691.694   5
  -3  13 -15 711.949 851.711   5
   3 -13  15 34.5469 147.761   8
   3 -13  16 56.8603 193.540   8
  -3  13 -16 166.905 449.467   5
  -3  13 -17 1075.63 851.916   5
   3 -13  17 912.907 666.026   8
  -3  12   9 99.1355 230.328   4
  -3  12   8 433.632 364.522   4
  -3  12   7 671.379 451.458   4
  -3  12   6 218.779 281.461   4
  -3  12   5 357.185 329.102   4
  -3  12   4 2660.08 817.657   4
  -3  12   3 174.330 204.718   5
  -3  12   3 186.130 305.014   4
  -3  12   2 610.939 329.394   5
  -3  12   2 521.112 346.745   4
  -3  12   1 940.331 453.676   4
  -3  12   1 500.264 303.323   5
  -3  12   0 11715.9 1594.42   5
  -3  12   0 11524.4 1760.90   4
  -3  12  -1 0.71433 196.895   5
  -3  12  -1 287.366 293.298   4
  -3  12  -2 236.714 405.209   5
  -3  12  -2 246.425 300.505   4
  -3  12  -3 5700.84 1205.88   5
  -3  12  -3 4748.76 1219.46   4
  -3  12  -4 7154.73 1352.08   5
  -3  12  -5 1283.57 635.283   5
  -3  12  -6 1251.52 552.774   5
  -3  12  -7 5460.69 1198.45   5
  -3  12  -8 1480.36 562.229   5
  -3  12  -9 938.157 569.738   5
   3 -12  10 8784.75 1485.03   8
  -3  12 -10 11926.5 1950.63   5
   3 -12  11 5012.45 1163.51   8
  -3  12 -11 7359.85 1581.72   5
  -3  12 -12 1332.48 771.642   5
   3 -12  12 148.197 267.728   8
   3 -12  13 174.531 279.368   8
  -3  12 -13 532.461 585.844   5
   3 -12  14 1666.35 785.469   8
  -3  12 -14 2931.10 1209.70   5
   3 -12  15-23.1995 138.479   8
  -3  12 -15 972.841 801.729   5
   3 -12  16 222.757 222.663   8
  -3  12 -16 715.509 658.250   5
  -3  12 -17 257.266 268.590   5
   3 -12  17 529.021 472.148   8
  -3  12 -18 625.561 596.605   5
   3 -12  18 538.337 529.444   8
  -3  11  11 96.2655 148.909   4
  -3  11  10 203.780 246.617   4
  -3  11   9 576.065 406.731   4
  -3  11   8 343.576 338.500   4
  -3  11   7 154.787 184.802   4
  -3  11   6 3663.73 946.364   4
  -3  11   5 220.171 222.963   4
  -3  11   4 342.345 342.090   4
  -3  11   3 6756.77 1255.88   4
  -3  11   3 3407.26 740.696   5
  -3  11   2 7340.44 1296.78   4
  -3  11   2 3820.05 828.480   5
  -3  11   1 4026.04 860.088   5
  -3  11   1 4064.58 1006.07   4
  -3  11   0-134.971 346.254   5
  -3  11   0 192.595 303.359   4
  -3  11  -1 5137.05 1081.92   5
  -3  11  -1 4472.74 1027.33   4
  -3  11  -2 92.0205 238.543   1
  -3  11  -2 42.1836 217.168   5
  -3  11  -2 98.3604 182.411   4
  -3  11  -3 258.653 306.428   1
  -3  11  -3-83.1329 230.152   4
  -3  11  -3 92.9016 249.963   5
  -3  11  -4 5623.68 1149.06   5
  -3  11  -4 4783.51 977.848   1
  -3  11  -5 28859.4 2559.40   5
  -3  11  -5 27366.1 2456.81   1
  -3  11  -6 283.337 145.010   5
   3 -11   7 1591.40 515.829   8
  -3  11  -7 1993.09 715.576   5
  -3  11  -8 8852.41 1495.24   5
   3 -11   8 7452.86 1222.33   8
  -3  11  -9 6674.89 1355.41   5
   3 -11   9 5601.50 1115.79   8
  -3  11 -10 1147.44 632.307   5
   3 -11  10 1237.80 567.224   8
   3 -11  11 708.028 438.451   8
  -3  11 -11 655.353 542.013   5
  -3  11 -12 6379.33 1506.02   5
   3 -11  12 4651.41 1163.18   8
  -3  11 -13 1682.64 876.039   5
   3 -11  13 1022.75 578.552   8
   3 -11  14 96.8589 373.830   8
  -3  11 -14 407.668 446.268   5
   3 -11  15 1353.86 717.252   8
  -3  11 -15 2696.83 1248.61   5
   3 -11  16 144.425 352.547   8
  -3  11 -16 128.231 427.517   5
   3 -11  17 359.840 464.912   8
  -3  11 -17-197.755 492.223   5
   3 -11  18 25.0127 223.530   8
  -3  10  12 201.311 253.036   4
  -3  10  11 14.7418 130.644   4
  -3  10  10 220.940 285.042   4
  -3  10   9 926.617 484.441   4
  -3  10   8 1908.90 613.362   7
  -3  10   8 2472.32 726.747   4
  -3  10   7-100.454 71.1573   7
  -3  10   7 289.919 256.819   4
  -3  10   6 905.448 480.525   4
  -3  10   6 701.126 347.135   7
  -3  10   5 9872.04 1405.78   7
  -3  10   5 12000.4 1619.90   4
  -3  10   4 3585.29 681.374   5
  -3  10   4 7334.22 1271.04   4
  -3  10   3 1277.78 450.126   5
  -3  10   3 1187.94 455.266   4
  -3  10   2-112.018 54.5077   1
  -3  10   2 183.664 180.534   5
  -3  10   2 100.334 111.225   4
   3 -10  -1 3683.02 750.635   6
  -3  10   1 4015.21 791.556   5
  -3  10   1 3474.20 848.505   4
  -3  10   1 4404.07 888.241   1
  -3  10   0 2039.16 529.345   5
   3 -10   0 1105.32 395.621   6
  -3  10   0 1857.08 613.327   1
  -3  10   0 1918.33 600.755   4
   3 -10   1 1349.32 377.652   6
  -3  10  -1 3772.59 896.866   5
  -3  10  -1 3398.48 834.222   1
  -3  10  -1 4130.02 984.542   4
  -3  10  -2 9429.76 1306.20   1
  -3  10  -2 10394.6 1537.96   4
  -3  10  -2 11369.1 1467.94   5
  -3  10  -3 15580.2 1692.42   1
  -3  10  -3 15440.1 1878.12   4
  -3  10  -3 15418.1 1742.03   5
  -3  10  -4 862.152 369.592   1
   3 -10   4 494.149 212.228   8
   3 -10   4 394.801 188.621   6
  -3  10  -4 1204.81 532.320   5
   3 -10   5 2715.35 588.304   8
  -3  10  -5 3443.58 845.852   1
   3 -10   5 1824.40 448.708   6
  -3  10  -5 3277.35 854.931   5
   3 -10   6 21049.3 1551.58   6
  -3  10  -6 24576.0 2261.83   5
   3 -10   6 16828.0 1617.14   8
  -3  10  -6 22507.1 2180.55   1
   3 -10   7 67.5943 117.701   6
  -3  10  -7 168.691 271.842   5
   3 -10   7 171.935 52.3505   8
  -3  10  -7 131.153 245.067   1
   3 -10   8 1196.63 441.530   8
  -3  10  -8 1324.99 634.964   5
  -3  10  -8 1178.66 587.990   1
   3 -10   9 5362.12 1089.95   8
  -3  10  -9 4989.42 1123.72   5
   3 -10  10 16195.2 1991.70   8
  -3  10 -10 15594.7 2062.39   5
  -3  10 -10 16624.2 1930.61   2
  -3  10 -11 748.706 641.032   5
   3 -10  11-230.977 342.909   8
  -3  10 -11 139.025 209.497   2
   3 -10  12 222.090 288.077   8
  -3  10 -12-101.555 242.079   2
  -3  10 -12 563.763 495.833   5
   3 -10  13 4814.26 1178.09   8
  -3  10 -13 6072.83 1499.54   5
   3 -10  14 1411.18 683.935   8
  -3  10 -14 2278.93 965.593   5
  -3  10 -15 622.260 665.989   5
   3 -10  15 217.695 232.800   8
   3 -10  16 177.721 446.931   8
  -3  10 -16 174.816 403.853   5
  -3  10 -17 1570.95 887.553   5
   3 -10  17 2527.96 1051.02   8
   3 -10  18-35.4250 164.914   8
  -3   9  13-51.5303 176.324   4
  -3   9  12-146.829 259.347   4
  -3   9  11 1458.85 562.651   4
  -3   9  10 1169.89 446.344   4
  -3   9  10 827.201 414.887   7
  -3   9   9 276.247 281.862   7
  -3   9   9 385.869 206.777   4
  -3   9   8 1715.43 609.504   4
  -3   9   8 1614.40 541.965   7
  -3   9   7 8971.47 1350.69   4
  -3   9   7 8124.14 1232.20   7
  -3   9   6 2892.71 746.142   7
  -3   9   6 3044.61 781.687   4
  -3   9   5 122.785 242.302   4
  -3   9   5-76.1972 162.108   7
  -3   9   4 3028.04 606.543   5
  -3   9   4 5032.29 952.079   7
  -3   9   4 5040.19 944.398   1
  -3   9   4 5845.27 1067.54   4
  -3   9   3-66.3251 146.346   7
  -3   9   3 227.554 201.804   1
  -3   9   3 133.086 210.991   5
  -3   9   3 252.235 256.475   4
  -3   9   2 20751.9 1682.09   5
  -3   9   2 21943.9 1906.95   1
  -3   9   2 24806.9 2192.68   4
  -3   9   1 4447.24 856.414   1
  -3   9   1 4642.94 823.050   5
  -3   9   1 4397.68 893.070   4
  -3   9   0 4712.46 950.296   4
  -3   9   0 4237.61 756.674   5
  -3   9   0 4420.80 823.241   1
   3  -9   0 5649.43 758.612   6
  -3   9  -1 5367.17 945.795   1
  -3   9  -1 6581.58 1125.61   4
   3  -9   1 3766.78 570.739   6
  -3   9  -1 6308.13 1057.87   5
  -3   9  -2 492.083 398.967   1
  -3   9  -2 791.741 480.121   5
  -3   9  -2 117.123 135.585   4
   3  -9   2 148.926 117.284   6
   3  -9   2 241.412 90.5106   8
  -3   9  -3 1248.59 436.765   1
   3  -9   3 992.642 264.139   8
  -3   9  -3 1452.95 630.867   4
   3  -9   3 793.661 230.046   6
  -3   9  -3 1977.22 654.850   5
   3  -9   4 26730.0 1488.73   6
  -3   9  -4 30977.7 2321.64   5
  -3   9  -4 28042.6 2228.42   1
  -3   9  -5 43.0576 87.2522   1
   3  -9   5 76.3042 122.065   8
   3  -9   5 84.8898 142.801   6
  -3   9  -5 467.701 416.340   5
   3  -9   6 6710.55 983.519   8
  -3   9  -6 6573.15 1116.66   5
   3  -9   6 4045.98 660.721   6
  -3   9  -6 5952.68 1069.21   1
   3  -9   7 418.298 267.965   8
  -3   9  -7 986.335 473.488   5
  -3   9  -7 752.858 371.869   2
  -3   9  -7 496.501 337.317   1
  -3   9  -8 5585.16 1099.94   5
  -3   9  -8 5425.88 1034.70   2
   3  -9   8 5733.11 1023.94   8
  -3   9  -8 5199.18 1050.82   1
  -3   9  -9 1701.86 661.203   5
  -3   9  -9 1163.82 611.820   1
  -3   9  -9 619.053 355.246   2
   3  -9   9 1554.09 584.860   8
   3  -9  10 1519.60 553.107   8
  -3   9 -10 967.334 394.002   2
  -3   9 -10 1567.21 644.384   5
  -3   9 -11 8175.20 1492.20   5
  -3   9 -11 4418.70 988.559   2
   3  -9  11 7482.40 1358.46   8
   3  -9  12 713.550 291.582   8
  -3   9 -12 1113.80 545.879   2
  -3   9 -12 1498.04 748.631   5
  -3   9 -13 87.1559 154.048   2
  -3   9 -13 204.536 416.104   5
   3  -9  13 100.365 296.119   8
   3  -9  14 6679.99 1472.56   8
  -3   9 -14 7668.01 1667.59   5
  -3   9 -15 5913.04 1482.03   5
   3  -9  15 4982.81 1318.51   8
   3  -9  16-139.122 215.356   8
  -3   9 -16-69.3328 370.183   5
   3  -9  17 867.453 639.929   8
   3  -9  18 739.806 637.549   8
   3  -9  19 82.5811 168.120   8
  -3   8  14-99.9095 246.895   4
  -3   8  13 781.629 400.153   4
  -3   8  12-93.6698 217.577   4
  -3   8  11 93.7506 149.117   7
  -3   8  11 123.073 116.563   4
  -3   8  10 890.145 395.378   7
  -3   8  10 879.265 333.555   4
  -3   8   9 3368.09 762.734   7
  -3   8   9 3293.75 783.946   4
  -3   8   8 230.258 261.324   7
  -3   8   8-97.7868 258.215   4
  -3   8   7 750.753 399.972   7
  -3   8   7 514.295 340.861   4
  -3   8   6 19631.2 1823.74   7
  -3   8   6 20648.5 1915.03   4
  -3   8   6 16005.6 1552.41   1
  -3   8   5 981.921 417.551   1
  -3   8   5 972.955 452.835   4
  -3   8   5 748.738 351.900   7
  -3   8   4 4070.99 799.632   7
  -3   8   4 3942.17 754.534   1
  -3   8   4 4087.04 847.358   4
  -3   8   4 3961.43 662.430   5
  -3   8   3 889.536 367.874   5
  -3   8   3 958.671 365.518   7
  -3   8   3 880.814 381.626   4
  -3   8   3 1223.94 466.881   1
  -3   8   2 30807.7 1905.49   5
  -3   8   2 31267.9 2285.72   7
  -3   8   2 35169.2 2456.05   4
  -3   8   2 31767.7 2094.82   1
  -3   8   1 1976.72 519.024   5
  -3   8   1 1892.76 514.510   1
  -3   8   1 1841.51 541.987   4
  -3   8   0 177.340 133.882   4
  -3   8   0 24.1645 255.357   5
  -3   8   0 222.250 214.625   1
   3  -8   0 98.5078 53.9590   6
   3  -8   1 38059.9 1552.91   6
  -3   8  -1 29805.3 2057.19   1
  -3   8  -1 32595.9 2133.78   5
  -3   8  -1 32732.6 2334.61   4
   3  -8   2 17687.4 879.905   8
  -3   8  -2 16342.3 1541.28   1
  -3   8  -2 16412.7 1698.95   4
   3  -8   2 17677.9 994.219   6
  -3   8  -2 16993.5 1577.47   5
  -3   8  -3 5367.24 954.509   5
  -3   8  -3 5653.32 1020.37   4
  -3   8  -3 4881.67 844.941   1
   3  -8   3 5727.97 582.345   6
   3  -8   3 6156.37 670.369   8
  -3   8  -4 31.8140 117.836   1
  -3   8  -4 392.489 427.708   5
   3  -8   4 122.985 137.576   6
   3  -8   4 61.2167 106.600   8
   3  -8   5 2893.43 588.668   8
   3  -8   5 2485.56 465.376   6
  -3   8  -5 2410.19 633.967   2
  -3   8  -5 2011.35 561.929   1
  -3   8  -5 2434.71 652.982   5
   3  -8   6 4510.15 765.809   8
  -3   8  -6 4320.60 863.447   5
  -3   8  -6 4487.10 893.929   1
  -3   8  -6 5056.45 893.134   2
  -3   8  -7 2677.71 720.771   1
   3  -8   7 3135.61 702.594   8
  -3   8  -7 2782.75 718.423   5
  -3   8  -7 2577.75 626.406   2
  -3   8  -8 4246.42 1003.64   5
   3  -8   8 4597.45 876.977   8
  -3   8  -8 3282.82 826.172   1
  -3   8  -8 4029.98 870.618   2
   3  -8   9 23866.5 2213.54   8
  -3   8  -9 23574.7 2129.65   1
  -3   8  -9 24473.9 2254.33   5
  -3   8  -9 24384.2 2133.74   2
   3  -8  10 117.350 239.934   8
  -3   8 -10 230.956 232.496   1
  -3   8 -10 59.1967 221.797   2
  -3   8 -10 503.662 470.803   5
   3  -8  11 611.819 402.328   8
  -3   8 -11 874.363 562.065   5
  -3   8 -11 682.619 445.330   2
   3  -8  12 205.812 332.430   8
  -3   8 -12 240.783 236.698   2
  -3   8 -12 185.599 341.267   5
   3  -8  13 6772.23 1373.45   8
  -3   8 -13 6218.21 1255.06   2
  -3   8 -13 9460.93 1741.92   5
  -3   8 -14 602.301 345.251   5
   3  -8  14 463.736 442.999   8
   3  -8  15 206.693 378.616   8
  -3   8 -15-65.7318 333.260   5
  -3   8 -16 1972.46 885.789   5
   3  -8  16 2384.99 963.151   8
   3  -8  17 509.374 413.811   8
   3  -8  18 459.655 466.528   8
   3  -8  19 382.518 472.085   8
  -3   7  15 434.882 351.013   4
  -3   7  14 130.195 237.041   4
  -3   7  13-33.5737 172.638   4
  -3   7  12 979.710 427.883   7
  -3   7  12 2743.23 771.563   4
  -3   7  11 6443.22 1043.41   7
  -3   7  11 8090.97 1273.41   4
  -3   7  10-246.766 319.142   7
  -3   7  10-7.10277 171.297   4
  -3   7   9-100.425 118.919   7
  -3   7   9-138.295 217.865   4
  -3   7   8 6039.18 974.509   7
  -3   7   8 5628.67 944.754   4
  -3   7   7 1716.05 549.585   7
  -3   7   7 1419.08 413.285   4
  -3   7   7 1886.04 487.855   1
  -3   7   6 1927.02 558.145   7
  -3   7   6 1388.54 333.167   8
  -3   7   6 1586.92 468.706   1
  -3   7   6 1537.26 418.654   4
  -3   7   5 232.717 130.388   8
  -3   7   5 1241.69 492.915   4
  -3   7   5 691.595 370.769   7
  -3   7   5 1036.84 367.216   1
  -3   7   4 46641.8 2671.90   4
  -3   7   4 46886.4 2645.54   7
  -3   7   4 42470.7 2284.63   1
  -3   7   3 647.492 302.632   7
  -3   7   3 788.542 309.621   1
  -3   7   3 1092.82 376.339   5
  -3   7   3 695.946 374.946   4
  -3   7   2 1570.06 430.930   5
  -3   7   2 1371.38 425.004   1
  -3   7   2 1224.49 352.443   7
  -3   7   2 1840.27 529.873   4
  -3   7   1 23852.8 1872.20   4
  -3   7   1 20874.0 1757.91   7
  -3   7   1 23862.5 1758.53   1
  -3   7   1 21049.3 1513.08   5
  -3   7   0 10229.1 1199.17   4
   3  -7   0 10951.2 749.640   6
  -3   7   0 9724.64 1153.32   1
  -3   7   0 10116.9 1075.53   5
  -3   7  -1 5486.59 845.436   1
   3  -7   1 6983.51 535.284   6
  -3   7  -1 4735.47 757.412   5
  -3   7  -1 4988.72 851.517   4
  -3   7  -2 58658.1 2946.39   4
  -3   7  -2 55004.6 2726.88   1
  -3   7  -2 55971.6 2689.05   5
   3  -7   2 65263.2 1458.87   6
   3  -7   2 70560.7 1866.45   8
  -3   7  -3 145595. 4476.53   5
  -3   7  -3 162358. 4782.27   1
   3  -7   3 171270. 3502.04   8
   3  -7   3 146993. 2460.97   6
  -3   7  -3 153016. 4527.56   2
   3  -7   4 11996.3 1048.82   8
   3  -7   4 9576.66 725.904   6
  -3   7  -4 9147.99 1155.86   5
  -3   7  -4 9062.13 1116.39   2
  -3   7  -4 8586.83 1171.61   1
  -3   7  -5 28041.6 2031.57   5
  -3   7  -5 28294.8 2082.48   1
  -3   7  -5 28745.6 2001.10   2
   3  -7   5 32031.6 1899.60   8
   3  -7   6 31062.2 2032.05   8
  -3   7  -6 24324.2 1962.16   5
  -3   7  -6 25128.3 1952.15   1
  -3   7  -6 26899.4 1991.24   2
  -3   7  -7 26020.2 2014.70   1
  -3   7  -7 24829.2 1955.63   2
  -3   7  -7 21596.4 1915.66   5
   3  -7   7 23362.1 1860.03   8
  -3   7  -8 694.599 362.613   2
  -3   7  -8 740.363 409.598   5
   3  -7   8 527.680 257.133   8
  -3   7  -8 286.883 256.720   1
   3  -7   9 267.133 178.134   8
  -3   7  -9-151.178 276.756   1
  -3   7  -9 355.783 331.633   5
  -3   7  -9 549.692 419.978   2
  -3   7 -10 11272.7 1411.86   1
   3  -7  10 10908.1 1531.14   8
  -3   7 -10 11191.3 1575.35   5
  -3   7 -10 10018.1 1416.65   2
   3  -7  11 1860.69 677.991   8
  -3   7 -11 2550.89 733.035   1
  -3   7 -11 2352.77 805.119   5
  -3   7 -11 2698.13 776.012   2
   3  -7  12 276.157 295.522   8
  -3   7 -12 358.953 388.627   2
  -3   7 -12 376.574 432.130   5
   3  -7  13 2832.02 839.374   8
  -3   7 -13 2330.89 764.624   5
  -3   7 -14 14127.6 2027.19   5
   3  -7  14 15499.4 2121.25   8
  -3   7 -15 2207.30 863.784   5
   3  -7  15 2854.11 917.237   8
   3  -7  16 762.103 546.075   8
   3  -7  17 2088.01 898.240   8
   3  -7  18 484.503 449.595   8
   3  -7  19 671.758 575.604   8
  -3   6  16 66.9040 189.032   4
  -3   6  15 226.738 269.337   4
  -3   6  14 737.089 465.066   4
  -3   6  13 1781.31 640.656   4
  -3   6  13 581.964 326.443   7
  -3   6  12-28.5513 205.635   7
  -3   6  12 66.2425 185.554   4
  -3   6  11 1809.77 520.212   7
  -3   6  11 3042.19 778.579   4
  -3   6  10 7814.06 1125.90   7
  -3   6  10 9326.22 1298.23   4
  -3   6  10 5963.30 931.949   8
  -3   6   9 1679.90 520.393   4
  -3   6   9 1519.68 456.571   7
  -3   6   9 1133.71 377.001   8
  -3   6   8 721.920 288.075   4
  -3   6   8 292.173 214.427   1
  -3   6   8 724.234 270.480   7
  -3   6   8 586.499 283.900   8
  -3   6   7 3400.86 606.013   1
  -3   6   7 1602.88 406.305   8
  -3   6   7 2904.89 580.889   7
  -3   6   7 3040.02 644.421   4
  -3   6   6 67715.8 2686.53   1
  -3   6   6 67585.9 3055.21   4
  -3   6   6 61215.2 2890.89   7
  -3   6   5 6515.28 905.827   4
  -3   6   5 4774.84 553.208   8
  -3   6   5 6743.01 938.120   7
  -3   6   5 7272.54 891.055   1
  -3   6   4 5142.25 840.092   7
  -3   6   4 4515.65 705.586   1
  -3   6   4 6108.98 918.779   4
  -3   6   4 3127.91 376.061   8
  -3   6   3 51092.7 2577.03   7
  -3   6   3 54726.7 2640.87   4
  -3   6   3 56864.2 2525.59   1
  -3   6   2 5702.85 740.320   5
  -3   6   2 5070.06 840.211   7
  -3   6   2 6190.77 911.854   4
  -3   6   2 5405.82 765.922   1
  -3   6   1 473.203 214.103   5
  -3   6   1 705.056 299.355   7
  -3   6   1 525.627 168.168   4
  -3   6   1 415.581 210.663   1
  -3   6   0 235.541 180.567   5
  -3   6   0 169.450 106.050   7
   3  -6   0 315.963 96.8591   6
  -3   6   0 244.637 166.663   1
  -3   6   0 48.5739 136.093   4
  -3   6  -1 28146.8 1890.42   4
  -3   6  -1 25717.9 1703.84   1
  -3   6  -1 26696.5 1690.26   5
  -3   6  -2 84500.6 3075.96   5
  -3   6  -2 82220.2 3093.16   2
  -3   6  -2 91039.9 3406.47   4
  -3   6  -2 83264.9 3114.05   1
   3  -6   2 95288.1 2219.65   8
  -3   6  -3 148061. 4231.31   5
  -3   6  -3 145516. 4133.54   2
  -3   6  -3 148777. 4280.72   1
   3  -6   3 161038. 3315.25   8
  -3   6  -4 11894.3 1223.82   5
  -3   6  -4 10662.3 1159.85   1
  -3   6  -4 11064.6 1178.54   2
   3  -6   4 14374.0 1122.18   8
  -3   6  -5 6495.52 900.072   2
  -3   6  -5 5755.15 892.289   5
   3  -6   5 5290.32 742.655   8
  -3   6  -5 6742.75 956.203   1
   3  -6   6 13512.5 1305.46   8
  -3   6  -6 13801.0 1373.17   2
  -3   6  -6 14355.5 1414.29   1
  -3   6  -6 13216.3 1368.40   5
   3  -6   7 6239.20 930.479   8
  -3   6  -7 6100.02 993.058   5
  -3   6  -7 5992.18 1001.88   2
  -3   6  -7 5210.95 884.282   1
   3  -6   8 52439.2 2877.30   8
  -3   6  -8 56325.0 2869.46   1
  -3   6  -8 52919.0 2906.00   5
  -3   6  -9 681.065 456.474   5
  -3   6  -9 557.496 291.849   1
   3  -6   9 162.579 191.913   8
  -3   6 -10 1925.98 658.240   5
   3  -6  10 1189.67 515.610   8
  -3   6 -10 1621.31 492.515   1
   3  -6  11 20807.7 2111.92   8
  -3   6 -11 20131.6 1825.75   1
  -3   6 -11 21807.6 2128.32   5
  -3   6 -12 10242.0 1465.62   5
   3  -6  12 10559.1 1584.52   8
   3  -6  13 1323.80 563.607   8
  -3   6 -13 1281.94 549.490   5
  -3   6 -14 263.717 231.520   5
   3  -6  14-30.7837 162.625   8
   3  -6  15 2299.70 818.612   8
   3  -6  16 287.399 309.567   8
   3  -6  17 246.246 311.114   8
   3  -6  18 571.060 388.561   8
   3  -6  19 972.427 625.579   8
  -3   5  17 487.697 510.924   4
  -3   5  16 919.171 550.257   4
  -3   5  15 461.169 418.737   4
  -3   5  14 84.8608 132.318   7
  -3   5  14 241.203 325.262   4
  -3   5  13 3288.36 880.071   4
  -3   5  13 2126.20 647.801   7
  -3   5  13 1373.79 505.890   8
  -3   5  12 4011.04 827.681   8
  -3   5  12 7081.46 1196.34   4
  -3   5  12 6431.24 1102.05   7
  -3   5  11 813.723 516.164   4
  -3   5  11 566.605 295.653   7
  -3   5  11 221.343 190.657   8
  -3   5  10 4111.87 803.982   7
  -3   5  10 3363.06 691.225   8
  -3   5  10 4956.34 904.072   4
  -3   5   9 6576.70 776.384   1
  -3   5   9 10364.1 1260.50   7
  -3   5   9 11363.8 1332.89   4
  -3   5   9 7277.27 965.760   8
  -3   5   8 8496.74 983.928   8
  -3   5   8 6025.58 743.728   1
  -3   5   8 10163.9 1230.47   4
  -3   5   8 10142.9 1203.82   7
  -3   5   7 469.127 279.675   4
  -3   5   7 378.997 174.761   8
  -3   5   7 680.779 253.477   1
  -3   5   7 402.855 158.901   7
  -3   5   6 12325.1 1085.73   1
  -3   5   6 9732.99 1103.58   7
  -3   5   6 10963.4 1153.59   4
  -3   5   6 10891.0 977.486   8
  -3   5   5 31974.4 2016.47   7
  -3   5   5 35375.3 2040.61   4
  -3   5   5 36098.2 1846.79   1
  -3   5   4 1209.29 317.355   7
  -3   5   4 1795.96 292.826   8
  -3   5   4 1328.55 341.093   1
  -3   5   4 1159.79 322.358   4
  -3   5   3 264.446 108.500   8
  -3   5   3 273.692 314.243   4
  -3   5   3 70.1016 71.1538   1
  -3   5   3 258.061 268.622   7
  -3   5   2 76978.8 2548.37   5
  -3   5   2 70939.4 2865.29   7
  -3   5   2 75338.7 2630.72   1
  -3   5   1 127436. 3315.44   5
  -3   5   1 127303. 3821.19   7
  -3   5   1 121954. 3368.68   1
  -3   5   0 113698. 3230.97   5
  -3   5   0 111994. 3558.79   7
  -3   5   0 118057. 3443.16   4
  -3   5   0 110440. 3242.23   1
  -3   5   0 109413. 3270.68   2
  -3   5  -1 5001.44 689.513   5
  -3   5  -1 5019.18 702.831   2
  -3   5  -1 5529.57 760.646   4
   3  -5   1 6898.40 521.396   8
  -3   5  -2 112193. 3370.47   1
  -3   5  -2 110191. 3355.12   2
  -3   5  -2 114710. 3357.48   5
  -3   5  -3 68526.5 2688.17   5
  -3   5  -3 70023.0 2722.56   1
  -3   5  -3 73644.2 2745.38   2
   3  -5   4 1687.23 385.819   8
  -3   5  -4 1700.67 472.253   2
  -3   5  -4 1529.71 441.232   1
  -3   5  -4 1408.35 380.974   5
  -3   5  -5 60750.5 2621.22   1
   3  -5   5 66443.2 2626.14   8
  -3   5  -5 60499.3 2664.74   5
  -3   5  -6 33685.0 2073.20   5
  -3   5  -6 34787.9 2059.51   1
   3  -5   6 34234.7 2009.30   8
   3  -5   7 4295.24 767.114   8
  -3   5  -7 4388.21 769.423   5
  -3   5  -7 3191.58 622.735   1
   3  -5   8 981.735 417.070   8
  -3   5  -8 1853.55 497.688   1
  -3   5  -8 1357.90 420.065   5
   3  -5   9 27548.3 2123.08   8
  -3   5  -9 28127.6 2064.25   5
  -3   5  -9 29976.4 2015.65   1
  -3   5 -10 4618.31 816.100   5
   3  -5  10 4394.77 914.870   8
  -3   5 -10 5604.82 855.676   1
  -3   5 -11 476.047 259.303   5
   3  -5  11 574.789 388.595   8
  -3   5 -11 608.126 331.954   1
   3  -5  12 733.859 362.214   8
  -3   5 -12 864.216 389.594   5
  -3   5 -13 12641.7 1628.81   5
   3  -5  13 12297.7 1671.57   8
   3  -5  14 317.936 348.925   8
  -3   5 -14 979.580 578.769   5
   3  -5  15 977.462 517.599   8
   3  -5  16 1413.06 712.241   8
   3  -5  17 401.808 392.417   8
   3  -5  18 297.996 326.998   8
   3  -5  19 83.7986 357.403   8
  -3   4  17 417.043 425.634   4
  -3   4  16 660.881 523.186   4
  -3   4  15 578.842 524.633   4
  -3   4  15-19.4419 46.5681   8
  -3   4  15 362.679 338.389   7
  -3   4  14 1679.97 729.299   4
  -3   4  14 1571.14 617.637   7
  -3   4  14 611.947 347.993   8
  -3   4  13 133.597 187.427   8
  -3   4  13 587.918 456.259   7
  -3   4  13 860.479 562.904   4
  -3   4  12 279.719 224.735   8
  -3   4  12 1101.26 527.979   7
  -3   4  12 1352.13 627.921   4
  -3   4  11 9127.36 1206.02   8
  -3   4  11 8003.38 1209.25   4
  -3   4  11 7299.19 1119.67   7
  -3   4  10 1450.38 462.886   8
  -3   4  10 1646.65 617.781   4
  -3   4  10 1779.77 596.440   7
  -3   4   9 608.767 295.024   8
  -3   4   9 919.947 517.640   7
  -3   4   9 346.920 152.047   1
  -3   4   9 982.642 539.446   4
  -3   4   8 14316.1 1320.18   8
  -3   4   8 12330.8 1318.35   7
  -3   4   8 14515.9 1408.95   4
  -3   4   7 34689.3 2154.52   7
  -3   4   7 37438.4 1720.43   1
  -3   4   7 38689.4 2189.64   4
  -3   4   6 1318.28 407.384   4
  -3   4   6 1619.04 382.865   8
  -3   4   6 1411.79 477.552   7
  -3   4   6 1211.47 320.403   1
  -3   4   5 3306.85 482.287   8
  -3   4   5 3742.76 673.059   7
  -3   4   5 3851.22 634.759   4
  -3   4   5 3012.03 488.738   1
  -3   4   4 31425.7 1865.64   7
  -3   4   4 33715.3 1808.01   4
  -3   4   4 37594.6 1410.71   8
  -3   4   3 12865.9 1087.94   4
  -3   4   3 10917.1 1076.93   7
  -3   4   3 11008.1 641.626   8
   3  -4  -2 157.447 108.789   6
  -3   4   2 119.361 203.827   7
  -3   4   2 105.028 63.7709   8
   3  -4  -1 66.3507 27.7684   6
  -3   4   1 279.144 245.049   7
  -3   4   1 63.9068 36.9156   8
  -3   4   1 533.740 214.743   2
  -3   4   1 780.552 259.488   4
  -3   4   0 84612.2 2863.30   7
  -3   4   0 77563.9 2532.66   2
  -3   4   0 81763.3 2549.69   4
  -3   4   0 81963.8 2572.19   5
  -3   4  -1 12139.0 999.822   5
   3  -4   1 13794.1 810.165   8
  -3   4  -1 12689.4 1023.12   4
  -3   4  -1 12438.1 1017.60   2
  -3   4  -1 11145.1 1052.17   7
  -3   4  -2 13127.0 1059.19   5
  -3   4  -2 13012.6 1082.25   2
   3  -4   2 14788.5 919.180   8
  -3   4  -3 3182.84 524.463   5
   3  -4   3 3684.02 525.193   8
  -3   4  -4 487.317 235.544   5
   3  -4   4 585.527 233.164   8
  -3   4  -5 10221.4 1011.08   5
   3  -4   5 9599.33 956.177   8
  -3   4  -6 39511.2 2095.64   5
   3  -4   6 38345.0 2099.80   8
  -3   4  -7 131004. 3954.71   5
   3  -4   7 126175. 4020.89   8
  -3   4  -8 15805.9 1332.13   1
  -3   4  -8 13831.0 1323.30   5
   3  -4   8 12675.0 1365.75   8
   3  -4   9 11716.4 1406.39   8
  -3   4  -9 14970.0 1328.23   1
  -3   4  -9 14478.1 1387.80   5
   3  -4  10 6693.33 1081.39   8
  -3   4 -10 6326.96 857.215   1
  -3   4 -10 5235.22 877.660   5
  -3   4 -11 3636.44 778.806   5
  -3   4 -11 3669.91 674.004   1
   3  -4  11 3683.39 872.740   8
   3  -4  12 422.482 385.562   8
  -3   4 -12 453.726 312.115   5
   3  -4  13 106.297 250.276   8
  -3   4 -13 425.811 398.233   5
   3  -4  14 6372.01 1251.45   8
   3  -4  15 1658.71 677.271   8
   3  -4  16-20.2864 234.732   8
   3  -4  17 728.197 543.438   8
   3  -4  18 2254.17 896.070   8
   3  -4  19 169.126 352.864   8
  -3   3  18 947.449 731.574   4
  -3   3  18 89.7012 184.305   8
  -3   3  17 658.863 425.533   8
  -3   3  17 1274.79 639.874   7
  -3   3  16 203.201 207.549   8
  -3   3  16 1231.48 635.330   7
  -3   3  15 29.9594 109.606   8
  -3   3  14 375.659 271.001   8
  -3   3  13 9971.45 1412.93   8
  -3   3  12 203.757 280.446   8
  -3   3  11 8241.58 1193.08   8
  -3   3  10 110.894 162.825   8
  -3   3   9 1201.15 420.490   8
  -3   3   9 933.577 247.100   1
  -3   3   8 61.0280 82.1684   1
  -3   3   8 160.241 180.758   8
  -3   3   7 2990.90 543.595   8
  -3   3   6 31649.1 1614.81   8
  -3   3   6 31879.6 1816.11   4
  -3   3   5 402.884 297.725   4
  -3   3   5 248.473 317.733   7
  -3   3   5 70.3704 39.4967   8
  -3   3   4 3185.03 617.587   7
  -3   3   4 3710.43 558.110   4
  -3   3   3 9276.44 966.089   7
  -3   3   3 10045.8 859.334   4
  -3   3   2 8896.19 907.059   7
  -3   3   2 7645.66 710.895   3
  -3   3   2 8901.27 782.272   4
  -3   3   2 8766.36 632.825   6
  -3   3   2 8167.37 757.862   2
  -3   3   1 8902.56 735.261   4
  -3   3   1 7815.51 732.676   2
  -3   3   1 3467.01 414.068   8
  -3   3   1 6779.22 440.378   6
  -3   3   1 6311.41 697.825   7
   3  -3  -1 5800.69 473.904   6
  -3   3   1 6382.24 660.717   3
  -3   3   0 60949.2 2139.16   3
  -3   3   0 67513.1 2035.04   4
  -3   3   0 54666.7 1753.19   8
  -3   3   0 60282.2 2048.07   2
  -3   3   0 68780.1 2388.99   7
   3  -3   1 1106.11 216.596   8
  -3   3  -1 922.150 206.117   3
  -3   3  -1 593.752 210.565   8
  -3   3  -1 773.897 257.248   7
   3  -3   2 1390.81 300.450   8
  -3   3  -2 1454.79 248.295   3
  -3   3  -2 1572.10 423.186   5
  -3   3  -3 2774.97 531.369   5
  -3   3  -3 2093.60 360.209   3
   3  -3   3 2827.44 449.840   8
  -3   3  -4 3336.00 556.904   5
   3  -3   4 3340.08 544.194   8
   3  -3   5 26642.7 1623.41   8
  -3   3  -5 28450.5 1629.29   5
  -3   3  -6 45533.2 2121.95   5
   3  -3   6 40706.4 2117.58   8
  -3   3  -7 22862.3 1547.80   5
   3  -3   7 20023.7 1573.32   8
  -3   3  -8 2353.26 535.204   5
   3  -3   8 2247.24 576.309   8
  -3   3  -9 3083.01 650.797   5
   3  -3   9 2434.81 637.761   8
  -3   3  -9 3029.89 538.900   1
   3  -3  10 3762.43 765.657   8
  -3   3 -10 3506.64 586.004   1
  -3   3 -10 5411.59 869.811   5
   3  -3  11 548.065 476.193   8
  -3   3 -11 1192.69 553.188   5
  -3   3 -11 133.018 118.394   1
   3  -3  12 8838.39 1345.62   8
   3  -3  13 1769.72 609.381   8
   3  -3  14 268.451 207.421   8
   3  -3  15 4958.62 1142.77   8
   3  -3  16 2089.48 803.088   8
   3  -3  17 75.8357 250.988   8
   3  -3  18 374.480 409.354   8
  -3   2  19 885.428 496.411   8
  -3   2  18 22.4575 219.179   8
  -3   2  17 49.3339 134.238   8
  -3   2  16 32.5371 59.6184   8
  -3   2  15 231.984 190.323   8
  -3   2  14 25.2687 154.515   8
  -3   2  13 614.863 362.960   8
  -3   2  12 12847.8 1516.58   8
  -3   2  11 9612.20 1239.62   8
  -3   2  10 949.762 387.307   8
  -3   2  10 168.567 85.5109   1
  -3   2   9 2894.28 603.194   8
  -3   2   8 24542.3 1649.05   8
  -3   2   7 2774.88 505.916   8
  -3   2   6 11480.5 822.199   3
  -3   2   5 14520.6 954.509   3
  -3   2   5 15725.2 1143.17   6
  -3   2   4 13674.9 972.118   3
  -3   2   4 13079.1 944.397   6
  -3   2   4 14626.8 1000.21   4
  -3   2   3 6602.63 705.367   3
  -3   2   3 6197.14 766.300   7
  -3   2   3 6100.33 594.162   2
  -3   2   3 6597.80 621.498   6
  -3   2   3 7248.22 652.216   4
  -3   2   2 13919.1 1117.45   7
  -3   2   2 17838.0 933.165   4
  -3   2   2 16965.9 1145.13   3
  -3   2   2 14786.9 794.505   6
  -3   2   2 15127.0 911.779   2
  -3   2   1 83248.6 2598.37   7
  -3   2   1 50130.3 1804.45   8
  -3   2   1 76298.4 1710.96   4
   3  -2  -1 54846.7 1661.97   4
  -3   2   1 78207.1 1688.71   6
   3  -2  -1 56124.2 1645.68   6
  -3   2   1 74310.6 2098.68   2
  -3   2   1 85282.1 2631.33   3
  -3   2   0 100498. 2888.01   3
  -3   2   0 94032.5 2592.89   7
   3  -2   0 103071. 2437.91   8
  -3   2   0 91217.4 1715.93   6
  -3   2  -1 45224.8 1973.24   3
  -3   2  -1 41909.7 1690.00   7
   3  -2   1 45749.0 1696.60   8
   3  -2   2 100689. 2742.73   8
  -3   2  -2 105792. 3090.34   3
   3  -2   3 1253.39 332.248   8
  -3   2  -3 1154.75 350.836   3
   3  -2   4 2673.03 467.544   8
  -3   2  -4 2469.64 491.342   3
  -3   2  -5-131.798 193.682   3
   3  -2   5 92.3565 112.755   8
   3  -2   6 17087.1 1423.51   8
  -3   2  -6 20317.9 1363.22   3
   3  -2   7 9591.41 1093.60   8
   3  -2   8 760.209 316.273   8
   3  -2   9 10540.0 1266.49   8
   3  -2  10 2352.28 630.924   8
  -3   2 -10 2326.14 403.835   1
   3  -2  11 14182.0 1649.86   8
   3  -2  12 3337.86 819.299   8
   3  -2  13 13836.7 1745.74   8
   3  -2  14 9905.02 1552.80   8
   3  -2  15 243.816 268.362   8
   3  -2  16 946.736 512.380   8
   3  -2  17 533.039 392.804   8
   3  -2  18 33.5301 137.142   8
  -3   1  19 111.581 114.194   8
  -3   1  18 227.971 250.845   8
  -3   1  17 249.595 233.775   8
  -3   1  16 15.8322 209.159   8
  -3   1  15 274.678 237.574   8
  -3   1  14 6767.26 1218.60   8
  -3   1  13 641.998 393.943   8
  -3   1  12 4132.02 892.145   8
  -3   1  11 3328.32 715.120   8
  -3   1  10 779.122 307.499   8
  -3   1   9 2489.31 545.064   8
  -3   1   9 772.650 160.961   3
  -3   1   8 2023.41 447.476   8
  -3   1   8 1708.91 291.451   3
  -3   1   7 570.971 233.192   3
  -3   1   7 669.008 351.869   6
  -3   1   6 34381.0 1582.33   3
  -3   1   6 34263.1 1782.05   6
  -3   1   5 38896.9 1814.35   6
  -3   1   4 47930.8 1854.16   6
  -3   1   3 105020. 2423.10   6
  -3   1   3 103807. 2111.06   2
  -3   1   2 7266.76 424.828   4
  -3   1   2 5957.78 543.258   6
  -3   1   1 7924.69 598.526   6
  -3   1   1 9449.30 852.482   7
  -3   1   0 12170.8 900.338   7
  -3   1   0 10111.1 654.296   6
   3  -1   0 12249.9 898.447   8
   3  -1   1 100802. 2687.26   8
  -3   1  -1 87694.0 2150.32   7
   3  -1   2 5264.09 519.481   7
   3  -1   2 16744.6 1168.14   8
   3  -1   3 3167.17 392.606   7
   3  -1   3 11026.8 970.689   8
   3  -1   4 512.210 229.113   8
   3  -1   5 4553.64 666.212   8
  -3   1  -6 2101.36 514.376   3
   3  -1   6 1089.17 363.006   8
  -3   1  -7 16721.6 1352.14   3
   3  -1   7 10423.6 1128.81   8
  -3   1  -8 8781.22 892.550   3
   3  -1   8 6379.69 920.835   8
   3  -1   9 206.042 233.779   8
   3  -1  10 2154.29 625.438   8
   3  -1  11 23699.7 2082.58   8
   3  -1  12 302.390 280.544   8
   3  -1  13 1603.90 620.606   8
   3  -1  14 921.417 512.462   8
   3  -1  15 1063.47 533.439   8
   3  -1  16-23.8284 86.3506   8
   3  -1  17 246.037 239.266   8
   3  -1  18 646.199 463.101   8
  -3   0  19 74.3892 165.009   8
  -3   0  18 94.9675 168.179   8
  -3   0  17 73.3426 133.995   8
  -3   0  16 3593.40 991.152   8
  -3   0  15 556.706 398.278   8
  -3   0  14 557.486 326.865   8
  -3   0  13 5027.68 987.603   8
  -3   0  12 6062.64 1005.50   8
  -3   0  11 1569.63 474.901   8
  -3   0  10 4547.86 490.626   3
  -3   0  10 11443.7 1234.09   8
  -3   0   9 60042.4 2867.95   6
  -3   0   9 59876.2 2703.03   8
  -3   0   8 479.271 262.939   6
  -3   0   7 93099.1 3152.41   6
   3   0  -7 56852.5 1919.91   2
  -3   0   6 1623.35 398.987   6
   3   0  -6 960.899 232.590   2
  -3   0   5 281.763 192.275   6
  -3   0   4 1635.46 221.534   2
  -3   0   4 1702.75 320.342   6
  -3   0   3 3034.23 441.580   6
  -3   0   2 29802.8 1266.68   6
  -3   0   1 368308. 4488.03   6
   3   0  -1 460286. 5953.22   8
  -3   0   0 260256. 3800.06   7
   3   0   0 257920. 4476.83   8
  -3   0  -1 28665.5 1107.97   7
   3   0   1 26488.9 1466.11   8
   3   0   2 2696.66 324.018   7
   3   0   2 3856.83 589.659   8
   3   0   3 13773.6 613.161   7
   3   0   3 29327.5 1725.60   8
   3   0   4 3848.12 635.490   8
   3   0   5 23315.8 1575.06   8
   3   0   6 5673.20 812.132   8
   3   0   7 7310.90 962.321   8
  -3   0  -8 12809.0 1277.84   3
   3   0   8 8688.46 1123.40   8
  -3   0  -9 36170.9 1923.39   3
   3   0   9 25300.5 1931.86   8
   3   0  10 3198.64 717.227   8
   3   0  11 89.0956 221.086   8
   3   0  12 9569.82 1359.30   8
   3   0  13 1585.94 607.337   8
   3   0  14 1321.05 535.965   8
   3   0  15 571.235 446.612   8
   3   0  16 2265.10 788.911   8
   3   0  17 25.3616 72.8062   8
   3   0  18 33.9122 118.272   8
  -3  -1  19 389.635 331.532   8
  -3  -1  18 1478.40 702.661   8
  -3  -1  17 355.701 345.280   8
  -3  -1  16 143.406 267.031   8
  -3  -1  15 7099.69 1313.70   8
  -3  -1  14 2062.76 673.657   8
  -3  -1  13 1466.94 544.966   8
  -3  -1  12-374.367 377.352   8
  -3  -1  11 11547.1 1325.51   8
   3   1 -10 687.643 212.338   2
  -3  -1  10 607.706 257.471   8
  -3  -1  10 919.708 371.080   6
   3   1  -9 687.042 178.171   2
  -3  -1   9 1233.78 441.717   6
  -3  -1   8 19841.7 1545.82   6
  -3  -1   7 44593.3 2239.74   6
  -3  -1   6 16494.2 1242.63   6
  -3  -1   5 1590.79 368.214   6
  -3  -1   4 74705.5 2377.41   6
  -3  -1   3 6490.31 671.712   6
  -3  -1   3 2731.05 320.288   4
  -3  -1   2 24270.5 883.645   4
  -3  -1   2 42482.2 1668.63   6
  -3  -1   1 625155. 6441.56   6
   3   1  -1 739177. 8029.55   8
   3   1   0 16026.4 1169.49   8
   3   1   0 18883.5 1008.19   4
  -3  -1  -1 52654.5 1378.24   7
   3   1   1 41171.6 1936.90   8
   3   1   2 11688.2 1073.27   8
   3   1   3 41122.2 2134.11   8
   3   1   4 6394.10 867.992   8
   3   1   5 33727.9 2025.01   8
   3   1   6 14081.6 1343.88   8
   3   1   7 18134.6 1541.74   8
   3   1   8 64.9034 130.532   8
   3   1   9 313.737 226.520   8
   3   1  10 4836.79 899.059   8
   3   1  11-38.2714 107.881   8
   3   1  12 5146.70 1035.84   8
   3   1  13 229.186 273.032   8
   3   1  14 2364.06 746.584   8
   3   1  15 186.126 212.265   8
   3   1  16 68.5008 207.358   8
   3   1  17 799.175 492.596   8
  -3  -2  19 144.570 190.963   8
  -3  -2  18 1022.18 639.017   8
  -3  -2  17 1126.68 603.538   8
  -3  -2  16 1006.63 490.383   8
  -3  -2  15 267.891 209.111   8
  -3  -2  14 11319.9 1591.74   8
  -3  -2  13 16091.0 1813.63   8
  -3  -2  12 4999.55 955.584   6
  -3  -2  12 4460.15 870.374   8
  -3  -2  11 2631.22 600.046   8
  -3  -2  11 2683.47 670.433   6
  -3  -2  10 31424.2 2172.08   6
  -3  -2   9 3577.54 716.926   6
  -3  -2   8 16083.0 1405.49   6
  -3  -2   7 3775.40 630.147   6
  -3  -2   6 1335.80 380.271   6
  -3  -2   5 5551.13 690.568   6
  -3  -2   4 10696.3 931.374   6
  -3  -2   3 1132.78 264.996   4
  -3  -2   3 1917.74 347.002   6
  -3  -2   2 15027.5 1090.34   6
   3   2  -2 17850.4 950.973   4
   3   2  -1 13414.5 878.445   4
  -3  -2   1 12244.0 980.635   6
   3   2   0 40531.8 1962.77   8
   3   2   0 40483.9 1696.12   4
   3   2   1 73094.6 2571.68   4
   3   2   1 65876.4 2649.56   8
   3   2   2 3119.46 580.524   8
   3   2   3 25244.8 1728.14   8
   3   2   4 46574.1 2470.69   8
   3   2   5 23391.3 1817.09   8
   3   2   6 254.423 66.3728   7
   3   2   6 420.575 279.650   8
   3   2   7 763.501 189.401   7
   3   2   7 874.198 383.577   8
   3   2   8 6720.44 600.039   7
   3   2   8 17704.4 1702.84   8
   3   2   9 109.921 243.227   8
   3   2   9 128.219 123.578   7
   3   2  10 4758.13 900.973   8
   3   2  11 659.512 375.028   8
   3   2  12 5304.35 1089.67   8
   3   2  13 403.179 359.251   8
   3   2  14-38.3205 180.705   8
   3   2  15 73.5298 123.886   8
   3   2  16 15.6705 56.7737   8
   3   2  17 173.347 254.298   8
  -3  -3  19 1056.87 603.768   8
  -3  -3  18 481.466 472.446   8
  -3  -3  17 1300.89 634.466   8
  -3  -3  16 6804.63 1357.93   8
  -3  -3  15 1505.42 641.040   8
  -3  -3  14 4406.82 991.711   8
  -3  -3  13 7878.58 1264.95   8
  -3  -3  13 8445.95 1278.51   6
  -3  -3  12 972.378 351.749   8
  -3  -3  12 1093.79 473.501   6
  -3  -3  11 968.794 416.647   6
  -3  -3  10 3530.82 754.663   6
  -3  -3   9 23466.9 1814.51   6
  -3  -3   8 13267.5 1255.61   6
  -3  -3   7 629.152 276.019   6
  -3  -3   6 40873.7 1997.41   6
  -3  -3   5 104357. 3163.12   6
  -3  -3   4 5010.43 654.482   6
   3   3  -3 57248.7 2155.96   4
  -3  -3   3 41583.5 1933.08   6
  -3  -3   2 503.669 190.161   6
   3   3  -2 388.030 166.442   4
   3   3  -1 165123. 3695.10   4
  -3  -3   1 143460. 3705.22   6
   3   3   0 35560.4 1940.54   8
   3   3   0 35253.7 1806.06   4
   3   3   1 7132.76 910.375   8
   3   3   1 6977.28 848.584   4
   3   3   2 15908.8 1385.55   4
   3   3   2 16724.8 1431.64   8
   3   3   3 41767.4 2399.47   4
   3   3   3 41900.1 2330.46   8
   3   3   4 2493.74 729.486   4
   3   3   4 1529.60 529.511   8
   3   3   5 41.7366 57.3954   8
   3   3   6 3893.83 792.433   8
   3   3   7 173.657 62.2237   7
   3   3   7 1179.54 499.354   8
   3   3   8 4963.91 966.972   8
   3   3   9 1530.06 572.350   8
   3   3  10 7220.37 1208.95   8
   3   3  11 148.834 235.465   8
   3   3  12 278.167 267.626   8
   3   3  13 2917.25 851.492   8
   3   3  14 43.2694 139.809   8
   3   3  15 51.4542 145.507   8
   3   3  16 8.29916 75.6761   8
   3   3  17 1228.44 645.696   8
  -3  -4  19 990.246 638.119   8
  -3  -4  18 2996.74 990.031   8
  -3  -4  17 1599.73 722.233   8
  -3  -4  16 135.528 306.490   8
  -3  -4  15 3761.37 970.294   8
  -3  -4  14 3553.08 872.058   8
  -3  -4  14 3270.32 870.053   6
  -3  -4  13 160.009 139.378   8
  -3  -4  13 185.112 256.102   6
  -3  -4  12 736.499 371.522   8
  -3  -4  12 886.711 485.927   6
  -3  -4  11 11838.5 1433.84   6
  -3  -4  10 7935.51 1123.82   6
  -3  -4   9 2518.23 602.853   6
  -3  -4   8 24919.1 1756.68   6
  -3  -4   7 39246.6 2117.37   6
  -3  -4   6 3815.37 680.722   6
  -3  -4   5 11103.9 1068.73   6
  -3  -4   4 4336.10 635.106   6
   3   4  -3 10074.6 1005.58   4
  -3  -4   3 8945.53 942.618   6
  -3  -4   2 70850.3 2759.39   6
   3   4  -2 69104.0 2531.49   4
  -3  -4   1 13180.3 1234.71   6
   3   4  -1 14162.8 1212.63   4
   3   4   0 13364.4 1263.12   8
   3   4   0 13764.5 1237.98   4
   3   4   1 13147.2 1287.07   8
   3   4   1 13252.8 1282.36   4
   3   4   2 98.7479 54.2866   4
  -3  -4  -2 27.2235 79.8303   7
   3   4   2-47.3410 80.8733   8
   3   4   3 32052.2 2181.90   4
   3   4   3 36406.8 2283.51   8
   3   4   4 23630.5 1873.32   8
   3   4   4 21281.9 1898.66   4
   3   4   5 8617.11 1270.95   4
   3   4   5 9227.89 1221.17   8
   3   4   6 12937.9 1500.70   8
   3   4   6 12774.6 1564.47   4
   3   4   7 4341.33 851.443   8
   3   4   7 4410.83 1011.21   4
   3   4   8 3835.29 831.590   8
   3   4   8 4957.22 1101.25   4
   3   4   9-172.658 128.784   8
   3   4  10 149.883 186.468   8
   3   4  11 7886.09 1384.46   8
   3   4  12 36.3023 50.3886   8
   3   4  13 884.692 753.089   4
   3   4  13-55.1633 170.117   8
   3   4  14 153.395 227.099   8
   3   4  14 1194.99 796.831   4
   3   4  15 76.3031 177.250   8
   3   4  15 1836.77 961.574   4
   3   4  16 313.063 315.258   8
  -3  -5  19 315.056 307.997   8
  -3  -5  18 407.965 431.253   8
  -3  -5  17 6188.44 1402.34   8
  -3  -5  16 3949.57 1013.88   8
  -3  -5  15 1014.11 457.152   8
  -3  -5  15 1068.05 571.062   6
  -3  -5  14 334.619 374.821   6
  -3  -5  14 220.663 196.631   8
  -3  -5  13 4450.98 977.914   8
  -3  -5  13 4950.48 992.462   6
  -3  -5  12 766.467 363.618   6
  -3  -5  11 663.446 357.833   6
  -3  -5  10 29901.8 2206.57   6
  -3  -5   9 37863.4 2312.00   6
  -3  -5   8-18.9669 220.515   6
  -3  -5   7 2946.85 601.598   6
  -3  -5   7 1140.44 199.883   2
  -3  -5   6 15432.1 1356.91   6
  -3  -5   5 6104.29 849.863   6
   3   5  -4 9068.68 1084.37   4
  -3  -5   4 5988.31 809.345   6
   3   5  -3-22.2161 96.3037   4
  -3  -5   3-63.7942 172.924   6
   3   5  -2 90380.5 3216.63   4
  -3  -5   2 89216.0 3435.82   6
   3   5  -1 10113.4 1124.95   4
  -3  -5   1 9876.72 1165.46   6
   3   5   0 3244.18 646.844   8
   3   5   0 3216.48 643.826   4
   3   5   1 49093.2 2682.63   4
   3   5   1 47280.3 2529.31   8
   3   5   2 55342.8 2886.71   8
   3   5   2 59211.8 3018.93   4
   3   5   3 13169.5 1452.44   4
   3   5   3 14986.9 1555.37   8
   3   5   4 250.630 253.130   4
   3   5   4 357.807 252.403   8
   3   5   5 24650.8 2047.03   8
   3   5   5 25428.1 2196.63   4
   3   5   6 2065.93 678.960   4
   3   5   6 1630.99 588.766   8
   3   5   7 2903.64 795.658   4
   3   5   7 2963.74 783.730   8
   3   5   8 3891.33 1002.53   4
   3   5   8 3544.05 850.114   8
   3   5   9 4102.56 1073.98   4
   3   5   9 3196.07 809.218   8
   3   5  10 1686.07 815.246   4
   3   5  10 472.023 268.826   8
   3   5  11 769.345 554.555   4
   3   5  11 36.4432 128.389   8
   3   5  12 579.645 421.291   8
   3   5  12 3250.61 1093.85   4
   3   5  13 44.1865 70.4075   8
   3   5  13 673.742 625.669   4
   3   5  14 240.290 234.879   8
   3   5  14 1060.07 672.615   4
   3   5  15-0.24461 87.1374   8
  -3  -6  19 778.290 524.754   8
  -3  -6  18 538.874 531.509   8
  -3  -6  17 312.195 406.001   8
  -3  -6  16 2221.60 813.685   8
  -3  -6  16 2239.52 780.373   6
  -3  -6  15 8181.34 1408.24   6
  -3  -6  15 8780.76 1549.08   8
  -3  -6  14-154.507 184.265   8
  -3  -6  14 196.312 296.763   6
  -3  -6  13 157.179 83.0139   8
  -3  -6  13 575.150 478.958   6
  -3  -6  12 12673.6 1602.00   6
  -3  -6  11 11861.5 1492.37   6
  -3  -6  10 8714.06 1188.75   6
  -3  -6   9 2757.07 642.328   6
  -3  -6   8 21471.5 1724.47   6
  -3  -6   7 2416.48 595.084   6
  -3  -6   6 12061.9 1260.86   6
  -3  -6   5 28418.0 1919.01   6
  -3  -6   4 12216.5 1280.04   6
   3   6  -4 15844.2 1515.80   4
   3   6  -3 3177.07 676.079   4
  -3  -6   3 2973.74 633.685   6
  -3  -6   2-38.5699 113.004   6
   3   6  -2-172.614 262.908   4
   3   6  -1 51576.2 2787.70   4
  -3  -6   1 52224.1 2972.49   6
   3   6   0 1566.07 533.799   4
   3   6   1 6430.76 1027.30   4
   3   6   1 6147.24 941.800   8
   3   6   2 7384.97 1158.47   4
   3   6   2 7620.62 1054.39   8
   3   6   3 89001.9 4088.32   4
   3   6   3 92591.5 3948.18   8
   3   6   4 12127.9 1521.97   4
   3   6   4 11730.3 1476.24   8
   3   6   5-67.1388 121.564   4
   3   6   5 367.794 300.714   8
   3   6   6 17408.8 1843.87   8
   3   6   6 17793.3 1961.97   4
   3   6   7 3923.51 984.193   4
   3   6   7 3907.43 902.783   8
   3   6   8 2078.66 657.119   8
   3   6   8 2697.94 849.673   4
   3   6   9 307.427 357.303   4
   3   6   9 100.596 224.055   8
   3   6  10 5822.14 1282.70   4
   3   6  10 2934.30 848.930   8
   3   6  11 611.063 497.935   4
   3   6  11 211.599 247.510   8
   3   6  12 100.313 194.548   8
   3   6  12 180.546 334.073   4
   3   6  13 254.723 293.795   8
   3   6  13 629.700 539.456   4
  -3  -7  19 533.664 529.861   8
  -3  -7  18-75.3646 200.834   8
  -3  -7  17 2169.26 827.235   8
  -3  -7  16 287.348 331.479   8
  -3  -7  16 154.924 291.620   6
  -3  -7  15 271.757 269.254   8
  -3  -7  15 457.198 389.433   6
  -3  -7  14 13053.2 1847.81   8
  -3  -7  14 13242.3 1777.54   6
  -3  -7  13 5919.42 1165.08   6
  -3  -7  12 562.727 390.606   6
  -3  -7  11 1087.71 471.614   6
  -3  -7  10 9731.06 1270.07   6
  -3  -7   9 4014.05 786.186   6
  -3  -7   8 493.177 288.675   6
  -3  -7   7 29105.6 2112.19   6
  -3  -7   6 12265.0 1352.42   6
  -3  -7   5 5087.02 812.544   6
   3   7  -4 4856.31 947.929   4
  -3  -7   4 4304.12 835.344   6
   3   7  -3 56791.6 3061.65   4
  -3  -7   3 56358.0 3103.97   6
  -3  -7   2 1191.73 353.878   6
   3   7  -2 1312.74 423.899   4
   3   7  -1 1138.52 405.927   4
  -3  -7   1 1388.49 445.018   6
   3   7   0 1537.24 567.697   4
   3   7   1 8654.33 1318.19   4
   3   7   2 6050.29 991.709   8
   3   7   2 6841.83 1217.53   4
   3   7   3 5510.73 1107.23   4
   3   7   3 3995.22 805.444   8
   3   7   4 16624.1 1753.43   8
   3   7   4 17336.1 1919.20   4
   3   7   5 438.003 83.2635   4
   3   7   5 219.684 138.258   8
   3   7   6 15.3257 208.115   4
   3   7   6 100.278 25.9548   8
   3   7   7 332.163 261.914   8
   3   7   7 487.989 307.377   4
   3   7   8 3979.05 1012.83   4
   3   7   8 2042.82 694.965   8
   3   7   9 142.239 236.036   8
   3   7   9 257.226 209.229   4
   3   7  10 379.465 403.678   4
   3   7  10 122.850 184.216   8
   3   7  11 1544.30 690.800   4
   3   7  12 208.979 256.428   4
   3   7  13 374.374 309.673   4
  -3  -8  18 518.504 556.631   8
  -3  -8  17 436.853 344.992   8
  -3  -8  17 594.504 459.099   6
  -3  -8  16 2766.41 1010.59   8
  -3  -8  16 2275.81 788.026   6
  -3  -8  15 1919.53 735.619   8
  -3  -8  15 1726.05 637.051   6
  -3  -8  14 872.642 537.368   8
  -3  -8  14 1137.65 642.733   6
  -3  -8  13 8368.18 1445.45   6
  -3  -8  12 1638.15 640.864   6
  -3  -8  11 2265.46 691.376   6
  -3  -8  10 38.4687 205.278   6
  -3  -8   9 12371.5 1452.27   6
  -3  -8   8 5029.93 920.220   6
  -3  -8   7 684.674 400.771   6
  -3  -8   6 13011.8 1478.42   6
   3   8  -5 38948.8 2802.91   4
  -3  -8   5 31540.0 2282.61   6
  -3  -8   4 1361.78 572.926   6
   3   8  -4 1326.03 495.770   4
  -3  -8   3 12.8085 112.703   6
   3   8  -3 22.0983 117.019   4
   3   8  -2 5961.01 1052.61   4
  -3  -8   2 7706.83 1307.65   6
   3   8  -1 2934.93 750.216   4
  -3  -8   1 4223.32 994.484   6
   3   8   0 1971.69 627.227   4
  -3  -8   0 2936.80 837.955   6
   3   8   1 206.122 243.790   4
   3   8   2 23786.1 2293.28   4
   3   8   2 21846.6 1978.43   8
   3   8   3 2701.62 691.069   8
   3   8   3 4034.59 959.210   4
   3   8   4 5574.41 1193.58   4
   3   8   4 3041.38 746.101   8
   3   8   5 1861.67 611.560   8
   3   8   5 3713.34 968.700   4
   3   8   6 10289.5 1609.15   4
   3   8   6 5736.48 1125.04   8
   3   8   7-39.4875 238.492   4
   3   8   7 105.323 127.040   8
   3   8   8-173.049 312.058   4
   3   8   8 2.91925 86.8053   8
   3   8   9 1638.01 619.420   4
   3   8  10 2.72461 153.283   4
   3   8  11 20.7648 224.966   4
  -3  -9  18 538.831 505.779   8
  -3  -9  17-112.177 307.226   8
  -3  -9  17 111.224 286.853   6
  -3  -9  16-141.771 177.031   8
  -3  -9  16 161.939 214.461   6
  -3  -9  15 74.6671 113.507   8
  -3  -9  15 449.102 327.217   6
  -3  -9  14 222.176 282.571   8
  -3  -9  14 389.733 336.766   6
  -3  -9  13 304.665 377.250   6
  -3  -9  12 179.507 246.791   6
  -3  -9  11 8216.01 1309.28   6
  -3  -9  10-24.2165 41.4868   6
  -3  -9   9 1222.25 490.067   6
  -3  -9   8 1252.60 483.300   6
  -3  -9   7 240.885 250.359   6
  -3  -9   6 88.6766 131.693   6
  -3  -9   5 2784.18 742.267   6
   3   9  -5 3521.59 892.325   4
   3   9  -4 19265.7 2072.76   4
  -3  -9   4 20634.0 2112.14   6
   3   9  -3 1269.19 510.192   4
  -3  -9   3 1894.73 706.436   6
  -3  -9   2 302.812 331.666   6
   3   9  -2 411.765 234.877   4
  -3  -9   1 5489.20 1264.02   6
   3   9  -1 3216.55 841.973   4
  -3  -9   0 5495.10 1352.81   6
   3   9   0 3286.31 885.503   4
   3   9   1 81.3054 154.483   4
   3   9   2 574.905 443.802   4
   3   9   3 1707.88 674.376   4
   3   9   4 588.412 312.986   8
   3   9   4 1767.50 688.863   4
   3   9   5 312.673 337.914   4
   3   9   6 980.291 603.518   4
   3   9   7 6272.61 1360.09   4
   3   9   8 371.606 156.834   4
   3   9   9-244.738 382.969   4
   3   9  10 242.118 110.451   4
  -3 -10  18-13.8665 188.397   8
  -3 -10  18 277.231 334.156   6
   3  10 -18-85.8669 438.980   5
  -3 -10  17 663.835 518.437   8
  -3 -10  17 401.307 382.517   6
  -3 -10  16 196.694 305.454   8
  -3 -10  16 32.6155 145.270   6
  -3 -10  15 43.3649 155.073   6
  -3 -10  15 141.255 311.455   8
  -3 -10  14 959.184 495.990   8
  -3 -10  14 1068.50 533.891   6
  -3 -10  13 2445.70 835.460   6
  -3 -10  12 1275.50 599.356   6
  -3 -10  11 100.697 138.557   6
  -3 -10  10 1212.81 469.271   6
  -3 -10   9 2297.30 718.478   6
  -3 -10   8 2510.46 688.555   6
  -3 -10   7 133.944 285.249   6
  -3 -10   6 5370.97 1122.82   6
   3  10  -5 582.827 447.207   4
  -3 -10   5 19.8715 203.393   6
  -3 -10   4 690.910 384.171   6
   3  10  -4 466.719 314.012   4
   3  10  -3 5794.88 1201.97   4
  -3 -10   3 6978.74 1406.98   6
  -3 -10   2 2599.11 895.810   6
   3  10  -2 1594.31 616.591   4
  -3 -10   1 2665.53 1018.80   6
   3  10  -1 1196.45 543.263   4
  -3 -10   0 61.5270 495.440   6
   3  10   0-0.94868 135.099   4
  -3 -10  -1 7629.53 1904.09   6
   3  10   1 4582.78 1174.75   4
   3  10   2 316.740 327.215   4
   3  10   3 127.233 268.415   4
   3  10   4 2379.90 853.308   4
   3  10   5 2058.35 754.063   4
   3  10   6 201.498 353.906   4
   3  10   7 613.016 498.246   4
   3  10   8 1371.41 701.655   4
   3  10   9 555.855 516.167   4
   3  11 -18-205.618 500.775   5
  -3 -11  18 94.5748 220.101   6
  -3 -11  17 29.3611 325.333   8
  -3 -11  17 328.140 399.250   6
  -3 -11  16 514.063 434.904   6
  -3 -11  16 212.854 288.654   8
  -3 -11  15 65.3348 188.469   8
  -3 -11  15 711.619 496.793   6
  -3 -11  14 69.6148 287.117   8
  -3 -11  14 360.488 443.937   6
  -3 -11  13 799.180 403.766   6
  -3 -11  12 4337.96 1059.99   6
  -3 -11  11 2000.64 696.758   6
  -3 -11  10 2907.48 846.899   6
  -3 -11   9 3473.71 935.790   6
  -3 -11   8 589.164 414.470   6
  -3 -11   7 877.983 498.974   6
  -3 -11   6 1099.83 530.783   6
   3  11  -5 7906.51 1509.71   4
  -3 -11   5 8463.48 1465.36   6
   3  11  -4 2712.95 893.162   4
  -3 -11   4 2433.97 809.519   6
   3  11  -3 187.377 156.391   4
  -3 -11   3 863.708 640.896   6
  -3 -11   2 1175.93 700.095   6
   3  11  -2 1000.06 561.614   4
  -3 -11   1 3702.31 1216.21   6
   3  11  -1 2995.05 900.481   4
  -3 -11   0 466.251 678.281   6
   3  11   0 172.894 244.973   4
   3  11   1 283.345 274.258   4
  -3 -11  -1 395.862 353.772   6
  -3 -11  -2 8639.85 2403.65   6
   3  11   2 3276.53 1002.43   4
   3  11   3 600.448 476.677   4
   3  11   4 291.475 371.593   4
   3  11   5 251.136 373.521   4
   3  11   6 2313.99 914.731   4
   3  11   7 223.883 277.455   4
  -3 -12  17 281.369 417.226   8
  -3 -12  17 161.255 230.955   6
  -3 -12  16 212.928 316.882   6
  -3 -12  16 86.9905 144.446   8
  -3 -12  15 113.320 295.854   8
  -3 -12  15 113.739 183.132   6
  -3 -12  14 668.993 486.053   8
  -3 -12  14 1290.24 677.630   6
  -3 -12  13 382.118 433.459   6
  -3 -12  12 193.637 308.024   6
  -3 -12  11 1692.38 687.471   6
  -3 -12  10 119.114 143.816   6
  -3 -12   9 287.232 364.350   6
  -3 -12   8 529.595 455.539   6
  -3 -12   7 5420.32 1243.54   6
  -3 -12   6 199.569 329.041   6
  -3 -12   5-50.0373 323.347   6
   3  12  -5 506.229 470.314   4
  -3 -12   4 466.244 332.858   6
   3  12  -4 547.813 444.394   4
  -3 -12   3 1156.96 718.194   6
   3  12  -3 813.675 550.214   4
   3  12  -2-118.435 139.467   4
  -3 -12   2 169.695 235.090   6
  -3 -12   1 451.364 601.870   6
   3  12  -1 706.946 529.083   4
   3  12   0 6449.39 1440.79   4
  -3 -12   0 11544.0 2530.74   6
   3  12   1 355.519 289.817   4
  -3 -12  -1 580.125 593.883   6
   3  12   2 92.4909 160.315   4
  -3 -12  -2 166.968 356.802   6
  -3 -12  -3 782.365 790.112   6
   3  12   3 441.335 441.817   4
   3  12   4 709.063 558.468   4
   3  12   5 341.384 385.587   4
   3  12   6 159.824 217.992   4
  -3 -13  16 290.364 362.096   8
  -3 -13  16 502.156 500.033   6
  -3 -13  15-44.0797 144.438   6
  -3 -13  15-145.145 228.324   8
  -3 -13  14 176.033 259.236   8
  -3 -13  14 70.2083 151.413   6
  -3 -13  13 643.427 447.806   6
  -3 -13  13 707.120 466.981   8
  -3 -13  12 395.617 360.871   6
  -3 -13  11 82.2847 167.257   6
  -3 -13  10 716.653 456.221   6
  -3 -13   9 2277.74 845.715   6
  -3 -13   8 476.330 431.578   6
  -3 -13   7 99.3593 270.218   6
  -3 -13   6 1298.22 681.373   6
  -3 -13   5 199.045 304.444   6
   3  13  -5 335.495 344.178   4
   3  13  -4 26.8356 95.7671   4
  -3 -13   4 162.778 198.097   6
   3  13  -3 880.161 650.773   4
  -3 -13   3 909.907 620.522   6
  -3 -13   2 7365.86 1899.97   6
   3  13  -2 5266.00 1394.42   4
  -3 -13   1 560.815 585.245   6
   3  13  -1 8.16265 134.187   5
   3  13  -1 29.0087 111.092   4
  -3 -13   0 184.533 483.677   6
   3  13   0-131.512 117.289   4
   3  13   1 1202.44 680.004   4
  -3 -13  -1 2212.82 1242.29   6
   3  13   2 171.892 95.0521   4
  -3 -13  -2 888.008 936.210   6
  -3 -13  -3 248.592 438.337   6
   3  13   3-57.5699 179.966   4
  -3 -13  -4 60.6044 400.731   6
   3  13   4-132.327 294.338   4
  -3 -14  13 186.155 250.060   6
  -3 -14  12 551.975 429.248   6
  -3 -14  11 299.391 339.015   6
  -3 -14  10-48.5103 140.038   6
  -3 -14   9 217.172 260.707   6
  -3 -14   8 729.836 551.573   6
  -3 -14   7 319.354 439.968   6
  -3 -14   6 203.398 305.067   6
  -3 -14   5 1088.20 658.839   6
   3  14  -4 1541.57 844.535   4
  -3 -14   4 680.471 494.567   6
   3  14  -3 446.740 503.341   4
   3  14  -3-47.2776 145.073   5
   3  14  -2 13.3374 188.826   4
   3  14  -2-28.0293 146.623   5
   3  14  -1 896.142 596.658   4
   3  14   0 91.4023 189.288   4
   3  14   1 365.737 461.324   4
   3  15  -7 248.304 241.292   5
   3  15  -6 797.825 583.599   5
   3  15  -5-98.6014 284.317   5
   3  15  -4 160.788 307.028   4
   3  15  -4 32.8170 157.973   5
   3  15  -3 71.2990 147.597   5
   3  15  -3 166.567 319.878   4
   3  15  -2 60.8811 58.1926   4
  -4  17  -2-25.9953 166.953   5
  -4  17  -3-77.1200 252.155   5
  -4  17  -4 446.325 424.975   5
  -4  16   0 162.573 246.886   4
  -4  16  -1 365.919 342.549   5
  -4  16  -1 790.945 628.705   4
  -4  16  -2 402.624 367.551   5
  -4  16  -2 856.679 637.623   4
  -4  16  -3-147.096 243.072   5
  -4  16  -4 118.269 200.608   5
  -4  16  -5 131.425 201.292   5
  -4  16  -6 899.907 559.819   5
  -4  16  -7-18.1403 313.884   5
  -4  16  -8-85.0560 246.607   5
  -4  16  -9 754.469 572.759   5
  -4  16 -10 206.691 328.117   5
  -4  15   3 292.149 352.004   4
  -4  15   2 315.675 329.166   4
  -4  15   1 1151.69 674.646   4
  -4  15   0 354.701 368.019   5
  -4  15   0 1174.45 671.810   4
  -4  15  -1 7.84490 35.0401   5
  -4  15  -1 561.174 499.161   4
  -4  15  -2 67.0156 141.655   5
  -4  15  -2 278.441 450.314   4
  -4  15  -3-25.3713 93.1627   5
  -4  15  -4 947.180 531.833   5
  -4  15  -5 80.9370 165.107   5
  -4  15  -6 433.466 257.616   5
  -4  15  -7 762.273 414.796   5
  -4  15  -8 200.926 153.133   5
  -4  15  -9 95.6079 140.033   5
  -4  15 -10 444.612 548.090   5
  -4  15 -11 210.795 155.554   5
  -4  15 -12-324.519 596.768   5
  -4  15 -13-10.4411 59.2843   5
  -4  14   6 484.122 380.888   4
  -4  14   5 10.7464 44.4209   4
  -4  14   4-80.1134 183.319   4
  -4  14   3 673.525 420.909   4
  -4  14   2 1040.90 576.692   4
  -4  14   1 128.618 194.514   5
  -4  14   1 343.796 390.724   4
  -4  14   0 141.204 221.854   5
  -4  14   0 466.289 435.940   4
  -4  14  -1 2114.51 752.372   5
  -4  14  -1 4330.77 1227.39   4
  -4  14  -2 664.068 494.671   5
  -4  14  -2 477.613 458.472   4
  -4  14  -3 15.3407 191.345   5
  -4  14  -4 478.268 322.162   5
  -4  14  -5 564.165 398.807   5
  -4  14  -6-171.312 261.283   5
  -4  14  -7 326.278 294.689   5
  -4  14  -8 2114.52 831.790   5
  -4  14  -9 1698.08 788.430   5
  -4  14 -10 823.624 563.069   5
  -4  14 -11 16.9149 167.968   5
  -4  14 -12 2500.02 1079.64   5
  -4  14 -13 254.350 138.079   5
  -4  14 -14 169.296 87.8721   5
  -4  14 -15 248.066 322.566   5
  -4  13   8 683.604 456.366   4
  -4  13   7-21.8225 98.5083   4
  -4  13   6-18.1340 97.5472   4
  -4  13   5 1176.28 538.211   4
  -4  13   4 129.088 106.345   4
  -4  13   3 703.262 445.493   4
  -4  13   2 278.565 326.585   4
  -4  13   2 138.260 192.960   5
  -4  13   1 3163.83 858.294   5
  -4  13   1 5642.57 1260.22   4
  -4  13   0 965.791 472.697   5
  -4  13   0 2200.39 816.369   4
  -4  13  -1 2367.52 756.822   5
  -4  13  -1 2131.49 836.308   4
  -4  13  -2 7879.89 1548.42   4
  -4  13  -2 6973.17 1344.85   5
  -4  13  -3 3715.53 953.451   5
  -4  13  -3 3418.08 1052.73   4
  -4  13  -4 575.678 232.243   5
  -4  13  -5 373.050 344.391   5
  -4  13  -6 4884.29 1187.51   5
  -4  13  -7 1189.15 660.096   5
  -4  13  -8 406.392 407.601   5
  -4  13  -9 3259.68 1062.24   5
  -4  13 -10 4405.50 1264.22   5
  -4  13 -11 218.722 372.015   5
  -4  13 -12 1011.21 721.220   5
  -4  13 -13 1413.17 758.529   5
  -4  13 -14 364.955 153.193   5
  -4  13 -15-489.163 473.318   5
  -4  13 -16 132.138 286.197   5
  -4  13 -17 179.921 282.244   5
  -4  12   9 124.195 150.902   4
  -4  12   8 72.1621 142.818   4
  -4  12   7 727.762 445.314   4
  -4  12   6 96.7900 243.978   4
  -4  12   5 310.560 262.512   4
  -4  12   4 173.216 150.266   4
  -4  12   3 2057.03 746.153   4
  -4  12   3 1279.29 491.949   5
  -4  12   2 5.80870 119.272   4
  -4  12   2 117.294 242.517   5
  -4  12   1 670.119 448.062   1
  -4  12   1 392.709 308.784   5
  -4  12   1 504.496 363.285   4
  -4  12   0 24023.4 2375.97   1
  -4  12   0 24198.3 2540.23   4
  -4  12   0 23536.3 2271.11   5
  -4  12  -1 8345.94 1388.59   5
  -4  12  -1 8164.63 1408.61   1
  -4  12  -1 8797.86 1578.44   4
  -4  12  -2 7.33407 256.081   5
  -4  12  -2 209.278 312.115   1
  -4  12  -2 190.416 152.876   4
  -4  12  -3 789.605 369.312   5
  -4  12  -3 951.556 525.891   4
  -4  12  -3 881.274 471.131   1
  -4  12  -4 8281.08 1418.06   1
  -4  12  -4 8171.13 1386.16   5
  -4  12  -5 170.978 150.372   5
  -4  12  -5 245.480 281.260   1
  -4  12  -6 894.291 630.886   5
  -4  12  -6 988.877 588.077   1
  -4  12  -7 3723.41 1056.35   5
  -4  12  -7 3246.95 995.889   1
  -4  12  -8 5842.43 1288.57   1
  -4  12  -8 5205.14 1296.79   5
  -4  12  -9 235.944 430.086   5
  -4  12 -10 1193.58 778.466   5
  -4  12 -11 8320.90 1754.19   5
   4 -12  11 4401.35 1049.87   8
  -4  12 -12 832.220 650.580   5
   4 -12  12 274.228 293.742   8
   4 -12  13 190.699 291.078   8
  -4  12 -13-332.209 452.444   5
   4 -12  14 1128.98 631.544   8
  -4  12 -14 1528.29 786.870   5
   4 -12  15 274.427 324.008   8
  -4  12 -15 214.897 535.524   5
   4 -12  16-41.3048 123.998   8
  -4  12 -16 329.012 389.041   5
  -4  12 -17 377.984 524.030   5
   4 -12  17 154.076 300.846   8
   4 -12  18 894.114 668.198   8
  -4  11  11 109.810 146.229   4
  -4  11  10 108.801 192.595   4
  -4  11   9 638.739 417.661   4
  -4  11   8-9.23249 98.0672   7
  -4  11   8 180.767 335.345   4
  -4  11   7 26.4368 58.5954   7
  -4  11   7 46.4030 105.628   4
  -4  11   6 2584.00 801.632   7
  -4  11   6 3522.08 919.582   4
  -4  11   5 5590.39 1139.18   4
  -4  11   4 1326.49 557.391   4
  -4  11   3 641.621 365.303   5
  -4  11   3 731.518 399.053   1
  -4  11   3 439.468 196.489   4
  -4  11   2 20599.4 2096.42   1
  -4  11   2 21157.2 2219.34   4
  -4  11   1 2904.29 784.492   1
  -4  11   1 2723.96 713.610   5
  -4  11   1 3464.70 903.082   4
  -4  11   0 8560.94 1317.25   5
  -4  11   0 8153.08 1304.44   1
  -4  11   0 8956.20 1477.20   4
  -4  11  -1 5452.47 1091.64   1
  -4  11  -1 6205.28 1114.63   5
  -4  11  -1 6246.46 1259.27   4
  -4  11  -2 9923.03 1445.97   1
  -4  11  -2 8347.77 1294.98   5
  -4  11  -2 10268.9 1594.55   4
  -4  11  -3-219.949 366.974   5
  -4  11  -3 251.790 338.315   4
  -4  11  -3-407.430 363.081   1
  -4  11  -4-215.596 355.121   5
  -4  11  -4 124.537 54.6475   1
  -4  11  -5 15295.2 1881.26   5
  -4  11  -5 13220.9 1767.53   1
  -4  11  -6 1156.96 562.460   5
  -4  11  -6 1364.19 519.174   1
  -4  11  -7 3959.67 1071.78   5
   4 -11   7 2169.00 590.621   8
  -4  11  -7 3996.65 993.009   1
  -4  11  -8 941.302 646.616   5
   4 -11   8 372.456 252.425   8
  -4  11  -8 110.737 186.483   1
  -4  11  -9 13293.3 1974.17   5
  -4  11  -9 12874.5 1880.28   1
   4 -11   9 10087.9 1429.42   8
   4 -11  10 239.435 158.329   8
  -4  11 -10 849.401 552.131   1
  -4  11 -10 1086.83 710.743   5
  -4  11 -10 373.780 290.943   2
   4 -11  11 500.204 397.066   8
  -4  11 -11 291.577 481.596   5
  -4  11 -11 751.455 513.519   2
   4 -11  12 2275.27 814.113   8
  -4  11 -12 1993.19 830.406   5
  -4  11 -12 2044.42 777.400   2
  -4  11 -13 5117.89 1394.62   5
   4 -11  13 3683.12 1055.56   8
  -4  11 -14-328.001 484.606   5
   4 -11  14 197.726 300.848   8
  -4  11 -15 1460.03 889.251   5
   4 -11  15 886.776 544.952   8
  -4  11 -16 5283.13 1667.98   5
   4 -11  16 4662.87 1342.24   8
  -4  11 -17 284.506 466.163   5
   4 -11  17 175.306 329.854   8
   4 -11  18 69.3481 316.689   8
  -4  10  12 244.827 281.383   4
  -4  10  11 201.555 257.191   4
  -4  10  10 354.928 283.876   4
  -4  10  10 467.187 337.188   7
  -4  10   9 195.084 140.645   4
  -4  10   9 144.268 213.053   7
  -4  10   8 2459.38 721.170   7
  -4  10   8 2806.85 787.143   4
  -4  10   7 1731.17 636.646   4
  -4  10   7 1129.47 484.426   7
  -4  10   6-131.586 222.511   7
  -4  10   6 202.904 252.675   4
  -4  10   5 684.643 404.779   7
  -4  10   5 872.790 430.265   4
  -4  10   5 916.962 392.849   1
  -4  10   4 8357.33 1261.13   1
  -4  10   4 9131.30 1398.36   7
  -4  10   4 9008.69 1366.94   4
  -4  10   3 476.105 356.355   5
  -4  10   3 34.3952 270.543   1
  -4  10   3 34.5831 148.676   4
  -4  10   2 7267.12 1167.86   1
  -4  10   2 4745.30 891.835   5
  -4  10   2 6343.37 1160.72   4
  -4  10   1 2697.85 695.518   5
  -4  10   1 2567.90 728.014   4
  -4  10   1 2710.70 699.585   1
  -4  10   0 1485.85 515.579   5
  -4  10   0 1494.90 522.461   1
  -4  10   0 1436.70 550.252   4
  -4  10  -1 864.708 308.708   5
  -4  10  -1 842.615 430.773   4
  -4  10  -1 707.895 338.766   1
  -4  10  -2 504.143 113.091   5
  -4  10  -2 768.730 459.990   4
  -4  10  -2 677.506 378.886   1
  -4  10  -3 29635.7 2368.73   1
  -4  10  -3 28122.4 2328.44   5
  -4  10  -4 5603.55 1064.78   5
  -4  10  -4 5037.59 982.338   1
  -4  10  -5 11095.3 1480.50   5
   4 -10   5 10678.8 1137.61   8
  -4  10  -5 10697.3 1502.33   1
  -4  10  -6 34089.1 2742.25   1
  -4  10  -6 37327.8 2846.85   5
  -4  10  -7 5707.84 1137.14   1
   4 -10   7 4659.37 859.592   8
  -4  10  -7 4939.43 1087.59   2
  -4  10  -7 5201.88 1153.57   5
  -4  10  -8 3295.40 929.764   1
   4 -10   8 3620.88 815.646   8
  -4  10  -8 2614.84 767.146   2
  -4  10  -8 4149.69 1045.70   5
   4 -10   9 2392.00 696.937   8
  -4  10  -9 3210.93 969.227   5
  -4  10  -9 2102.24 712.942   2
  -4  10  -9 2918.52 847.378   1
  -4  10 -10 9240.36 1642.73   5
  -4  10 -10 7803.76 1434.94   1
  -4  10 -10 8703.95 1459.69   2
   4 -10  10 8133.25 1368.81   8
   4 -10  11 4426.34 1046.86   8
  -4  10 -11 4720.95 1212.39   5
  -4  10 -11 4941.86 1141.38   2
  -4  10 -11 4843.37 1158.27   1
   4 -10  12 80.6599 153.873   8
  -4  10 -12 113.887 134.224   2
  -4  10 -13 2156.43 824.067   5
   4 -10  13 1720.01 700.262   8
  -4  10 -13 863.478 536.551   2
   4 -10  14 3441.03 1025.00   8
  -4  10 -14 3151.80 1066.19   5
  -4  10 -15 254.886 477.294   5
   4 -10  15 469.002 417.643   8
   4 -10  16 1939.67 882.373   8
  -4  10 -16 1510.10 935.423   5
   4 -10  17 271.048 407.815   8
   4 -10  18 331.059 375.318   8
  -4   9  13-168.436 267.587   4
  -4   9  12 51.2870 32.5957   4
  -4   9  11 136.080 200.523   7
  -4   9  11 137.373 33.6496   4
  -4   9  10 856.451 417.135   7
  -4   9  10 1296.72 579.493   4
  -4   9   9 95.1382 149.068   7
  -4   9   9 174.838 276.919   4
  -4   9   8 218.553 214.909   7
  -4   9   8 97.9425 201.127   4
  -4   9   7 10390.7 1445.98   7
  -4   9   7 9747.18 1379.88   4
  -4   9   6 10705.9 1446.96   7
  -4   9   6 10088.4 1315.77   1
  -4   9   6 10533.4 1411.71   4
  -4   9   5 330.547 228.701   1
  -4   9   5 305.461 230.519   7
  -4   9   5 277.730 254.641   4
  -4   9   4 1123.62 417.236   7
  -4   9   4 1279.54 480.822   4
  -4   9   4 1478.96 497.065   1
  -4   9   3 6708.45 1129.15   4
  -4   9   3 5966.04 1087.12   7
  -4   9   3 6403.41 1003.28   1
  -4   9   2 3137.65 677.110   5
  -4   9   2 4020.19 865.288   7
  -4   9   2 3645.77 811.922   4
  -4   9   2 3432.27 761.211   1
  -4   9   1 61.0219 92.0560   1
  -4   9   1 15.4445 35.3269   4
   4  -9  -1 144.063 106.578   6
  -4   9   0 3128.05 688.418   5
  -4   9   0 2622.63 695.968   1
  -4   9   0 2983.39 766.813   4
  -4   9  -1 10576.2 1293.10   5
  -4   9  -1 10680.7 1338.85   1
  -4   9  -1 10423.3 1434.69   4
  -4   9  -2 184.168 234.017   1
  -4   9  -2-134.354 228.578   5
  -4   9  -2 247.822 317.578   4
  -4   9  -3-41.3104 248.877   5
  -4   9  -3 133.314 300.983   1
   4  -9   3 1.89274 67.4289   8
   4  -9   4 60842.1 2480.54   8
  -4   9  -4 59180.3 3326.93   1
  -4   9  -4 58296.0 3218.33   5
  -4   9  -5 12444.4 1520.67   5
  -4   9  -5 14083.3 1634.20   2
  -4   9  -5 13787.8 1635.96   1
   4  -9   5 9831.53 1092.14   8
  -4   9  -6 7396.56 1234.25   1
  -4   9  -6 6999.88 1155.38   2
   4  -9   6 6110.93 906.659   8
  -4   9  -6 7654.61 1234.55   5
   4  -9   7 594.515 339.896   8
  -4   9  -7 865.012 447.330   5
  -4   9  -7 716.654 376.117   2
  -4   9  -7 792.380 405.546   1
  -4   9  -8 3671.18 918.231   5
  -4   9  -8 3689.22 871.067   2
   4  -9   8 3230.38 761.789   8
  -4   9  -8 3514.94 894.811   1
  -4   9  -9 416.780 206.224   5
  -4   9  -9 58.3270 174.836   2
  -4   9  -9 280.965 348.349   1
   4  -9   9 162.120 159.362   8
  -4   9 -10 2409.11 734.906   5
  -4   9 -10 2460.11 748.816   2
   4  -9  10 2857.75 774.123   8
  -4   9 -10 2323.77 759.658   1
  -4   9 -11 7881.94 1448.89   5
   4  -9  11 8170.26 1412.72   8
  -4   9 -11 7728.05 1392.62   1
  -4   9 -11 7910.04 1462.03   2
  -4   9 -12 4942.93 1160.15   1
  -4   9 -12 9658.81 1651.78   5
  -4   9 -12 5800.88 1257.61   2
   4  -9  12 8638.74 1502.73   8
  -4   9 -13 64.0001 196.231   2
  -4   9 -13 169.475 437.888   5
   4  -9  13-78.4147 169.178   8
  -4   9 -14-60.3103 130.208   5
   4  -9  14 248.866 351.836   8
   4  -9  15 2622.77 933.303   8
  -4   9 -15 3187.31 1108.59   5
   4  -9  16 1211.33 665.221   8
  -4   9 -16 1362.66 760.507   5
   4  -9  17 221.456 462.431   8
   4  -9  18 138.911 220.593   8
  -4   8  14-110.145 240.577   4
  -4   8  13 670.392 378.738   4
  -4   8  12 312.162 204.816   4
  -4   8  12 358.718 287.785   7
  -4   8  11-2.81685 127.437   7
  -4   8  11-190.631 257.974   4
  -4   8  10 521.281 235.192   4
  -4   8  10 848.761 410.039   7
  -4   8   9 5098.18 974.948   7
  -4   8   9 6149.05 1062.68   4
  -4   8   8 2864.51 655.522   1
  -4   8   8 4211.11 869.453   7
  -4   8   8 5511.96 982.334   4
  -4   8   7 98.2956 133.659   1
  -4   8   7 265.668 233.735   4
  -4   8   7 472.122 333.712   7
  -4   8   6 5339.00 973.159   4
  -4   8   6 4200.15 780.390   1
  -4   8   6 4553.73 910.642   7
  -4   8   5 204.034 174.538   1
  -4   8   5 320.801 280.137   4
  -4   8   5 134.981 194.523   7
  -4   8   4 4107.42 766.297   1
  -4   8   4 3398.55 765.019   7
  -4   8   4 4105.40 837.003   4
  -4   8   3 4778.43 909.411   7
  -4   8   3 5219.96 892.751   1
  -4   8   3 5068.11 913.233   4
  -4   8   2 5149.38 831.327   5
  -4   8   2 4709.74 898.257   7
  -4   8   2 5066.65 927.821   4
  -4   8   2 5102.07 876.124   1
  -4   8   1 2796.09 651.383   5
  -4   8   1 3314.46 737.678   1
  -4   8   1 2954.72 710.357   4
  -4   8   1 2615.08 696.725   7
  -4   8   0 2179.02 571.365   5
  -4   8   0 2161.23 623.938   1
  -4   8   0 2086.43 590.484   4
  -4   8  -1 863.990 353.003   5
  -4   8  -1 522.231 287.579   4
  -4   8  -1 865.656 375.177   1
   4  -8   2 56259.1 1676.03   8
  -4   8  -2 49455.0 2694.45   5
  -4   8  -2 52255.0 2976.54   4
  -4   8  -2 49006.5 2848.55   1
  -4   8  -3 25577.6 2003.88   2
  -4   8  -3 28030.5 2157.97   1
   4  -8   3 30826.9 1552.09   8
  -4   8  -3 24519.6 1950.14   5
  -4   8  -4 3652.41 716.224   5
  -4   8  -4 4323.87 871.866   1
  -4   8  -4 3944.40 788.182   2
   4  -8   4 5125.95 696.469   8
  -4   8  -5-7.52401 350.184   5
  -4   8  -5 152.936 143.655   2
  -4   8  -5 499.559 319.014   1
   4  -8   5 177.487 200.149   8
  -4   8  -6 15520.5 1689.64   1
  -4   8  -6 14361.3 1594.87   2
   4  -8   6 12400.7 1266.03   8
  -4   8  -6 11855.2 1401.62   5
  -4   8  -7 2367.07 696.735   1
   4  -8   7 2037.53 593.821   8
  -4   8  -7 2393.14 657.566   2
  -4   8  -7 1521.66 431.570   5
  -4   8  -8 2211.85 704.667   2
  -4   8  -8 1808.66 553.276   5
  -4   8  -8 2721.61 761.770   1
   4  -8   8 1869.33 555.498   8
  -4   8  -9 5137.40 998.719   5
  -4   8  -9 6148.18 1129.44   2
   4  -8   9 6006.09 1060.56   8
  -4   8  -9 5839.29 1088.46   1
  -4   8 -10 154.032 291.523   2
  -4   8 -10 359.910 294.538   1
   4  -8  10 695.969 371.925   8
  -4   8 -10 87.0832 339.418   5
  -4   8 -11 609.546 443.229   2
   4  -8  11 940.681 467.556   8
  -4   8 -11 324.466 225.426   5
  -4   8 -11 661.154 470.446   1
  -4   8 -12-8.18141 327.773   2
   4  -8  12 9.24479 285.654   8
  -4   8 -12 133.550 102.891   5
  -4   8 -12 175.688 268.098   1
  -4   8 -13 5397.34 1248.48   5
   4  -8  13 4018.95 1075.42   8
  -4   8 -13 3018.86 939.293   2
  -4   8 -14 828.392 483.342   5
  -4   8 -14 532.396 447.145   2
   4  -8  14 959.295 581.108   8
   4  -8  15-119.995 259.778   8
  -4   8 -15-87.6373 68.7718   5
   4  -8  16 209.658 356.027   8
   4  -8  17 1278.00 793.746   8
   4  -8  18 32.9879 159.346   8
  -4   7  15 348.104 294.636   4
  -4   7  14 700.288 403.172   4
  -4   7  13 194.973 119.810   7
  -4   7  13 211.903 191.620   4
  -4   7  12 91.3181 72.2096   4
  -4   7  12-67.6442 213.548   7
  -4   7  11 7922.58 1194.82   7
  -4   7  11 9425.18 1315.93   4
  -4   7  10 586.398 241.818   7
  -4   7  10 820.676 309.400   4
  -4   7   9 551.476 222.045   4
  -4   7   9 131.776 204.005   7
  -4   7   8 4030.43 717.289   1
  -4   7   8 4816.58 862.829   7
  -4   7   8 6265.69 996.271   4
  -4   7   7 78.0362 230.321   4
  -4   7   7 172.867 92.9512   7
  -4   7   7 350.565 220.658   1
  -4   7   6 588.273 284.325   1
  -4   7   6 766.216 397.826   7
  -4   7   6 1058.99 442.089   4
  -4   7   5 5578.13 944.193   7
  -4   7   5 5391.23 856.710   1
  -4   7   5 3147.16 384.173   8
  -4   7   5 6055.16 965.280   4
  -4   7   4 27021.3 2052.72   7
  -4   7   4 32029.1 2169.03   4
  -4   7   4 32505.0 2069.72   1
  -4   7   3 10457.6 1284.64   7
  -4   7   3 10625.5 1265.30   4
  -4   7   3 10652.8 1178.60   1
  -4   7   2 524.422 340.889   7
  -4   7   2 918.131 328.018   1
  -4   7   2 370.505 193.849   4
  -4   7   1 6027.23 868.752   5
  -4   7   1 5860.87 960.146   7
  -4   7   1 6581.87 951.376   4
   4  -7  -1 3484.99 388.448   6
  -4   7   1 5690.70 864.953   1
  -4   7   0 6405.26 910.165   5
  -4   7   0 6826.18 983.447   4
  -4   7   0 6238.65 980.003   7
  -4   7   0 6917.87 970.383   1
  -4   7  -1 16.6577 48.2030   5
  -4   7  -1-120.249 187.594   1
  -4   7  -1 47.0191 157.192   4
  -4   7  -1 128.206 266.280   2
  -4   7  -2 15941.9 1432.74   5
   4  -7   2 21985.9 1208.75   8
  -4   7  -2 19047.8 1640.17   1
  -4   7  -2 18132.1 1593.04   2
  -4   7  -2 18251.1 1669.29   4
  -4   7  -3 4054.19 775.283   2
  -4   7  -3 3635.58 666.278   5
  -4   7  -3 4730.02 819.214   1
   4  -7   3 4110.50 575.878   8
  -4   7  -4 6041.05 631.622   6
  -4   7  -4 8574.62 1145.50   1
  -4   7  -4 7048.87 968.868   5
  -4   7  -4 7100.37 1039.53   2
   4  -7   4 8971.26 928.771   8
  -4   7  -5 4775.11 812.171   5
  -4   7  -5 5658.75 944.666   1
  -4   7  -5 5811.62 988.152   2
   4  -7   5 5419.90 794.022   8
  -4   7  -6 227.208 129.919   5
  -4   7  -6 643.022 393.577   1
   4  -7   6 489.956 270.970   8
  -4   7  -6 515.120 389.376   2
   4  -7   7 27287.7 1993.04   8
  -4   7  -7 24222.5 2015.94   5
  -4   7  -7 30588.6 2332.64   2
  -4   7  -7 30568.2 2315.93   1
   4  -7   8 3628.33 766.144   8
  -4   7  -8 3202.86 694.605   5
  -4   7  -8 4982.12 978.262   1
  -4   7  -8 4670.47 991.992   2
  -4   7  -9 13986.3 1649.15   5
  -4   7  -9 16524.3 1769.05   1
  -4   7  -9 16195.6 1891.82   2
   4  -7   9 14059.0 1576.95   8
  -4   7 -10 976.420 436.869   5
  -4   7 -10 651.606 369.345   1
   4  -7  10 642.296 367.696   8
  -4   7 -11 4927.34 1042.43   5
  -4   7 -11 4824.31 1002.49   1
   4  -7  11 4174.11 962.315   8
   4  -7  12 62.4153 184.308   8
  -4   7 -12 281.216 296.340   5
  -4   7 -12 156.244 206.342   1
  -4   7 -13-174.350 235.590   5
   4  -7  13 124.097 355.705   8
   4  -7  14 3931.38 1029.92   8
  -4   7 -14 4428.13 1148.52   5
  -4   7 -15 955.412 596.030   5
   4  -7  15 1198.31 577.044   8
   4  -7  16 295.455 447.106   8
   4  -7  17 333.090 497.123   8
   4  -7  18 463.120 490.561   8
  -4   6  16 687.893 485.682   4
  -4   6  15 4.92571 89.2913   4
  -4   6  14 516.131 314.339   7
  -4   6  14 122.878 197.757   4
  -4   6  13 3793.27 876.606   7
  -4   6  13 4050.14 919.280   4
  -4   6  12 1479.50 515.992   7
  -4   6  12 1469.55 538.319   4
  -4   6  11 390.578 183.321   4
  -4   6  11 406.376 271.240   7
  -4   6  10 5002.82 916.641   7
  -4   6  10 5004.85 907.903   4
  -4   6   9 14530.5 1553.42   7
  -4   6   9 15067.2 1517.25   4
  -4   6   9 8884.76 993.012   1
  -4   6   9 10845.9 1157.94   8
  -4   6   8 2057.18 512.233   4
  -4   6   8 1660.55 439.818   1
  -4   6   8 2030.70 516.204   7
  -4   6   8 1656.63 420.349   8
  -4   6   7 4278.06 775.879   7
  -4   6   7 4323.72 727.684   4
  -4   6   7 4896.74 770.603   1
  -4   6   7 2475.52 491.167   8
  -4   6   6 19517.2 1681.54   7
  -4   6   6 23571.6 1786.07   4
  -4   6   6 24225.5 1691.23   1
  -4   6   5 7743.87 1026.61   7
  -4   6   5 9487.00 1144.25   4
  -4   6   5 7936.50 967.783   1
  -4   6   5 5146.52 577.435   8
  -4   6   4 385.772 135.674   1
  -4   6   4 889.226 400.188   7
  -4   6   4 487.489 279.995   4
  -4   6   4 436.115 137.652   8
  -4   6   3 29185.5 2049.69   7
  -4   6   3 18722.5 727.527   8
  -4   6   3 34078.1 2128.71   4
  -4   6   3 32814.6 1928.31   1
  -4   6   3 22334.8 754.166   8
  -4   6   2 19858.1 1687.24   7
  -4   6   2 24047.3 1755.02   4
  -4   6   2 19913.5 1523.23   1
  -4   6   1 390.507 231.104   7
   4  -6  -1 447.992 138.357   6
  -4   6   1 315.343 130.066   4
  -4   6   0 84.3842 103.750   4
  -4   6   0 59.4693 100.304   7
  -4   6   0 288.766 160.279   2
  -4   6   0 295.699 345.878   5
  -4   6  -1 17011.7 1394.76   5
  -4   6  -1 17544.0 1567.08   7
   4  -6   1 21556.6 1050.21   8
  -4   6  -1 18370.2 1517.22   4
  -4   6  -1 15715.6 1368.52   2
  -4   6  -2 30497.7 1908.71   5
   4  -6   2 37233.2 1677.28   8
  -4   6  -2 34663.7 2102.85   2
  -4   6  -3 21621.6 1619.44   5
  -4   6  -3 23371.0 1761.44   2
   4  -6   3 26404.5 1466.77   8
  -4   6  -4 14997.3 1375.85   5
  -4   6  -4 15534.2 1464.50   2
   4  -6   4 16549.0 1268.72   8
  -4   6  -5 39572.3 2367.17   1
  -4   6  -5 39543.9 2482.15   2
  -4   6  -5 34324.3 2147.59   5
   4  -6   5 36922.5 2087.03   8
  -4   6  -6 1620.22 462.307   5
  -4   6  -6 2090.12 558.353   1
   4  -6   6 1038.05 353.304   8
  -4   6  -7 7610.96 1048.94   5
   4  -6   7 7729.79 1056.90   8
  -4   6  -7 9876.40 1231.97   1
  -4   6  -8 16561.5 1664.93   1
  -4   6  -8 15617.6 1581.24   5
   4  -6   8 15488.4 1567.07   8
  -4   6  -9 19701.4 1871.21   5
  -4   6  -9 24710.1 2080.19   1
   4  -6   9 19612.2 1810.01   8
  -4   6 -10 849.853 402.275   1
  -4   6 -10 649.445 393.721   5
   4  -6  10 562.982 328.717   8
   4  -6  11 495.512 385.610   8
  -4   6 -11 331.664 267.539   5
  -4   6 -11 122.245 156.101   1
  -4   6 -12 7239.25 1262.72   5
  -4   6 -12 6107.23 1060.33   1
   4  -6  12 6390.41 1254.27   8
   4  -6  13-21.8649 139.765   8
  -4   6 -13 374.168 413.523   5
  -4   6 -14 1945.88 748.571   5
   4  -6  14 1789.78 667.453   8
   4  -6  15 1576.02 733.514   8
   4  -6  16 2634.70 964.170   8
   4  -6  17 722.005 536.062   8
   4  -6  18 176.401 369.569   8
  -4   5  17 507.562 422.295   4
  -4   5  16 203.791 252.598   4
  -4   5  16 212.481 252.058   7
  -4   5  15 891.661 493.110   4
  -4   5  15 2004.53 707.781   7
  -4   5  14 544.575 374.794   4
  -4   5  14 902.777 491.034   7
  -4   5  13 136.844 210.797   7
  -4   5  13 112.141 296.355   4
  -4   5  12 3479.89 816.710   4
  -4   5  12 1994.23 591.806   8
  -4   5  12 2453.01 712.657   7
  -4   5  11 2819.94 701.367   4
  -4   5  11 1998.68 568.824   8
  -4   5  11 2867.87 741.860   7
  -4   5  10 1456.68 461.748   8
  -4   5  10 2069.25 616.969   7
  -4   5  10 2592.77 641.172   4
  -4   5   9 102.644 118.156   8
  -4   5   9 236.565 312.638   7
  -4   5   9 95.1221 116.832   1
  -4   5   9 254.722 279.024   4
  -4   5   8 13212.4 1429.57   7
  -4   5   8 15670.9 1450.42   4
  -4   5   8 14566.5 1221.91   1
  -4   5   7 1906.33 457.403   4
  -4   5   7 2158.83 462.301   8
  -4   5   7 1661.09 408.074   1
  -4   5   7 1989.89 484.392   7
  -4   5   6 20608.0 1308.05   8
  -4   5   6 17566.3 1431.48   4
  -4   5   6 18167.2 1342.37   1
  -4   5   6 16464.6 1523.61   7
  -4   5   5 43971.2 1725.66   8
  -4   5   5 38879.4 2136.01   4
  -4   5   4 77257.1 2010.90   8
  -4   5   4 78450.7 3207.94   7
  -4   5   3 1601.50 355.022   7
  -4   5   3 1199.34 245.704   8
   4  -5  -2 4096.12 540.394   6
  -4   5   2 3668.56 393.677   8
  -4   5   1 11924.3 1207.44   7
  -4   5   1 13073.5 1167.63   2
  -4   5   1 13870.6 1175.69   4
   4  -5  -1 18005.8 829.731   6
  -4   5   1 7920.31 566.826   8
  -4   5   0 1384.37 429.099   7
   4  -5   0 1301.74 235.024   8
  -4   5   0 1139.48 339.511   2
  -4   5   0 1278.18 324.966   4
  -4   5   0 883.234 211.773   8
  -4   5  -1 104511. 3296.55   5
  -4   5  -1 110795. 3731.65   7
  -4   5  -1 111649. 3438.04   4
   4  -5   1 112914. 2697.33   8
  -4   5  -1 107564. 3443.99   2
  -4   5  -2 255.884 220.946   2
  -4   5  -2 338.247 251.072   5
   4  -5   2 172.900 125.634   8
   4  -5   3 7213.63 792.415   8
  -4   5  -3 6137.52 843.433   5
  -4   5  -3 7562.84 963.571   2
  -4   5  -4 6002.05 847.308   5
   4  -5   4 6625.32 791.340   8
  -4   5  -5 1985.58 510.148   5
   4  -5   5 2015.59 476.267   8
   4  -5   6 35605.7 2148.54   8
  -4   5  -6 34589.4 2169.91   5
  -4   5  -7 11787.1 1321.37   5
   4  -5   7 11215.6 1266.24   8
  -4   5  -8 6960.80 1020.89   5
  -4   5  -8 8132.78 1087.89   1
   4  -5   8 7200.73 1079.38   8
  -4   5  -9 11018.3 1323.82   5
   4  -5   9 10736.4 1356.29   8
  -4   5  -9 10203.8 1259.01   1
  -4   5 -10 14376.3 1560.25   5
   4  -5  10 17331.6 1798.12   8
  -4   5 -11 546.136 306.381   1
  -4   5 -11 577.987 410.434   5
   4  -5  11 526.247 248.748   8
  -4   5 -12 1148.19 561.385   5
   4  -5  12 788.733 440.264   8
   4  -5  13 2231.99 764.488   8
  -4   5 -13 2618.72 819.495   5
   4  -5  14 445.549 388.177   8
   4  -5  15 1017.32 601.466   8
   4  -5  16 516.003 480.455   8
   4  -5  17 856.993 507.109   8
   4  -5  18 142.117 292.985   8
  -4   4  18 546.043 481.408   4
  -4   4  17 563.104 487.697   4
  -4   4  17 672.986 502.742   7
  -4   4  16 170.032 255.294   4
  -4   4  16 285.870 358.079   7
  -4   4  15 163.703 222.168   8
  -4   4  15 317.112 347.932   4
  -4   4  15 753.998 497.060   7
  -4   4  14 3310.65 880.061   4
  -4   4  14 3848.13 965.851   7
  -4   4  14 1656.42 596.193   8
  -4   4  13 885.273 402.328   8
  -4   4  13 2001.04 691.196   4
  -4   4  13 1960.37 680.356   7
  -4   4  12 1929.97 604.446   8
  -4   4  12 2666.74 735.594   4
  -4   4  12 2449.01 739.312   7
  -4   4  11 2420.70 652.384   8
  -4   4  11 2471.37 676.456   4
  -4   4  11 2003.28 684.954   7
  -4   4  10 34989.3 2231.76   8
  -4   4  10 27212.0 2130.51   7
  -4   4  10 31993.5 2215.17   4
  -4   4   9 19523.0 1584.42   8
  -4   4   9 17349.5 1662.00   7
  -4   4   9 21197.6 1721.34   4
  -4   4   8 7205.72 904.929   8
  -4   4   8 8136.46 1113.90   7
  -4   4   8 8343.19 1037.35   4
  -4   4   8 5225.89 671.136   1
  -4   4   7 12630.2 1118.62   8
  -4   4   7 12344.3 1324.76   7
  -4   4   7 12867.0 1218.28   4
  -4   4   6 14469.7 1384.33   7
  -4   4   6 13866.4 1223.11   4
  -4   4   6 16183.9 1140.80   8
  -4   4   5 942.168 257.356   4
  -4   4   5 905.696 375.632   7
  -4   4   4 14494.5 1336.24   7
  -4   4   4 15508.8 1224.48   4
  -4   4   3 29779.4 1879.40   7
  -4   4   3 37338.3 1834.12   4
  -4   4   2 197.742 202.809   7
  -4   4   2 443.402 167.847   2
  -4   4   2 389.082 136.165   4
   4  -4  -2 294.529 134.786   6
  -4   4   1 24806.3 890.986   6
  -4   4   1 22185.5 1429.37   3
  -4   4   1 22949.2 1593.58   7
  -4   4   1 26129.9 1436.20   4
   4  -4  -1 15117.7 840.719   6
  -4   4   1 13091.5 927.547   8
  -4   4   1 23740.0 1470.23   2
  -4   4   0 29601.5 1674.21   3
  -4   4   0 30433.3 1569.40   4
   4  -4   0 35460.5 1459.16   8
  -4   4   0 35107.1 839.198   6
  -4   4   0 31035.5 1694.33   2
  -4   4   0 30881.8 1838.18   7
  -4   4  -1 12965.2 1190.03   7
  -4   4  -1 11518.9 1046.87   3
  -4   4  -1 16313.8 650.215   6
  -4   4  -1 13012.6 1154.06   2
   4  -4   1 15102.6 1039.13   8
   4  -4   2 39.8457 77.9921   8
  -4   4  -2-151.098 330.775   3
   4  -4   3 2161.75 463.948   8
  -4   4  -3 2246.80 589.895   5
  -4   4  -4 74678.8 2854.25   5
   4  -4   4 75951.8 2724.53   8
   4  -4   5 819.010 355.976   8
  -4   4  -5 1056.93 463.472   5
  -4   4  -6 4120.73 747.802   5
   4  -4   6 4003.36 702.546   8
  -4   4  -7 1886.46 526.123   5
   4  -4   7 1211.91 406.724   8
  -4   4  -8 10475.8 1232.71   5
   4  -4   8 8279.10 1113.91   8
   4  -4   9 1606.87 529.567   8
  -4   4  -9 3359.97 824.040   5
  -4   4 -10 17.0973 132.910   1
   4  -4  10 451.520 381.436   8
   4  -4  11 7313.75 1258.06   8
  -4   4 -11 7938.07 1048.95   1
   4  -4  12 416.558 138.155   8
   4  -4  13 2251.91 787.028   8
   4  -4  14 1905.02 708.510   8
   4  -4  15 1588.91 652.010   8
   4  -4  16-217.147 246.265   8
   4  -4  17 75.3489 287.572   8
   4  -4  18 610.119 417.556   8
  -4   3  18 1200.16 714.668   4
  -4   3  18 613.092 504.410   7
  -4   3  17 634.533 412.423   8
  -4   3  17 1050.66 602.147   4
  -4   3  17 1091.63 631.913   7
  -4   3  16 368.211 280.963   8
  -4   3  16 1450.39 714.952   7
  -4   3  15 23.8627 132.603   8
  -4   3  14 72.8305 72.6348   8
  -4   3  13 1130.17 477.384   8
  -4   3  12 9038.18 1261.38   8
  -4   3  11 1700.28 535.168   8
  -4   3  10 5765.12 926.260   8
  -4   3  10 2579.90 425.377   1
  -4   3   9 16483.2 1435.44   8
  -4   3   8 795.504 287.417   8
  -4   3   7 2074.28 548.116   4
  -4   3   7 1468.52 358.064   8
  -4   3   6 24289.0 1725.96   7
  -4   3   6 27279.8 1472.15   3
  -4   3   6 29501.7 1698.43   4
  -4   3   5 36253.5 2066.52   7
  -4   3   5 38597.2 1790.54   3
  -4   3   5 39820.3 1888.99   6
  -4   3   5 42380.4 1928.27   4
  -4   3   4 2731.58 609.731   7
  -4   3   4 2102.75 397.422   3
  -4   3   4 3027.24 467.690   6
  -4   3   4 2623.85 421.638   4
  -4   3   3 2152.02 518.747   7
  -4   3   3 2705.80 457.960   4
  -4   3   3 2516.82 402.197   6
  -4   3   3 1779.89 380.183   3
  -4   3   3 1908.93 376.778   2
  -4   3   2 2449.51 514.398   7
  -4   3   2 2658.44 417.689   4
  -4   3   2 2293.49 340.495   6
  -4   3   2 2069.57 421.133   3
  -4   3   2 2104.61 402.255   2
  -4   3   1 22400.3 1507.49   7
  -4   3   1 26085.3 1228.43   4
  -4   3   1 22025.0 966.463   6
  -4   3   1 24075.2 1540.38   3
  -4   3   1 23123.0 1358.83   2
   4  -3   0 11572.9 913.017   8
  -4   3   0 9594.77 972.708   7
  -4   3   0 10937.9 1048.61   3
  -4   3   0 10520.7 664.351   6
  -4   3  -1 7200.96 832.291   7
  -4   3  -1 6465.31 808.004   3
   4  -3   1 7667.21 776.302   8
   4  -3   2 421.550 152.844   8
  -4   3  -2 98.4010 108.619   7
  -4   3  -2 195.931 86.7395   3
  -4   3  -3 23004.3 1607.22   3
   4  -3   3 22507.3 1495.41   8
  -4   3  -4 24415.8 1691.20   3
   4  -3   4 20748.0 1441.50   8
  -4   3  -5 21916.0 1606.59   3
   4  -3   5 19626.4 1458.82   8
  -4   3  -6 158493. 4426.12   3
   4  -3   6 111722. 3672.38   8
   4  -3   7 1716.89 491.198   8
   4  -3   8 678.899 308.472   8
   4  -3   9 11562.3 1390.41   8
   4  -3  10 876.504 435.589   8
   4  -3  11 3407.32 823.550   8
   4  -3  12 140.243 224.851   8
   4  -3  13 3663.53 896.655   8
   4  -3  14 551.117 418.682   8
   4  -3  15-146.037 84.9993   8
   4  -3  16 1287.00 619.909   8
   4  -3  17 168.054 297.980   8
   4  -3  18 378.374 423.413   8
  -4   2  19 688.520 449.559   8
  -4   2  19 1538.61 798.244   7
  -4   2  18 106.587 128.818   8
  -4   2  17 22.7927 68.9520   8
  -4   2  16-90.2588 194.906   8
  -4   2  15 1884.27 703.994   8
  -4   2  14 1464.20 549.687   8
  -4   2  13 1252.16 498.293   8
  -4   2  12 11319.2 1416.19   8
  -4   2  11 4723.63 855.055   8
  -4   2  10 1065.49 335.403   8
  -4   2   9 1706.32 462.145   8
  -4   2   8 11055.1 901.994   3
  -4   2   7 9233.78 849.193   3
  -4   2   7 9860.04 1045.63   6
  -4   2   6 1366.40 364.693   3
  -4   2   6 1624.95 401.561   6
  -4   2   5 5144.22 692.956   6
  -4   2   5 5814.47 762.266   3
  -4   2   5 5174.60 630.662   4
  -4   2   4 1450.27 283.711   2
  -4   2   4 1260.88 332.712   6
  -4   2   4 2133.32 536.599   3
  -4   2   4 1906.21 354.485   4
  -4   2   3 854.452 229.688   2
  -4   2   3 1429.94 443.393   3
  -4   2   3 1278.38 456.907   7
  -4   2   3 747.957 200.306   6
  -4   2   3 786.784 154.821   4
  -4   2   2 1099.60 313.226   2
  -4   2   2 1773.68 529.721   3
  -4   2   2 1792.29 474.732   7
  -4   2   2 1125.69 210.991   4
  -4   2   2 1285.61 289.849   6
  -4   2   1 10037.3 997.701   7
  -4   2   1 9496.27 693.751   6
  -4   2   0 156924. 3762.07   7
  -4   2   0 165104. 2990.49   6
  -4   2  -1 5041.07 652.143   7
   4  -2   1 5459.96 679.867   8
  -4   2  -2 5305.87 650.780   7
  -4   2  -2 5652.07 872.951   3
   4  -2   2 6180.55 749.471   8
  -4   2  -3 62549.1 2693.15   3
   4  -2   3 65833.2 2717.96   8
  -4   2  -4 9557.76 1103.49   3
   4  -2   4 7096.33 875.758   8
  -4   2  -5 3556.12 731.989   3
   4  -2   5 1954.98 484.532   8
   4  -2   6 3261.34 638.988   8
  -4   2  -6 4315.55 786.565   3
  -4   2  -7 14885.0 1404.95   3
   4  -2   7 9218.51 1125.41   8
   4  -2   8 151.828 92.2830   8
  -4   2  -8-120.935 408.166   3
   4  -2   9 302.020 192.598   8
   4  -2  10 1226.07 440.116   8
   4  -2  11 8329.14 1234.28   8
   4  -2  12 1417.64 564.798   8
   4  -2  13 1748.87 617.730   8
   4  -2  14 6571.10 1245.47   8
   4  -2  15 457.532 356.296   8
   4  -2  16 265.219 324.959   8
   4  -2  17 237.169 398.876   8
   4  -2  18 368.882 351.451   8
  -4   1  19 260.358 351.398   8
  -4   1  18 22.9660 119.035   8
  -4   1  17 462.108 358.710   8
  -4   1  16 142.537 248.661   8
  -4   1  15 242.976 200.654   8
  -4   1  14 4526.71 967.868   8
  -4   1  13 3861.63 856.169   8
  -4   1  12 70.6169 166.494   8
  -4   1  11 4850.24 853.207   8
  -4   1  10 21087.8 1208.76   3
  -4   1  10 42680.3 2388.95   8
  -4   1   9 635.971 347.601   6
  -4   1   9 264.396 150.723   3
  -4   1   8 6753.90 823.615   3
  -4   1   8 6785.33 921.592   6
  -4   1   7 1382.21 435.207   3
  -4   1   7 552.680 252.282   6
  -4   1   6 112810. 3436.29   6
  -4   1   5 19912.7 1320.89   6
  -4   1   4 42971.5 1479.69   2
  -4   1   4 47038.0 1867.52   6
  -4   1   3 34763.8 1560.78   6
  -4   1   3 31141.6 1330.83   2
  -4   1   2 4013.53 495.497   6
  -4   1   1 25823.7 1528.81   7
   4  -1  -1 27003.6 1587.40   8
  -4   1   1 23097.3 1216.81   6
  -4   1   0 8464.42 827.236   7
   4  -1   0 7371.68 819.611   8
  -4   1   0 6794.40 670.798   6
  -4   1  -1 42066.0 1721.29   7
   4  -1   1 45323.7 2092.23   8
  -4   1  -2 29717.3 1392.17   7
   4  -1   2 29874.2 1767.00   8
   4  -1   3 7428.77 925.187   8
   4  -1   4 5919.51 841.262   8
   4  -1   5 14234.5 1323.78   8
   4  -1   6 17642.1 1511.65   8
   4  -1   7 1120.44 385.473   8
  -4   1  -7 2143.20 720.935   3
  -4   1  -8 54051.6 2918.94   3
   4  -1   8 28165.0 2045.97   8
  -4   1  -9 4554.79 809.486   3
   4  -1   9 3774.59 763.290   8
  -4   1 -10-227.082 303.149   3
   4  -1  10 216.174 260.408   8
   4  -1  11 3949.14 855.766   8
   4  -1  12 17398.0 1887.49   8
   4  -1  13-48.8070 222.634   8
   4  -1  14 391.973 333.284   8
   4  -1  15 1084.55 527.115   8
   4  -1  16 884.816 501.450   8
   4  -1  17 226.124 274.949   8
  -4   0  19 84.8398 167.542   8
  -4   0  18 11.0258 42.6930   8
  -4   0  17 88.7035 212.780   8
  -4   0  16 3083.32 917.922   8
  -4   0  15 2330.05 735.747   8
  -4   0  14 2880.97 806.602   8
  -4   0  13-28.2374 103.681   8
  -4   0  12 18033.7 1772.89   8
  -4   0  11 1990.29 563.115   8
  -4   0  11 1250.91 330.932   3
  -4   0  11 2282.24 627.444   6
  -4   0  10 1125.80 368.495   3
  -4   0  10 1994.41 596.257   6
  -4   0   9 21526.6 1728.10   6
  -4   0   8 21416.7 1645.66   6
  -4   0   7 15760.2 1362.88   6
  -4   0   6 25679.7 1604.98   6
  -4   0   5 69219.7 1617.36   2
  -4   0   5 79762.6 2627.25   6
  -4   0   4 212.734 171.012   6
  -4   0   4 367.129 141.099   2
  -4   0   3 22075.0 1308.32   6
  -4   0   2 13083.6 977.281   6
   4   0  -1 481691. 7069.92   8
  -4   0   1 391821. 5423.63   6
  -4   0   0 100976. 2796.24   7
   4   0   0 91773.0 3068.54   8
  -4   0  -1 42928.8 1630.97   7
   4   0   1 39850.6 2090.40   8
  -4   0  -2 1038.68 221.469   7
   4   0   2 1300.15 413.491   8
   4   0   3 2044.51 319.292   7
   4   0   3 3457.85 640.994   8
   4   0   4 5727.38 461.043   7
   4   0   4 9857.09 1124.25   8
   4   0   5 48.9073 48.8668   7
   4   0   5 516.579 273.063   8
   4   0   6 12280.9 727.252   7
   4   0   6 32723.7 2155.97   8
   4   0   7 3513.72 713.767   8
   4   0   8 1276.62 455.817   8
  -4   0  -9 44458.5 2813.30   3
   4   0   9 28088.1 2189.16   8
   4   0  10 15935.5 1667.64   8
   4   0  11 217.218 250.564   8
   4   0  12 550.879 388.859   8
   4   0  13 1706.16 667.586   8
   4   0  14 261.674 373.926   8
   4   0  15 91.9168 244.129   8
   4   0  16 426.206 372.822   8
   4   0  17 499.832 405.210   8
  -4  -1  19 10.9855 29.5199   8
  -4  -1  18 1092.59 603.846   8
  -4  -1  17 157.598 278.820   8
  -4  -1  16 388.076 380.209   8
  -4  -1  15 561.765 405.264   8
  -4  -1  14 6581.63 1158.39   8
  -4  -1  13 99.4354 240.848   8
  -4  -1  12 358.538 219.197   8
  -4  -1  12 104.508 207.725   6
  -4  -1  11 14359.9 1546.61   6
  -4  -1  10 10915.6 1275.97   6
  -4  -1   9 3164.11 682.972   6
  -4  -1   8 4813.83 790.433   6
  -4  -1   7 65471.1 2689.84   6
  -4  -1   6 8911.00 921.676   6
  -4  -1   5 20048.1 1338.47   6
  -4  -1   4 33998.2 1216.57   4
  -4  -1   4 53578.6 2168.59   6
  -4  -1   3 67065.1 1551.66   4
  -4  -1   3 133430. 3239.15   6
  -4  -1   2 147.421 102.252   4
  -4  -1   2-49.2859 129.818   6
   4   1  -1 820.918 262.069   8
   4   1  -1 1049.71 202.215   4
  -4  -1   1 553.078 227.254   6
   4   1   0 260639. 4085.24   4
   4   1   0 235413. 5081.14   8
  -4  -1  -1 515.667 222.801   7
   4   1   1 101.937 132.328   8
  -4  -1  -2 113176. 1811.47   7
   4   1   2 93570.9 3390.33   8
   4   1   3 44588.4 2429.25   8
   4   1   4 129998. 4309.22   8
   4   1   5 8117.67 1105.57   8
   4   1   6 100.671 69.3647   8
   4   1   7 10993.2 537.519   7
   4   1   7 27218.2 2102.31   8
   4   1   8 17052.5 1708.10   8
   4   1   9 166.025 192.423   8
   4   1  10 2649.29 760.792   8
   4   1  11 4439.43 977.941   8
   4   1  12 284.020 251.927   8
   4   1  13-53.3645 145.903   8
   4   1  14 756.799 429.080   8
   4   1  15 846.284 460.592   8
   4   1  16 42.3607 13.2561   8
   4   1  17 2.46694 108.922   8
  -4  -2  19 27.6174 159.789   8
  -4  -2  18 301.428 306.745   8
  -4  -2  17 2006.91 761.122   8
  -4  -2  16 3414.11 962.674   8
  -4  -2  15 1024.75 527.460   8
  -4  -2  14 301.189 313.789   8
  -4  -2  13 20956.8 2029.21   6
  -4  -2  13 20363.7 1989.02   8
  -4  -2  12 185.752 84.2525   8
  -4  -2  12 265.459 246.783   6
  -4  -2  11 2675.81 717.039   6
  -4  -2  10 18934.8 1755.65   6
  -4  -2   9 34933.7 2241.20   6
  -4  -2   8 120.681 189.535   6
  -4  -2   7 734.749 258.841   6
  -4  -2   6 37132.8 1926.26   6
  -4  -2   6 12887.8 476.352   2
  -4  -2   5 8814.74 955.481   6
  -4  -2   4 3996.68 596.422   6
  -4  -2   3 86.4331 105.406   6
  -4  -2   3 344.253 173.515   4
   4   2  -2 146497. 2757.79   4
  -4  -2   2 131305. 3551.32   6
   4   2  -1 5044.98 556.416   4
  -4  -2   1 5044.59 706.447   6
   4   2  -1 6784.51 896.735   8
   4   2   0 49251.7 1983.37   4
   4   2   0 43052.2 2285.62   8
   4   2   1 2799.89 553.045   4
   4   2   1 2137.34 530.614   8
   4   2   2 33220.5 2000.86   4
   4   2   2 29872.3 2015.86   8
   4   2   3 4602.23 809.917   8
   4   2   4 3420.92 742.276   8
   4   2   5 112490. 4316.78   8
   4   2   6 3346.89 816.286   8
   4   2   7 1395.05 531.739   8
   4   2   8 5577.33 1047.30   8
   4   2   9 8447.24 1341.37   8
   4   2  10 375.215 328.604   8
   4   2  11 168.514 112.844   8
   4   2  12 3341.71 911.321   8
   4   2  13 1057.11 557.328   8
   4   2  14 165.122 325.666   8
   4   2  15 187.380 249.693   8
   4   2  16 670.915 464.347   8
  -4  -3  19 530.384 425.055   8
  -4  -3  18-87.5658 94.3169   8
  -4  -3  17 275.300 278.453   8
  -4  -3  16 1327.98 535.616   8
  -4  -3  15 4482.55 1050.63   8
  -4  -3  14 448.523 285.153   8
  -4  -3  14 614.374 371.252   6
  -4  -3  13 117.214 115.962   8
  -4  -3  13 352.675 352.035   6
  -4  -3  12 15275.7 1676.17   6
  -4  -3  11 6179.07 1092.52   6
  -4  -3  10 11368.4 1333.51   6
  -4  -3   9 1717.61 485.293   6
  -4  -3   8 54926.7 2577.32   6
  -4  -3   7 11793.1 1164.13   6
  -4  -3   6 221.279 179.028   6
  -4  -3   5 10295.9 1042.04   6
  -4  -3   4 24520.7 1545.80   6
   4   3  -3 4680.69 630.523   4
  -4  -3   3 3238.29 584.821   6
   4   3  -2 9037.82 817.208   4
  -4  -3   2 9082.90 982.306   6
   4   3  -1 43992.4 1954.73   4
  -4  -3   1 40586.3 2194.15   6
   4   3   0 46950.7 2188.49   4
   4   3   0 46661.0 2480.73   8
   4   3   1 1454.14 407.024   8
   4   3   1 1387.75 361.863   4
   4   3   2 11160.3 1305.64   8
   4   3   2 9859.93 1154.31   4
   4   3   3 45005.0 2678.00   4
   4   3   3 45340.5 2664.23   8
   4   3   4 6808.91 1122.12   4
   4   3   4 7402.25 1098.97   8
   4   3   5 17008.9 1716.16   8
   4   3   6 1480.37 586.856   8
   4   3   7 1936.40 590.479   8
   4   3   8 5365.54 1023.87   8
   4   3   9 278.976 337.602   8
   4   3  10 6538.86 1246.33   8
   4   3  11 6711.01 1288.96   8
   4   3  12 604.763 389.195   8
   4   3  13 888.552 486.243   8
   4   3  14 854.081 504.087   8
   4   3  15 63.9571 181.674   8
   4   3  16 173.310 309.892   8
  -4  -4  19 264.510 320.985   8
  -4  -4  18 2875.90 944.709   8
  -4  -4  17 5877.93 1300.48   8
  -4  -4  16 140.635 183.070   8
  -4  -4  15 223.228 310.190   8
  -4  -4  15 141.640 269.816   6
  -4  -4  14 11599.1 1588.74   8
  -4  -4  14 11966.9 1580.74   6
  -4  -4  13-95.4258 163.403   6
  -4  -4  12 3405.81 815.205   6
  -4  -4  11 247.701 210.325   6
  -4  -4  10 13364.2 1453.38   6
  -4  -4   9 861.175 358.829   6
  -4  -4   8 1461.73 378.041   6
  -4  -4   7 55020.5 2581.10   6
  -4  -4   6 277.380 119.374   6
  -4  -4   5 3912.84 667.095   6
  -4  -4   4 99.5345 72.0311   6
   4   4  -3 40220.1 2032.28   4
  -4  -4   3 34896.9 2050.52   6
   4   4  -2 4020.89 624.810   4
  -4  -4   2 4665.43 771.399   6
   4   4  -1 1290.56 370.536   4
  -4  -4   1 1073.01 363.257   6
   4   4   0 13077.7 1404.67   8
   4   4   0 13463.3 1277.49   4
   4   4   1 69904.2 3223.28   8
   4   4   1 71147.5 3133.30   4
   4   4   2 8605.67 1107.17   4
   4   4   2 9434.14 1233.97   8
   4   4   3 803.879 434.542   8
   4   4   3 755.943 355.805   4
   4   4   4 26282.4 2177.24   4
   4   4   4 27582.9 2210.14   8
   4   4   5 9795.35 1377.72   4
   4   4   5 9999.18 1359.30   8
   4   4   6 2917.09 874.373   4
   4   4   6 2724.77 776.669   8
   4   4   7 1426.05 697.856   4
   4   4   7 1150.25 553.011   8
   4   4   8 16896.1 2019.94   4
   4   4   8 17408.4 1935.69   8
   4   4   9 1339.81 578.274   8
   4   4   9 1869.14 841.166   4
   4   4  10 1466.78 789.946   4
   4   4  10 372.294 310.676   8
   4   4  11 3661.17 948.309   8
   4   4  11 5028.44 1350.20   4
   4   4  12 2246.63 986.905   4
   4   4  12 787.942 469.315   8
   4   4  13 1181.79 809.709   4
   4   4  13 5.29317 49.9190   8
   4   4  14 35.8803 116.530   8
   4   4  14 977.166 783.609   4
   4   4  15 454.423 322.037   8
   4   4  15 1480.05 862.484   4
  -4  -5  19 961.984 624.210   8
  -4  -5  18 132.042 237.586   8
  -4  -5  17 1451.30 686.348   8
  -4  -5  16 4837.67 1141.13   8
  -4  -5  16 4566.72 1082.89   6
  -4  -5  15 321.288 272.236   8
  -4  -5  15 761.503 465.747   6
  -4  -5  14 1900.54 664.370   6
  -4  -5  14 1226.29 540.418   8
  -4  -5  13 220.278 219.417   6
  -4  -5  12 9063.38 1322.96   6
  -4  -5  11 1422.99 522.705   6
  -4  -5  10 4625.62 860.451   6
  -4  -5   9 25361.9 1902.63   6
  -4  -5   8 1265.47 479.885   6
  -4  -5   7 94.4077 160.119   6
  -4  -5   6 3602.12 670.366   6
  -4  -5   5 39940.3 2267.35   6
   4   5  -4 1401.82 445.255   4
  -4  -5   4 729.952 354.083   6
   4   5  -3 1261.66 412.119   4
  -4  -5   3 1367.68 415.343   6
   4   5  -2 8315.69 995.006   4
  -4  -5   2 9669.58 1213.44   6
   4   5  -1 7112.51 962.528   4
  -4  -5   1 6784.47 1049.73   6
   4   5   0 664.833 213.263   8
   4   5   0 471.248 275.775   4
   4   5   1 14727.6 1525.07   8
   4   5   1 14524.7 1547.56   4
   4   5   2 55302.9 3075.46   8
   4   5   2 53022.4 3011.52   4
   4   5   3 1781.28 525.438   4
   4   5   3 1541.62 509.856   8
   4   5   4 27278.9 2292.86   4
   4   5   4 30488.3 2431.10   8
   4   5   5 5933.63 1114.89   4
   4   5   5 6288.01 1125.01   8
   4   5   6 210.513 235.114   8
   4   5   6 672.256 450.382   4
   4   5   7 688.796 496.982   4
   4   5   7 746.119 446.872   8
   4   5   8 367.703 365.098   4
   4   5   8 290.779 347.536   8
   4   5   9 8349.65 1429.37   8
   4   5   9 8723.11 1571.29   4
   4   5  10 2576.37 939.433   4
   4   5  10 1866.75 719.890   8
   4   5  11-5.91043 113.190   8
   4   5  11 756.871 566.926   4
   4   5  12 1408.30 778.052   4
   4   5  12 227.171 272.582   8
   4   5  13 429.796 410.523   8
   4   5  13 1152.75 676.159   4
   4   5  14 724.033 598.783   4
   4   5  14 205.287 258.822   8
   4   5  15 81.4936 239.466   8
  -4  -6  19 590.373 504.223   8
  -4  -6  18 2732.05 972.743   8
  -4  -6  17 962.857 607.024   8
  -4  -6  17 1152.50 589.801   6
  -4  -6  16 414.574 235.124   8
  -4  -6  16 237.981 220.153   6
  -4  -6  15 4652.16 1094.63   8
  -4  -6  15 5713.78 1171.83   6
  -4  -6  14 3121.75 851.374   6
  -4  -6  13 1663.82 675.875   6
  -4  -6  12 1042.37 473.456   6
  -4  -6  11 24478.2 2084.22   6
  -4  -6  10 1842.97 543.778   6
  -4  -6   9 2205.79 538.407   6
  -4  -6   8 9961.26 1216.62   6
  -4  -6   7 26529.6 1997.80   6
  -4  -6   6 885.478 338.219   6
  -4  -6   5 2139.83 515.022   6
  -4  -6   4 65595.9 3193.47   6
   4   6  -4 74695.7 3348.64   4
   4   6  -3 3379.93 675.863   4
  -4  -6   3 3229.20 703.588   6
   4   6  -2 16182.1 1515.20   4
  -4  -6   2 17855.1 1795.55   6
   4   6  -1 33814.5 2309.99   4
  -4  -6   1 37077.3 2728.77   6
   4   6   0 7935.27 1160.56   4
   4   6   1 27.6681 184.464   8
   4   6   1 109.823 294.363   4
   4   6   2 273.396 200.551   8
   4   6   2 844.717 439.462   4
   4   6   3 6800.48 1100.10   8
   4   6   3 5299.43 951.200   4
   4   6   4 10103.6 1466.88   8
   4   6   4 10632.8 1484.67   4
   4   6   5 65.7497 91.9612   4
   4   6   5 359.720 306.513   8
   4   6   6 3978.20 947.215   4
   4   6   6 4974.94 1063.99   8
   4   6   7 4504.31 1060.21   4
   4   6   7 5608.16 1132.77   8
   4   6   8-37.8843 166.025   4
   4   6   8 98.9328 265.610   8
   4   6   9 1221.42 586.765   8
   4   6   9 1659.85 666.349   4
   4   6  10 105.090 216.599   8
   4   6  10 649.033 507.780   4
   4   6  11 117.081 190.504   8
   4   6  11 755.133 516.279   4
   4   6  12 442.547 463.587   4
   4   6  12 119.479 222.095   8
   4   6  13 320.853 432.189   4
   4   6  13 121.909 241.226   8
  -4  -7  18-7.12712 104.753   8
  -4  -7  17 2201.39 852.939   8
  -4  -7  17 1858.47 755.000   6
  -4  -7  16 1672.71 717.791   8
  -4  -7  16 2093.78 749.153   6
  -4  -7  15-97.9476 261.002   8
  -4  -7  15 629.089 429.783   6
  -4  -7  14 5684.61 1181.68   6
  -4  -7  13 4841.43 1060.01   6
  -4  -7  12-27.8806 75.5043   6
  -4  -7  11 766.502 394.905   6
  -4  -7  10 6032.29 1018.77   6
  -4  -7   9 15522.6 1638.90   6
  -4  -7   8 527.347 354.766   6
  -4  -7   7 2620.29 658.781   6
  -4  -7   6 31728.2 2339.49   6
  -4  -7   5 5047.00 865.195   6
   4   7  -4 233.144 72.0511   4
  -4  -7   4 228.032 173.259   6
   4   7  -3 26339.2 2102.70   4
  -4  -7   3 25753.2 2237.59   6
   4   7  -2 9739.97 1275.78   4
  -4  -7   2 10722.5 1506.38   6
   4   7  -1 2388.74 648.461   4
  -4  -7   1 2676.59 834.867   6
  -4  -7   0 289.283 548.171   6
   4   7   0 351.662 196.627   4
   4   7   1 25980.0 2278.30   4
   4   7   2 2654.54 743.304   4
   4   7   2 1979.60 603.470   8
   4   7   3 563.545 422.168   4
   4   7   3 213.208 332.487   8
   4   7   4 20763.8 2080.09   8
   4   7   4 19496.3 2130.17   4
   4   7   5 3090.31 812.847   4
   4   7   5 3205.36 840.428   8
   4   7   6-158.690 349.103   4
   4   7   6 9.98634 149.793   8
   4   7   7 224.743 240.684   8
   4   7   7-108.024 277.650   4
   4   7   8 3982.54 1048.21   4
   4   7   8 2987.28 887.274   8
   4   7   9 843.168 393.857   4
   4   7   9 318.998 306.518   8
   4   7  10 156.336 209.266   4
   4   7  10 74.5051 139.764   8
   4   7  11 14.6871 122.109   4
   4   7  11 147.596 265.305   8
   4   7  12 469.465 362.615   4
  -4  -8  18 154.834 294.946   8
  -4  -8  18 316.610 451.067   6
  -4  -8  17 69.8720 106.144   8
  -4  -8  17 536.162 450.419   6
  -4  -8  16 3489.00 1027.73   8
  -4  -8  16 3343.56 985.642   6
  -4  -8  15 5917.57 1253.30   6
  -4  -8  15 5548.23 1286.37   8
  -4  -8  14 1383.49 687.275   6
  -4  -8  13 3079.46 835.854   6
  -4  -8  12 4994.75 1050.39   6
  -4  -8  11 294.633 219.913   6
  -4  -8  10 1246.05 453.068   6
  -4  -8   9 222.671 335.940   6
  -4  -8   8 994.806 443.901   6
  -4  -8   7 211.194 235.067   6
  -4  -8   6 1611.05 565.417   6
   4   8  -5 29235.0 2449.29   4
  -4  -8   5 24568.3 2131.91   6
   4   8  -4 10345.6 1426.69   4
  -4  -8   4 10266.7 1501.21   6
   4   8  -3 1381.62 497.614   4
  -4  -8   3 1408.62 580.589   6
   4   8  -2 1167.36 482.363   4
  -4  -8   2 1384.74 656.243   6
   4   8  -1 5987.52 1097.30   4
  -4  -8   1 7848.63 1507.85   6
   4   8   0 4266.19 969.411   4
  -4  -8   0 5901.20 1408.69   6
   4   8   1 655.744 381.589   4
   4   8   2 10457.8 1588.82   4
   4   8   3 1952.99 634.996   8
   4   8   3 4525.51 1074.92   4
   4   8   4 693.321 490.906   4
   4   8   4 152.563 199.585   8
   4   8   5 1750.66 631.828   8
   4   8   5 3760.38 1027.46   4
   4   8   6 3955.39 1006.29   4
   4   8   6 2731.32 822.032   8
   4   8   7 474.376 262.349   4
   4   8   7 162.950 229.836   8
   4   8   8 644.707 388.669   4
   4   8   8 178.330 206.393   8
   4   8   9-303.993 394.386   4
   4   8  10-202.866 365.027   4
   4   8  11-153.272 367.157   4
  -4  -9  18 838.744 583.966   8
  -4  -9  18 530.227 436.515   6
  -4  -9  17 495.815 490.537   8
  -4  -9  17 702.014 467.642   6
  -4  -9  16 4.24705 122.322   8
  -4  -9  16 437.549 462.927   6
  -4  -9  15 1473.74 691.056   8
  -4  -9  15 1459.85 603.875   6
  -4  -9  14 1933.06 765.668   6
  -4  -9  13 1498.84 651.752   6
  -4  -9  12 407.597 282.379   6
  -4  -9  11 1728.28 626.169   6
  -4  -9  10 1176.89 450.941   6
  -4  -9   9 2233.34 706.049   6
  -4  -9   8 10779.1 1508.04   6
  -4  -9   7 14734.7 1769.28   6
  -4  -9   6 5713.43 1100.96   6
  -4  -9   5 1191.93 417.842   6
   4   9  -5 1772.36 663.400   4
   4   9  -4 4683.58 1063.26   4
  -4  -9   4 5164.04 1142.85   6
  -4  -9   3 7082.74 1355.54   6
   4   9  -3 6371.38 1216.39   4
  -4  -9   2 409.927 176.958   6
   4   9  -2 202.523 210.425   4
  -4  -9   1 3025.71 1036.19   6
   4   9  -1 1884.89 655.637   4
   4   9   0 15293.3 1954.97   4
  -4  -9   0 21324.7 2969.03   6
   4   9   1 2338.42 779.803   4
  -4  -9  -1 4376.28 1561.65   6
   4   9   2 895.762 473.174   4
   4   9   3 609.137 464.653   4
   4   9   4 1471.15 610.259   8
   4   9   4 2804.91 902.122   4
   4   9   5 722.517 399.414   8
   4   9   5 2052.30 836.582   4
   4   9   6 484.842 533.529   4
   4   9   7 1517.16 766.225   4
   4   9   8 754.668 348.475   4
   4   9   9-161.662 332.578   4
   4   9  10-201.163 408.510   4
  -4 -10  17 32.3310 227.096   8
  -4 -10  17 358.440 318.711   6
  -4 -10  16 584.407 414.802   6
  -4 -10  16 658.367 502.163   8
  -4 -10  15 196.151 202.015   8
  -4 -10  15 20.1111 222.345   6
  -4 -10  14 642.955 372.943   6
  -4 -10  13 3330.63 937.769   6
  -4 -10  12 3057.48 875.872   6
  -4 -10  11 402.521 315.606   6
  -4 -10  10 1557.26 616.785   6
  -4 -10   9 279.770 346.925   6
  -4 -10   8 280.765 258.315   6
  -4 -10   7-74.5659 174.927   6
  -4 -10   6 1074.54 424.547   6
   4  10  -5 6409.39 1281.56   4
  -4 -10   5 6513.07 1258.23   6
  -4 -10   4 2659.31 856.301   6
   4  10  -4 1638.91 661.101   4
  -4 -10   3 3843.27 1100.76   6
   4  10  -3 2869.66 844.423   4
   4  10  -2 6451.67 1281.42   4
  -4 -10   2 9205.36 1821.91   6
  -4 -10   1 3448.15 1172.60   6
   4  10  -1 1603.04 619.534   4
   4  10   0 65.7207 71.0761   4
  -4 -10   0 373.426 41.8796   6
   4  10   1 2691.69 865.887   4
  -4 -10  -1 5131.32 1681.77   6
  -4 -10  -2 8924.01 2371.81   6
   4  10   2 3971.15 1109.63   4
   4  10   3-9.13569 109.993   4
   4  10   4 520.044 440.842   4
   4  10   5 4381.16 1194.40   4
   4  10   6 1326.94 658.066   4
   4  10   7 379.071 434.538   4
   4  10   8 570.481 495.878   4
  -4 -11  17-27.1270 131.884   6
  -4 -11  17-51.5747 130.556   8
  -4 -11  16 37.2519 152.412   8
  -4 -11  16 34.0983 224.505   6
  -4 -11  15 1167.57 637.519   8
  -4 -11  15 1285.05 679.394   6
  -4 -11  14 540.829 437.995   6
  -4 -11  13-9.53370 66.9406   6
  -4 -11  12 3485.94 948.019   6
  -4 -11  11 3994.54 1008.96   6
  -4 -11  10-19.2561 48.0183   6
  -4 -11   9 762.663 459.751   6
  -4 -11   8 2455.05 770.398   6
  -4 -11   7 3599.56 1011.14   6
  -4 -11   6 1075.06 484.332   6
  -4 -11   5 1732.44 683.237   6
   4  11  -5 1667.70 738.793   4
   4  11  -4 1430.76 641.798   4
  -4 -11   4 1866.76 825.037   6
   4  11  -3-118.851 269.494   4
  -4 -11   3 246.451 311.321   6
  -4 -11   2 970.462 661.979   6
   4  11  -2 1295.62 664.583   4
   4  11  -1 2572.34 873.433   4
  -4 -11   1 4143.82 1405.77   6
  -4 -11   0 5910.60 1821.18   6
   4  11   0 3042.70 964.535   4
   4  11   1 24.8478 169.001   4
  -4 -11  -1 211.577 325.202   6
   4  11   2 959.336 538.440   4
  -4 -11  -2 1245.34 1045.58   6
  -4 -11  -3 7961.09 2589.78   6
   4  11   3 2533.52 946.094   4
   4  11   4 334.553 363.423   4
   4  11   5 229.156 298.386   4
   4  11   6 1459.93 772.820   4
   4  11   7 1091.24 656.577   4
  -4 -12  16 1.71400 160.439   8
  -4 -12  16 117.478 275.102   6
  -4 -12  15 88.1574 160.122   8
  -4 -12  15 84.6505 210.769   6
  -4 -12  14 1043.89 556.189   6
  -4 -12  13 1460.53 668.126   6
  -4 -12  12 56.3903 149.982   6
  -4 -12  11 698.013 421.188   6
  -4 -12  10 3391.34 989.044   6
  -4 -12   9 505.753 366.960   6
  -4 -12   8 470.498 430.139   6
  -4 -12   7 3046.25 1002.45   6
  -4 -12   6 915.740 511.863   6
  -4 -12   5-109.903 382.811   6
   4  12  -5 241.288 315.130   4
  -4 -12   4 390.264 349.745   6
   4  12  -4 658.188 481.166   4
  -4 -12   3 7125.16 1769.43   6
   4  12  -3 4852.09 1301.76   4
   4  12  -2 3252.22 1045.15   4
  -4 -12   2 5046.42 1616.92   6
   4  12  -1 95.8392 213.444   4
  -4 -12   1-51.9333 220.070   6
  -4 -12   0 4809.98 1806.90   6
   4  12   0 2831.43 996.346   4
  -4 -12  -1 3447.73 1646.73   6
   4  12   1 1790.43 792.037   4
   4  12   2-231.809 331.370   4
  -4 -12  -2 10.4519 596.425   6
   4  12   3-16.6310 226.897   4
  -4 -12  -3-73.3539 132.439   6
  -4 -12  -4 2853.57 1798.29   6
   4  12   4 1246.31 726.978   4
   4  12   5 116.000 216.147   4
  -4 -13  15-112.195 245.574   8
  -4 -13  15 150.944 232.387   6
  -4 -13  14 20.2226 45.4871   6
  -4 -13  13 170.489 196.555   6
  -4 -13  12 1489.07 719.422   6
  -4 -13  11 82.0916 121.851   6
  -4 -13  10-140.782 363.223   6
  -4 -13   9 2617.48 899.229   6
  -4 -13   8 2285.72 915.825   6
  -4 -13   7 459.404 478.532   6
  -4 -13   6-148.727 266.656   6
  -4 -13   5 789.088 631.340   6
  -4 -13   4-434.766 530.947   6
   4  13  -4 100.032 125.937   4
  -4 -13   3 166.974 418.753   6
   4  13  -3 606.936 460.950   4
  -4 -13   2 2847.26 1341.35   6
   4  13  -2 2583.06 989.829   4
   4  13  -1 2077.92 906.675   4
  -4 -13   1 2956.58 1438.07   6
   4  13   0-18.3001 184.297   4
  -4 -13   0-66.1885 351.289   6
   4  13   1 86.7964 314.970   4
  -4 -13  -1 252.742 723.806   6
   4  13   2 855.340 603.789   4
  -4 -13  -2 930.719 1002.39   6
  -4 -13  -3-26.6082 263.403   6
   4  13   3 71.9958 129.400   4
  -4 -13  -4 234.568 510.691   6
  -4 -14  14 466.404 510.053   6
  -4 -14  13 2.99444 194.253   6
  -4 -14  12 34.9690 234.503   6
  -4 -14  11 616.549 503.823   6
  -4 -14  10 9.09979 195.772   6
  -4 -14   9 7.31618 139.855   6
  -4 -14   8 326.980 386.512   6
  -4 -14   7 651.295 516.593   6
  -4 -14   6-12.8815 129.938   6
  -4 -14   5-15.9160 134.999   6
  -4 -14   4 498.531 518.191   6
   4  14  -4 793.011 584.629   4
   4  14  -3 529.531 502.140   4
  -4 -14   3 295.249 238.526   6
  -4 -14   2-6.84203 171.995   6
   4  14  -2-99.6315 234.327   4
  -4 -14   1-192.792 323.602   6
   4  14  -1 116.394 191.025   4
   4  14   0 542.426 469.124   4
  -4 -14   0 2094.32 1302.06   6
   4  15  -4-139.156 316.223   5
   4  15  -4 55.5348 290.922   4
  -5  17  -2 326.167 391.866   5
  -5  17  -3 594.117 496.296   5
  -5  17  -4 317.713 421.883   5
  -5  16   0 172.281 257.359   4
  -5  16   0 293.517 341.808   5
  -5  16  -1 157.401 282.208   4
  -5  16  -1 593.344 526.162   5
  -5  16  -2 272.651 329.947   5
  -5  16  -3 317.712 328.820   5
  -5  16  -4-29.1435 151.800   5
  -5  16  -5 20.1486 172.551   5
  -5  16  -6 614.706 479.210   5
  -5  16  -7 337.229 196.010   5
  -5  16  -8 194.837 319.114   5
  -5  16  -9 87.5820 102.546   5
  -5  15   4 223.696 288.710   4
  -5  15   3 279.702 311.854   4
  -5  15   2 61.1707 156.959   4
  -5  15   1 439.210 409.930   5
  -5  15   1 65.6554 127.246   4
  -5  15   0 882.887 515.022   5
  -5  15   0 1543.42 718.506   4
  -5  15  -1 15.3170 93.1772   5
  -5  15  -1 82.1353 301.891   4
  -5  15  -2 83.7763 209.168   5
  -5  15  -2 588.753 519.958   4
  -5  15  -3 161.424 281.566   5
  -5  15  -4 1716.40 833.888   5
  -5  15  -5 449.126 419.675   5
  -5  15  -6-138.162 289.487   5
  -5  15  -7 1498.86 714.555   5
  -5  15  -8 888.963 521.023   5
  -5  15  -9 30.8582 243.895   5
  -5  15 -10 28.8093 102.771   5
  -5  15 -11 1325.92 769.880   5
  -5  15 -12 205.188 75.3261   5
  -5  14   6 240.442 281.424   4
  -5  14   5-5.56229 97.3908   4
  -5  14   4 29.3014 51.8354   4
  -5  14   3 335.345 313.518   4
  -5  14   2 4200.39 1167.71   4
  -5  14   1 1306.61 684.581   4
  -5  14   1 438.957 358.032   5
  -5  14   0-80.6890 200.592   4
  -5  14   0 119.197 222.465   5
  -5  14  -1 331.882 294.190   5
  -5  14  -1 584.565 466.438   4
  -5  14  -2 1588.66 661.255   5
  -5  14  -2 1335.40 710.235   4
  -5  14  -3 385.764 330.575   5
  -5  14  -3 407.147 493.216   1
  -5  14  -4-91.8103 204.725   5
  -5  14  -4 437.607 406.863   1
  -5  14  -5 3173.66 975.514   5
  -5  14  -5 3454.68 1134.95   1
  -5  14  -6 207.522 269.667   5
  -5  14  -6 395.123 413.402   1
  -5  14  -7-299.089 344.153   5
  -5  14  -8 292.661 231.957   5
  -5  14  -9 1935.36 811.661   5
  -5  14 -10 320.346 251.368   5
  -5  14 -11-53.1954 242.101   5
  -5  14 -12 122.407 308.648   5
  -5  14 -13 870.522 647.495   5
  -5  14 -14 132.992 328.181   5
  -5  14 -15 339.268 474.339   5
  -5  13   8 1616.31 689.681   4
  -5  13   7 234.302 257.486   4
  -5  13   6-86.6792 161.630   4
  -5  13   5 742.243 400.781   4
  -5  13   4 1745.39 702.669   4
  -5  13   3 302.847 314.639   4
  -5  13   2 412.182 465.992   1
  -5  13   2 293.962 315.221   4
  -5  13   1 4310.47 986.641   5
  -5  13   1 8780.57 1558.58   1
  -5  13   1 8540.93 1576.20   4
  -5  13   0 4876.36 1095.44   5
  -5  13   0 5786.31 1321.19   4
  -5  13   0 5804.73 1230.06   1
  -5  13  -1 404.972 284.455   5
  -5  13  -1 988.367 618.217   1
  -5  13  -1 349.078 301.913   4
  -5  13  -2 886.342 495.847   5
  -5  13  -2 1316.08 675.325   1
  -5  13  -2 950.170 564.412   4
  -5  13  -3 2495.44 799.099   5
  -5  13  -3 2149.26 787.172   1
  -5  13  -4 79.9860 233.248   5
  -5  13  -4 289.535 346.851   1
  -5  13  -5 612.800 334.869   5
  -5  13  -5 1186.62 625.588   1
  -5  13  -6 1622.49 631.764   5
  -5  13  -6 2540.25 872.250   1
  -5  13  -7 5052.68 1202.23   5
  -5  13  -7 5366.58 1330.28   1
  -5  13  -8 208.618 286.061   5
  -5  13  -8 607.791 598.815   1
  -5  13  -9 869.617 600.970   1
  -5  13  -9 11.0808 170.901   5
  -5  13 -10 3644.75 1080.36   5
  -5  13 -11 3151.99 1092.88   5
  -5  13 -12 583.343 490.761   5
  -5  13 -13 167.196 158.981   5
  -5  13 -14 812.715 655.101   5
  -5  13 -15 198.738 152.591   5
  -5  13 -16 145.648 268.552   5
  -5  13 -17 7.81718 195.689   5
  -5  12  10 1417.65 627.057   4
  -5  12   9 168.241 229.253   4
  -5  12   8-54.4455 129.996   7
  -5  12   8-79.3395 142.886   4
  -5  12   7 2048.32 725.537   4
  -5  12   6 1513.73 633.121   4
  -5  12   5 25.4236 138.667   4
  -5  12   4 190.971 219.799   1
  -5  12   4 159.126 237.552   4
  -5  12   3 5674.24 1182.45   1
  -5  12   3 4744.85 1081.72   4
  -5  12   2 3445.10 896.021   1
  -5  12   2 2747.08 819.310   4
  -5  12   1 35.9976 46.0421   1
  -5  12   1 213.831 216.321   4
  -5  12   0 1059.44 522.435   5
  -5  12   0 874.957 457.178   1
  -5  12   0 1226.43 596.301   4
  -5  12  -1 11709.9 1704.88   1
  -5  12  -1 12220.0 1644.20   5
  -5  12  -1 12647.7 1867.53   4
  -5  12  -2 221.580 224.489   5
  -5  12  -2 728.089 440.457   1
  -5  12  -2 285.973 290.527   4
  -5  12  -3 148.729 344.711   5
  -5  12  -3 432.543 335.010   1
  -5  12  -4 4901.86 1119.79   1
  -5  12  -4 6048.34 1212.41   5
  -5  12  -5 3352.03 906.450   5
  -5  12  -5 3504.67 937.775   1
  -5  12  -6 1029.33 411.739   5
  -5  12  -6 1067.02 557.038   1
  -5  12  -7 1237.23 536.212   5
  -5  12  -7 1203.11 625.623   1
  -5  12  -8 9565.11 1630.98   5
  -5  12  -8 9950.92 1750.04   1
  -5  12  -9 1057.30 594.935   5
  -5  12  -9 1835.41 749.713   1
  -5  12 -10-86.3766 355.242   5
  -5  12 -10-165.371 130.759   2
  -5  12 -10 197.333 293.344   1
  -5  12 -11 2399.60 952.053   5
  -5  12 -11 2788.14 1013.96   1
  -5  12 -11 2311.78 927.352   2
  -5  12 -12 976.166 655.617   5
  -5  12 -12 570.947 420.202   2
   5 -12  12 345.297 352.410   8
   5 -12  13 378.754 387.507   8
  -5  12 -13 540.865 485.364   5
  -5  12 -14-221.122 394.866   5
   5 -12  14 60.7110 239.643   8
   5 -12  15 879.577 599.231   8
  -5  12 -15 1433.59 843.148   5
   5 -12  16 815.540 618.243   8
  -5  12 -16 1051.30 774.093   5
   5 -12  17 476.736 487.638   8
  -5  12 -17 1033.55 895.546   5
  -5  11  11 3.73783 84.5989   4
  -5  11  10-11.3081 72.2759   7
  -5  11  10 64.5414 141.111   4
  -5  11   9 1737.81 680.798   7
  -5  11   9 1030.29 522.412   4
  -5  11   8 2012.14 721.106   7
  -5  11   8 1509.89 602.382   4
  -5  11   7 2.71910 128.550   7
  -5  11   7 16.4695 67.4027   4
  -5  11   6 89.9986 222.064   7
  -5  11   6 381.142 323.183   1
  -5  11   6 67.3238 161.732   4
  -5  11   5 6737.15 1234.71   1
  -5  11   5 8107.06 1423.77   7
  -5  11   5 8191.61 1383.51   4
  -5  11   4 2529.35 771.205   1
  -5  11   4 2070.53 688.086   4
  -5  11   3 128.285 213.556   1
  -5  11   3 39.7053 85.1908   4
  -5  11   2 6554.22 1213.27   4
  -5  11   2 6810.30 1243.20   1
  -5  11   1 20821.7 2133.68   1
  -5  11   1 23187.8 2320.10   4
  -5  11   1 19192.4 1879.55   5
  -5  11   0 532.022 425.259   5
  -5  11   0 89.0740 188.144   4
  -5  11   0 308.648 326.959   1
  -5  11  -1 1634.83 606.410   5
  -5  11  -1 1491.66 586.209   4
  -5  11  -1 1457.48 585.068   1
  -5  11  -2 21679.9 2090.72   5
  -5  11  -2 23188.4 2388.44   4
  -5  11  -2 21658.4 2160.37   1
  -5  11  -3 7182.98 1271.07   5
  -5  11  -3 7424.32 1290.47   1
  -5  11  -4 4996.93 1117.17   5
  -5  11  -4 5519.69 1117.26   1
  -5  11  -5 398.064 360.452   5
  -5  11  -5 388.333 445.956   1
  -5  11  -6 12003.8 1662.93   5
  -5  11  -6 12971.3 1785.34   1
  -5  11  -7 96.3857 240.165   5
  -5  11  -7-205.406 407.117   2
  -5  11  -7 350.951 452.035   1
  -5  11  -8 508.426 328.483   5
  -5  11  -8 275.545 222.268   2
  -5  11  -8 709.764 444.767   1
   5 -11   8 628.101 393.408   8
  -5  11  -9 7592.37 1444.24   2
  -5  11  -9 7141.28 1399.77   5
  -5  11  -9 8289.91 1558.63   1
   5 -11   9 7512.11 1255.78   8
  -5  11 -10 6729.91 1431.12   5
  -5  11 -10 6237.14 1341.61   2
  -5  11 -10 6702.21 1408.42   1
   5 -11  10 5778.52 1160.95   8
   5 -11  11 406.830 393.183   8
  -5  11 -11 58.0532 250.677   5
  -5  11 -11 125.761 139.027   2
  -5  11 -11 170.338 304.317   1
  -5  11 -12 1112.51 665.227   5
  -5  11 -12 667.570 459.910   2
   5 -11  12 1141.03 576.730   8
  -5  11 -12 625.246 520.352   1
  -5  11 -13 3068.53 1089.79   5
  -5  11 -13 1293.57 612.833   2
   5 -11  13 2233.01 837.710   8
  -5  11 -14 275.288 441.130   5
   5 -11  14 346.104 414.550   8
   5 -11  15 485.027 441.286   8
  -5  11 -15 63.7410 414.923   5
  -5  11 -16 88.8091 374.313   5
   5 -11  16 324.792 326.843   8
   5 -11  17 190.159 214.920   8
   5 -11  18 108.482 234.143   8
  -5  10  12 231.491 282.500   4
  -5  10  11 271.172 263.754   4
  -5  10  11 296.727 278.640   7
  -5  10  10 628.545 405.522   7
  -5  10  10 217.284 235.099   4
  -5  10   9 273.851 244.734   7
  -5  10   9 73.2652 151.607   4
  -5  10   8 1041.51 484.986   7
  -5  10   8 786.092 419.906   4
  -5  10   7 7164.33 1257.18   4
  -5  10   7 5645.29 1124.04   7
  -5  10   6 74.4442 167.652   7
  -5  10   6 90.4990 173.139   1
  -5  10   6 157.536 238.039   4
  -5  10   5 892.220 452.846   1
  -5  10   5 403.743 150.066   7
  -5  10   5 360.959 188.622   4
  -5  10   4 14114.4 1783.36   7
  -5  10   4 13890.0 1712.06   4
  -5  10   4 13497.0 1629.33   1
  -5  10   3 12776.9 1693.25   7
  -5  10   3 12791.9 1613.55   4
  -5  10   3 13126.0 1611.22   1
  -5  10   2 1054.05 488.061   1
  -5  10   2 756.793 354.507   4
  -5  10   1 411.997 395.818   5
  -5  10   1-100.848 268.807   1
  -5  10   1 110.029 53.8662   4
  -5  10   0 2164.68 663.344   5
  -5  10   0 2166.99 678.339   1
  -5  10   0 2125.92 701.645   4
  -5  10  -1 6939.68 1235.24   4
  -5  10  -1 6249.89 1096.59   5
  -5  10  -1 6404.31 1159.92   1
  -5  10  -2 2113.34 634.645   1
  -5  10  -2 2520.18 700.771   5
  -5  10  -2 2492.82 807.652   4
  -5  10  -3 23440.4 2251.34   1
  -5  10  -3 22232.9 2073.75   5
  -5  10  -4 77301.1 3930.78   5
  -5  10  -4 83277.1 4362.86   1
   5 -10   5 349.680 234.527   8
  -5  10  -5 313.347 266.624   5
  -5  10  -5 416.605 282.530   1
  -5  10  -5 529.469 423.166   2
   5 -10   6 157.069 56.4842   8
  -5  10  -6 267.575 210.980   5
  -5  10  -6 759.094 488.071   1
  -5  10  -6 677.047 467.190   2
  -5  10  -7 8177.24 1317.39   5
   5 -10   7 7569.87 1116.31   8
  -5  10  -7 8581.12 1468.52   1
  -5  10  -7 7891.51 1399.72   2
   5 -10   8 574.664 404.098   8
  -5  10  -8 211.099 161.954   5
  -5  10  -8 384.802 324.329   2
  -5  10  -8 874.507 481.316   1
   5 -10   9 2714.79 770.772   8
  -5  10  -9 3344.76 897.301   5
  -5  10  -9 2908.87 878.693   2
  -5  10  -9 3596.87 963.347   1
  -5  10 -10 4273.14 1072.81   1
  -5  10 -10 4314.61 1114.56   2
   5 -10  10 3572.01 917.127   8
  -5  10 -10 3580.50 973.969   5
  -5  10 -11 15229.1 2083.42   1
  -5  10 -11 16951.7 2224.16   2
  -5  10 -11 14984.5 2104.76   5
   5 -10  11 13552.7 1837.64   8
   5 -10  12 1863.12 751.391   8
  -5  10 -12 1262.74 581.813   5
  -5  10 -12 2051.72 832.772   1
  -5  10 -12 1766.34 765.323   2
   5 -10  13 82.3993 280.672   8
  -5  10 -13 197.598 308.424   5
  -5  10 -13 110.404 276.485   2
  -5  10 -13 46.6060 165.289   1
   5 -10  14 2937.81 1025.25   8
  -5  10 -14 4051.83 1254.28   5
  -5  10 -15 1799.18 913.438   5
   5 -10  15 1307.81 672.354   8
   5 -10  16 579.611 485.342   8
  -5  10 -16 421.812 404.867   5
   5 -10  17 478.898 509.570   8
   5 -10  18 164.879 401.969   8
  -5   9  14 32.3090 128.830   4
  -5   9  13 175.237 268.943   4
  -5   9  12 89.6912 142.897   7
  -5   9  12 108.776 198.778   4
  -5   9  11 207.298 286.031   7
  -5   9  11 116.249 175.530   4
  -5   9  10 692.534 422.481   7
  -5   9  10 427.598 305.433   4
  -5   9   9 4724.33 1004.50   7
  -5   9   9 4975.24 1016.63   4
  -5   9   8-41.5504 72.7826   7
  -5   9   8-32.5229 95.6175   1
  -5   9   8 132.806 222.390   4
  -5   9   7 617.147 337.526   1
  -5   9   7 1320.52 514.887   4
  -5   9   7 1227.96 500.731   7
  -5   9   6 13871.0 1694.15   7
  -5   9   6 15674.9 1746.99   4
  -5   9   6 14892.9 1612.59   1
  -5   9   5 9346.61 1408.97   7
  -5   9   5 9542.08 1360.43   4
  -5   9   5 9760.04 1314.33   1
  -5   9   4 282.789 291.401   1
  -5   9   4 88.6258 24.2644   7
  -5   9   4 126.615 243.477   4
  -5   9   3 1308.81 537.820   7
  -5   9   3 1347.68 481.386   1
  -5   9   3 1538.32 549.036   4
  -5   9   2 5673.70 1075.06   7
  -5   9   2 5736.15 1028.58   4
  -5   9   2 6750.53 1095.38   1
  -5   9   1 791.551 515.898   5
  -5   9   1-47.7420 268.543   7
  -5   9   1-125.536 232.485   1
  -5   9   1 267.449 234.077   4
  -5   9   0 91.6884 108.386   4
  -5   9   0 191.526 261.133   1
  -5   9  -1 8178.72 1185.82   5
  -5   9  -1 8627.87 1300.41   4
  -5   9  -1 9189.74 1334.54   1
  -5   9  -2 10019.9 1323.96   5
  -5   9  -2 10370.7 1410.94   1
   5  -9   3 247.493 162.143   8
  -5   9  -3 532.810 332.286   5
  -5   9  -3 332.964 262.613   2
  -5   9  -3 348.267 257.766   1
   5  -9   4 177.811 171.380   8
  -5   9  -4 373.106 293.276   5
  -5   9  -4 401.097 367.958   2
  -5   9  -4-235.715 333.217   1
   5  -9   5 257.545 190.517   8
  -5   9  -5 259.550 353.811   5
  -5   9  -5 187.610 279.987   2
  -5   9  -5 506.763 409.858   1
   5  -9   6 374.386 260.903   8
  -5   9  -6 320.914 398.834   5
  -5   9  -6 447.693 130.167   2
  -5   9  -6 255.853 82.1450   1
  -5   9  -7 754.091 307.544   5
   5  -9   7 916.288 436.742   8
  -5   9  -7 897.339 303.344   2
  -5   9  -7 1186.38 570.661   1
  -5   9  -8 560.919 426.943   1
   5  -9   8 509.732 350.625   8
  -5   9  -8 424.837 349.609   5
  -5   9  -8-14.8525 169.141   2
  -5   9  -9 6534.71 1262.76   5
  -5   9  -9 7681.01 1374.06   2
  -5   9  -9 7201.51 1313.18   1
   5  -9   9 6205.68 1148.93   8
   5  -9  10 694.162 473.548   8
  -5   9 -10 546.355 364.329   2
  -5   9 -10 220.810 233.617   5
  -5   9 -10 576.847 397.796   1
  -5   9 -11 6853.10 1332.45   1
  -5   9 -11 6324.76 1310.15   5
  -5   9 -11 6117.83 1322.01   2
   5  -9  11 5514.26 1184.29   8
  -5   9 -12 9989.56 1707.02   5
  -5   9 -12 4846.56 1160.28   1
  -5   9 -12 8558.34 1565.83   2
   5  -9  12 7864.90 1459.32   8
  -5   9 -13 2521.87 909.411   2
   5  -9  13 2214.38 792.988   8
  -5   9 -13 2658.16 890.080   5
  -5   9 -14 116.040 300.310   2
   5  -9  14 625.271 574.862   8
  -5   9 -14 437.568 581.478   5
   5  -9  15 406.457 448.166   8
  -5   9 -15 503.241 469.528   5
   5  -9  16 1193.86 676.775   8
   5  -9  17 226.933 395.983   8
   5  -9  18 18.6994 393.740   8
  -5   8  15 161.634 195.817   4
  -5   8  14-85.8529 189.864   4
  -5   8  13 204.328 248.941   7
  -5   8  13 10.3822 169.160   4
  -5   8  12 509.440 379.295   7
  -5   8  12 148.361 165.081   4
  -5   8  11 1059.32 479.810   7
  -5   8  11 496.162 283.304   4
  -5   8  10 414.454 308.311   7
  -5   8  10 192.680 96.1068   4
  -5   8   9 2345.79 692.088   4
  -5   8   9 1786.59 620.105   7
  -5   8   8 9622.13 1341.66   7
  -5   8   8 11403.0 1440.73   4
  -5   8   8 7354.69 1065.79   1
  -5   8   7 585.630 279.675   1
  -5   8   7 1157.84 472.540   7
  -5   8   7 1388.13 502.549   4
  -5   8   6-60.8712 136.870   1
  -5   8   6 102.130 149.173   7
  -5   8   6 202.377 213.770   4
  -5   8   5 6211.58 1072.30   7
  -5   8   5 6822.30 1074.57   4
  -5   8   5 6483.33 1006.07   1
  -5   8   4 6099.67 1064.95   7
  -5   8   4 6341.38 1039.70   4
  -5   8   4 6197.49 1016.81   1
  -5   8   3 97.5775 79.4427   7
  -5   8   3 32.2679 33.8537   1
  -5   8   3-35.3311 127.765   4
  -5   8   2 670.009 311.251   7
  -5   8   2 610.060 337.583   1
  -5   8   2 474.281 212.294   4
  -5   8   1 9819.59 1350.21   7
  -5   8   1 10263.5 1306.52   4
  -5   8   1 10362.3 1323.84   1
  -5   8   0 13106.1 1585.30   7
  -5   8   0 14940.9 1613.04   4
  -5   8   0 13843.7 1430.66   5
  -5   8   0 14068.0 1526.94   1
  -5   8  -1 734.263 508.533   5
  -5   8  -1 500.734 290.479   1
  -5   8  -1 756.494 391.964   4
  -5   8  -1 1036.35 378.923   2
  -5   8  -2 6844.08 1080.68   5
  -5   8  -2 7395.12 1094.51   2
   5  -8   2 6522.42 690.237   8
  -5   8  -2 6841.51 1065.10   1
  -5   8  -3 44214.7 2632.43   5
  -5   8  -3 44532.8 2770.19   2
  -5   8  -3 45464.3 2837.33   1
   5  -8   3 50115.4 2319.94   8
   5  -8   4 22356.2 1648.83   8
  -5   8  -4 20937.4 1954.04   1
  -5   8  -4 17788.8 1725.22   5
  -5   8  -4 22422.7 2017.82   2
  -5   8  -5 20818.2 1887.14   5
  -5   8  -5 22383.6 2100.15   1
  -5   8  -5 23028.6 2104.36   2
   5  -8   5 21467.6 1649.49   8
   5  -8   6 2976.42 643.164   8
  -5   8  -6 3482.81 805.114   5
  -5   8  -6 4374.26 901.822   2
  -5   8  -6 4578.39 967.512   1
   5  -8   7 9633.63 1229.24   8
  -5   8  -7 10513.6 1488.94   2
  -5   8  -7 10605.6 1521.29   1
  -5   8  -7 8866.80 1276.73   5
   5  -8   8 656.714 390.092   8
  -5   8  -8 464.658 305.836   5
  -5   8  -8 642.341 429.090   2
  -5   8  -8 352.323 359.498   1
  -5   8  -9 287.559 452.737   2
  -5   8  -9 93.5578 227.588   1
   5  -8   9 228.213 248.076   8
  -5   8  -9 267.608 308.293   5
  -5   8 -10 7055.25 1281.13   5
  -5   8 -10 5999.77 1207.26   1
  -5   8 -10 4649.85 1122.20   2
   5  -8  10 5719.51 1149.45   8
  -5   8 -11 861.986 527.740   5
   5  -8  11 370.461 274.960   8
  -5   8 -11 590.274 424.609   2
  -5   8 -11 380.078 385.297   1
  -5   8 -12 1041.27 591.097   5
   5  -8  12 789.627 438.701   8
  -5   8 -12 389.589 337.679   1
  -5   8 -12 744.483 404.525   2
   5  -8  13 2357.23 869.343   8
  -5   8 -13 3463.60 1036.85   5
  -5   8 -14 2596.69 922.221   5
   5  -8  14 2214.15 914.619   8
  -5   8 -15 252.051 368.920   5
   5  -8  15 524.804 366.060   8
   5  -8  16 98.6865 183.719   8
   5  -8  17 1370.97 777.307   8
   5  -8  18-28.9083 180.708   8
  -5   7  16-70.8518 193.071   4
  -5   7  15-149.248 238.320   4
  -5   7  14 311.103 248.737   4
  -5   7  14 582.239 340.957   7
  -5   7  13 57.3388 110.098   4
  -5   7  13-68.9596 269.097   7
  -5   7  12 27.6306 88.6574   4
  -5   7  12-113.836 236.584   7
  -5   7  11 1063.20 423.199   4
  -5   7  11 787.656 322.416   7
  -5   7  10 8782.86 1267.13   7
  -5   7  10 9292.57 1272.71   4
  -5   7   9 19.7752 225.275   7
  -5   7   9 197.434 172.116   1
  -5   7   9-28.5568 172.096   4
  -5   7   8 370.446 79.4728   7
  -5   7   8 476.757 158.550   4
  -5   7   8 545.068 294.953   1
  -5   7   7 55.7971 312.063   7
  -5   7   7 324.111 337.892   4
  -5   7   7 344.913 216.646   1
  -5   7   6 4309.16 820.808   7
  -5   7   6 4818.53 873.059   4
  -5   7   6 4894.45 831.568   1
  -5   7   5 1904.37 621.453   7
  -5   7   5 2202.97 577.355   1
  -5   7   5 2006.79 587.464   4
  -5   7   4 7897.86 1122.95   7
  -5   7   4 9184.55 1196.27   4
  -5   7   4 9122.78 1145.83   1
  -5   7   3 15892.6 1641.11   7
  -5   7   3 19502.8 1708.00   4
  -5   7   3 18220.9 1599.80   1
  -5   7   2 142.185 187.588   1
  -5   7   2-5.53074 56.3723   7
  -5   7   2-285.716 275.141   4
   5  -7  -2 11.3603 68.5634   6
  -5   7   1 950.790 324.056   7
  -5   7   1 842.826 344.430   4
  -5   7   0 27535.0 2173.58   7
  -5   7   0 29218.7 2061.58   4
  -5   7   0 27119.8 1969.09   2
  -5   7  -1 20069.4 1702.90   4
  -5   7  -1 18210.9 1646.69   2
  -5   7  -1 18306.9 1592.94   5
   5  -7   1 21047.2 1125.37   8
  -5   7  -2 846.866 453.267   5
  -5   7  -2 225.359 247.669   2
   5  -7   2 590.255 262.431   8
   5  -7   3 44.0760 61.5096   8
  -5   7  -3 236.255 385.869   5
  -5   7  -3 192.272 130.841   2
  -5   7  -4 5858.45 954.925   5
  -5   7  -4 3883.41 445.453   6
  -5   7  -4 6215.65 986.437   2
   5  -7   4 7292.36 935.257   8
  -5   7  -5 1061.42 439.998   2
   5  -7   5 969.205 366.358   8
  -5   7  -5 1458.11 556.795   5
  -5   7  -5 1323.17 489.581   1
  -5   7  -6 585.539 474.302   2
   5  -7   6 375.740 223.960   8
  -5   7  -6 746.820 440.412   5
  -5   7  -6 375.519 295.583   1
  -5   7  -7 17553.9 1774.53   5
  -5   7  -7 19351.6 1953.26   1
  -5   7  -7 20089.8 2037.63   2
   5  -7   7 19196.7 1720.15   8
  -5   7  -8 22767.3 2065.46   5
  -5   7  -8 29506.7 2477.57   1
   5  -7   8 24961.0 2089.64   8
   5  -7   9 685.451 336.548   8
  -5   7  -9 692.015 429.698   5
  -5   7  -9 403.253 334.464   1
   5  -7  10 194.171 308.256   8
  -5   7 -10 368.110 318.980   5
  -5   7 -10 163.503 214.021   1
   5  -7  11 735.414 466.999   8
  -5   7 -11 1429.48 677.653   5
  -5   7 -11 729.222 416.122   1
  -5   7 -12 6072.08 1180.01   1
  -5   7 -12 5421.86 1219.44   5
   5  -7  12 4780.02 1112.15   8
  -5   7 -13 1007.53 602.934   5
   5  -7  13 239.545 361.917   8
   5  -7  14 2175.46 825.576   8
  -5   7 -14 3262.91 1023.79   5
   5  -7  15 3618.90 1062.72   8
   5  -7  16 1148.73 689.641   8
   5  -7  17 314.588 494.805   8
   5  -7  18 991.875 670.478   8
  -5   6  16 688.616 428.493   4
  -5   6  16 548.699 347.086   7
  -5   6  15 259.267 238.501   4
  -5   6  15 271.399 228.545   7
  -5   6  14 171.232 191.362   4
  -5   6  14 227.830 252.030   7
  -5   6  13 1202.99 476.150   4
  -5   6  13 3605.84 877.873   7
  -5   6  12 8207.39 1291.87   7
  -5   6  12 5945.07 1049.77   4
  -5   6  11-28.8391 93.3780   4
  -5   6  11-184.646 242.201   7
  -5   6  10 1897.95 507.691   4
  -5   6  10 2228.52 614.180   7
  -5   6   9 329.417 141.157   4
  -5   6   9 508.104 281.452   7
  -5   6   9 331.393 197.441   1
  -5   6   8 1440.10 421.991   8
  -5   6   8 1632.85 461.015   7
  -5   6   8 1547.46 444.614   1
  -5   6   8 1479.28 383.294   4
  -5   6   7 598.652 244.556   8
  -5   6   7 701.734 330.420   1
  -5   6   7 233.351 80.0241   7
  -5   6   7 497.714 82.4260   4
  -5   6   6 1445.45 459.100   4
  -5   6   6 367.602 172.227   8
  -5   6   6 1235.97 376.687   1
  -5   6   6 547.565 40.0283   7
  -5   6   5 68147.8 3237.17   7
  -5   6   5 93895.8 3457.26   4
  -5   6   4 1763.66 497.079   4
  -5   6   4 969.905 224.789   8
  -5   6   4 995.027 327.317   7
  -5   6   3 1978.80 587.770   7
  -5   6   3 870.914 223.537   8
  -5   6   3 2146.83 522.150   4
  -5   6   2 30056.1 2139.92   7
  -5   6   2 32234.2 1978.73   4
   5  -6  -2 32377.5 1660.26   6
  -5   6   1 21368.6 1654.41   2
  -5   6   1 23229.5 1675.34   4
  -5   6   1 21095.8 1832.07   7
  -5   6   0 73.1983 99.4203   8
  -5   6   0 11.2616 118.129   7
  -5   6   0 131.527 196.860   2
  -5   6   0 191.495 187.626   4
  -5   6  -1 9875.39 1231.06   7
   5  -6   1 12107.5 1007.87   8
  -5   6  -1 10025.0 1184.63   2
   5  -6   2 14478.0 1180.62   8
  -5   6  -2 12470.2 1313.80   2
  -5   6  -3 6655.75 1036.45   5
  -5   6  -3 6987.66 1035.53   2
   5  -6   3 9022.77 1020.89   8
  -5   6  -4 3409.84 813.268   5
   5  -6   4 3763.34 693.309   8
  -5   6  -4 2715.86 679.949   2
   5  -6   5 28823.7 1885.87   8
  -5   6  -5 24450.6 1920.57   5
  -5   6  -6 6586.27 1024.85   5
   5  -6   6 6697.24 934.907   8
   5  -6   7 2850.41 660.935   8
  -5   6  -7 3233.05 773.954   5
  -5   6  -8 1072.47 579.316   5
  -5   6  -8 863.106 442.608   1
   5  -6   8 330.272 242.806   8
   5  -6   9 2107.97 658.530   8
  -5   6  -9 2520.15 769.035   5
  -5   6  -9 2690.65 749.755   1
   5  -6  10 307.053 381.231   8
  -5   6 -10 870.750 598.670   5
  -5   6 -10 277.349 322.059   1
  -5   6 -11 1227.41 580.544   5
   5  -6  11 426.806 291.741   8
  -5   6 -11 720.841 383.878   1
   5  -6  12 406.211 313.249   8
   5  -6  13 3284.40 898.442   8
   5  -6  14 120.205 191.328   8
   5  -6  15 479.832 439.937   8
   5  -6  16 4287.50 1214.55   8
   5  -6  17 2.05294 271.831   8
   5  -6  18-74.5872 33.2895   8
  -5   5  17 85.5296 173.415   4
  -5   5  17 55.9987 193.425   7
  -5   5  16 101.760 164.948   4
  -5   5  16 81.1427 182.401   7
  -5   5  15 799.805 451.632   4
  -5   5  15 1768.88 663.974   7
  -5   5  14 757.807 419.684   4
  -5   5  14 2254.05 776.699   7
  -5   5  13 169.540 336.492   7
  -5   5  13 48.2145 171.729   4
  -5   5  12 1238.91 490.845   4
  -5   5  12 1820.52 576.995   8
  -5   5  12 2389.86 704.650   7
  -5   5  11 6562.89 1065.30   8
  -5   5  11 9313.44 1344.07   7
  -5   5  11 8919.19 1210.31   4
  -5   5  10 1478.69 477.397   8
  -5   5  10 2229.73 663.899   7
  -5   5  10 2200.03 588.055   4
  -5   5   9 475.553 276.034   4
  -5   5   9 458.786 270.421   8
  -5   5   9 412.120 217.438   1
  -5   5   9 893.277 456.781   7
  -5   5   8 2680.62 548.147   8
  -5   5   8 4246.36 854.543   7
  -5   5   8 3215.99 641.207   4
  -5   5   7 32753.5 2256.92   7
  -5   5   7 31671.3 1955.84   4
  -5   5   6 998.351 289.162   8
  -5   5   6 815.411 294.363   7
  -5   5   6 1048.22 291.896   4
  -5   5   5 6900.22 973.276   7
  -5   5   5 8826.11 1023.53   4
  -5   5   4 66718.9 3072.12   7
  -5   5   4 75155.9 2888.24   4
  -5   5   3 36796.1 2247.56   7
  -5   5   3 44383.9 2212.10   4
  -5   5   2 1073.18 447.126   7
  -5   5   2 687.227 263.424   2
  -5   5   2 713.549 229.584   4
   5  -5  -2 570.463 240.900   6
  -5   5   1 1310.69 368.829   2
  -5   5   1 1773.33 547.252   7
  -5   5   1 1485.54 396.491   4
   5  -5   0 109507. 2993.60   8
  -5   5   0 98980.6 3740.03   7
  -5   5   0 103412. 3204.85   4
  -5   5   0 97039.1 3448.16   2
  -5   5  -1 25948.8 1902.33   7
  -5   5  -1 22927.3 1710.69   2
   5  -5   2 26121.1 1641.87   8
  -5   5  -2 29621.3 1107.03   6
  -5   5  -2 24217.8 1870.21   2
   5  -5   3 109368. 3624.08   8
   5  -5   4 17378.4 1471.55   8
   5  -5   5 6209.31 870.560   8
   5  -5   6 5414.54 886.580   8
   5  -5   7 16204.8 1531.97   8
   5  -5   8 929.004 355.493   8
   5  -5   9 3076.77 749.292   8
  -5   5 -10 18483.1 1843.44   1
   5  -5  10 17759.8 1840.70   8
   5  -5  11 480.379 345.883   8
  -5   5 -11 1423.58 528.096   1
   5  -5  12 1028.84 481.475   8
   5  -5  13 793.857 404.403   8
   5  -5  14 4656.28 1103.61   8
   5  -5  15 1459.27 739.989   8
   5  -5  16 309.697 402.323   8
   5  -5  17 666.680 521.865   8
   5  -5  18 359.987 371.531   8
  -5   4  18 142.246 307.160   4
  -5   4  18 449.381 421.664   7
  -5   4  17 2089.63 783.593   4
  -5   4  17 1672.29 725.943   7
  -5   4  16 364.262 322.957   4
  -5   4  16 959.913 585.675   7
  -5   4  15 106.329 211.629   4
  -5   4  15 360.524 429.546   7
  -5   4  14 709.968 412.381   4
  -5   4  14 739.376 403.817   8
  -5   4  13 1742.13 585.125   4
  -5   4  13 2188.37 672.937   8
  -5   4  13 3372.16 878.019   7
  -5   4  12 295.964 311.458   4
  -5   4  12 127.101 185.134   8
  -5   4  12 982.876 579.879   7
  -5   4  11 367.425 298.420   4
  -5   4  11 40.5022 115.087   8
  -5   4  11 513.925 439.078   7
  -5   4  10 5290.77 863.828   8
  -5   4  10 6274.08 1081.13   7
  -5   4  10 6060.36 940.274   4
  -5   4  10 3021.20 539.533   1
  -5   4   9 144.174 189.161   4
  -5   4   9 77.2544 90.7230   8
  -5   4   8 2399.36 513.458   8
  -5   4   8 3362.61 765.223   7
  -5   4   8 3004.09 616.568   4
  -5   4   7 2401.98 490.664   8
  -5   4   7 2633.07 670.437   7
  -5   4   7 2350.98 505.782   4
  -5   4   6 34472.2 2222.42   7
  -5   4   6 37530.3 1952.06   4
  -5   4   5 14147.8 1390.49   7
  -5   4   5 12990.4 1135.64   4
  -5   4   5 15132.8 1235.53   3
  -5   4   4 302.310 185.340   4
  -5   4   4 314.031 223.593   7
  -5   4   4 271.705 174.873   6
  -5   4   4-265.390 261.798   3
  -5   4   3 16766.2 1488.01   7
  -5   4   3 16743.3 1332.49   3
  -5   4   3 16331.3 1266.44   2
  -5   4   3 21422.4 1378.18   4
  -5   4   3 18406.9 1121.85   6
  -5   4   2 85589.5 2951.92   2
  -5   4   2 82125.5 3236.02   7
  -5   4   2 88815.7 3156.03   3
  -5   4   2 87924.9 2650.34   4
  -5   4   2 93045.7 2344.06   6
  -5   4   1 6937.12 941.052   7
  -5   4   1 6128.30 817.806   3
  -5   4   1 6953.81 747.208   4
  -5   4   1 7022.26 570.677   6
  -5   4   1 6355.93 813.071   2
  -5   4   0 5200.09 803.765   7
  -5   4   0 5396.47 520.150   6
  -5   4   0 3462.27 576.244   3
  -5   4   0 3964.67 711.638   2
   5  -4   0 5868.00 719.504   8
  -5   4  -1 48629.6 2446.24   3
   5  -4   1 58884.9 2442.47   8
  -5   4  -1 50850.4 2535.20   7
  -5   4  -1 60909.9 1808.71   6
  -5   4  -2 23591.7 1717.83   7
  -5   4  -2 24078.6 1734.29   3
   5  -4   2 26510.7 1702.52   8
   5  -4   3 2223.80 542.318   8
  -5   4  -3 1611.47 372.023   3
  -5   4  -4 53745.2 2727.12   3
   5  -4   4 59788.8 2798.52   8
  -5   4  -5 14007.1 1409.80   3
   5  -4   5 13223.9 1313.04   8
   5  -4   6 1428.40 427.671   8
  -5   4  -6 1998.54 459.095   3
   5  -4   7-108.517 178.757   8
   5  -4   8 19091.3 1707.11   8
   5  -4   9 1842.72 549.432   8
   5  -4  10 1991.07 602.220   8
  -5   4 -11 1497.66 531.710   1
   5  -4  11 1473.22 546.324   8
   5  -4  12 3434.31 859.484   8
   5  -4  13 2361.67 786.078   8
   5  -4  14 1250.89 541.651   8
   5  -4  15 1753.97 731.770   8
   5  -4  16 662.886 418.766   8
   5  -4  17 61.0061 154.075   8
   5  -4  18 63.0988 311.899   8
  -5   3  19 1844.42 851.633   7
  -5   3  18 349.523 383.075   4
  -5   3  18 593.852 518.121   7
  -5   3  17 149.622 207.113   8
  -5   3  17 591.511 466.068   4
  -5   3  17 960.851 640.469   7
  -5   3  16 197.877 227.114   8
  -5   3  16 372.907 377.712   4
  -5   3  16 1073.13 636.026   7
  -5   3  15 377.960 322.848   8
  -5   3  15 585.111 422.385   4
  -5   3  14 278.625 273.069   8
  -5   3  14 344.003 336.207   4
  -5   3  13 389.354 274.361   8
  -5   3  12 20422.4 1885.44   8
  -5   3  11 6638.41 1018.03   8
  -5   3  10 2433.14 578.101   8
  -5   3  10 3321.46 733.031   4
  -5   3   9 27403.3 1815.29   8
  -5   3   9 26530.9 1802.07   4
  -5   3   8 30988.6 1711.56   3
  -5   3   8 31889.4 1894.61   4
  -5   3   7 2529.93 530.116   4
  -5   3   7 3023.06 626.327   6
  -5   3   7 2169.29 413.514   3
  -5   3   6 322.892 182.254   4
  -5   3   6 621.096 425.365   7
  -5   3   6 276.130 114.853   3
  -5   3   6 374.485 228.030   6
  -5   3   5 8406.18 946.951   3
  -5   3   5 9092.18 934.743   6
  -5   3   5 8453.73 812.204   4
  -5   3   5 8034.49 1066.57   7
  -5   3   4 1594.20 362.819   4
  -5   3   4 1253.65 397.955   3
  -5   3   4 554.498 209.974   2
  -5   3   4 1508.03 361.679   6
  -5   3   4 1488.79 500.665   7
  -5   3   3 736.827 225.489   2
  -5   3   3 626.171 260.391   7
  -5   3   3 1123.50 398.023   3
  -5   3   3 622.564 208.560   6
  -5   3   3 832.724 235.246   4
  -5   3   2 42168.3 2270.81   3
  -5   3   2 38633.0 2168.80   7
  -5   3   2 42120.2 1559.77   4
  -5   3   2 40158.6 1607.60   6
  -5   3   2 37531.0 1836.07   2
  -5   3   1 174827. 4656.75   3
  -5   3   1 164792. 4419.43   7
  -5   3   1 170249. 4233.32   2
  -5   3   0 3115.75 614.388   7
   5  -3   0 2625.16 510.022   8
  -5   3   0 3613.45 775.442   3
  -5   3   0 4035.83 507.023   6
  -5   3  -1 11889.4 1273.62   3
  -5   3  -1 10669.6 1079.73   7
   5  -3   1 10777.1 1085.62   8
  -5   3  -2 32680.3 1903.71   7
  -5   3  -2 31392.1 2067.82   3
   5  -3   2 35954.6 2036.87   8
  -5   3  -3 23466.4 1832.39   3
   5  -3   3 23779.3 1730.92   8
  -5   3  -4 11596.1 1313.02   3
   5  -3   4 10424.1 1204.26   8
  -5   3  -5 4653.75 846.455   3
   5  -3   5 3921.20 734.204   8
  -5   3  -6 47858.1 2761.46   3
   5  -3   6 35357.9 2259.95   8
   5  -3   7 3782.12 743.718   8
  -5   3  -7 4911.36 817.558   3
   5  -3   8 2141.67 568.573   8
  -5   3  -8 2877.32 514.654   3
   5  -3   9 5038.05 941.065   8
   5  -3  10 319.443 217.068   8
   5  -3  11 1816.74 613.023   8
   5  -3  12 1156.89 488.539   8
   5  -3  13 4415.60 1027.73   8
   5  -3  14 2207.36 698.596   8
   5  -3  15 219.788 353.929   8
   5  -3  16 147.667 276.061   8
   5  -3  17 1249.51 643.908   8
  -5   2  19 70.0205 126.702   8
  -5   2  19 827.323 683.898   7
  -5   2  18 614.151 446.488   8
  -5   2  17 140.083 208.077   8
  -5   2  16 60.1265 125.195   8
  -5   2  15 904.816 462.308   8
  -5   2  14 5931.73 1126.63   8
  -5   2  13 37.4925 210.713   8
  -5   2  12 4706.51 900.473   8
  -5   2  11 16094.3 1556.33   8
  -5   2  10 2716.71 585.115   8
  -5   2  10 1337.66 327.916   3
  -5   2   9-56.7909 122.803   3
  -5   2   9 447.426 366.944   6
  -5   2   8 17219.9 1352.44   3
  -5   2   8 21677.8 1672.08   6
  -5   2   7 35148.2 2029.15   3
  -5   2   7 33281.7 1986.03   6
  -5   2   6 10301.9 1107.33   3
  -5   2   6 9400.38 1021.26   6
  -5   2   6 9561.07 872.484   4
  -5   2   5 110.171 102.743   4
  -5   2   5 28.6963 69.9835   2
  -5   2   5 18.8687 113.034   6
  -5   2   4 31776.3 1624.46   6
  -5   2   4 28184.8 1438.70   2
  -5   2   3 53269.5 2506.01   7
  -5   2   3 56881.8 2086.04   6
  -5   2   3 53485.2 2026.67   2
  -5   2   2 30339.1 1878.07   7
  -5   2   2 28951.4 1486.75   6
  -5   2   1 11038.7 1111.14   7
   5  -2  -1 12286.7 1174.97   8
  -5   2   1 10052.0 861.294   6
  -5   2   0 125793. 3679.98   7
  -5   2   0 133257. 3221.18   6
  -5   2  -1 19245.0 1387.51   7
   5  -2   1 20093.6 1543.03   8
  -5   2  -2 1468.45 345.670   7
   5  -2   2 1805.17 491.464   8
   5  -2   3 59435.7 2825.13   8
  -5   2  -4 64383.5 3026.88   3
   5  -2   4 65647.4 3049.13   8
  -5   2  -5 614.755 500.482   3
   5  -2   5 31.2208 36.9039   8
  -5   2  -6 15265.4 1643.27   3
   5  -2   6 10920.9 1289.90   8
  -5   2  -7 20719.8 1945.00   3
   5  -2   7 14418.7 1486.42   8
  -5   2  -8 27601.7 2233.92   3
   5  -2   8 16675.6 1647.99   8
   5  -2   9 750.140 424.506   8
  -5   2  -9 412.601 167.381   3
   5  -2  10 715.543 406.199   8
  -5   2 -10 428.970 163.709   3
   5  -2  11 3061.77 780.759   8
   5  -2  12 928.104 452.592   8
   5  -2  13 666.842 416.556   8
   5  -2  14 244.908 346.788   8
   5  -2  15 821.927 503.485   8
   5  -2  16 198.866 279.945   8
   5  -2  17 86.8570 229.835   8
  -5   1  19-47.4609 156.755   8
  -5   1  18-29.4490 44.9777   8
  -5   1  17 242.562 259.785   8
  -5   1  16 500.593 394.154   8
  -5   1  15 309.118 349.833   8
  -5   1  14 2185.13 702.865   8
  -5   1  13 19903.8 1947.95   8
  -5   1  12 7300.51 1100.01   8
  -5   1  11 417.768 208.287   8
  -5   1  11 206.134 103.721   3
  -5   1  10 9694.79 1036.07   3
  -5   1  10 16566.7 1607.69   6
  -5   1   9 26174.0 1776.92   3
  -5   1   9 26299.2 1930.27   6
  -5   1   8 442.174 281.110   6
  -5   1   7 3914.93 756.677   6
  -5   1   6 39187.0 2045.03   6
  -5   1   5 1121.79 254.220   2
  -5   1   5 1995.09 338.912   4
  -5   1   5 1166.26 314.399   6
  -5   1   4 6610.60 467.664   4
  -5   1   4 5604.53 702.779   6
  -5   1   4 4850.25 562.301   2
  -5   1   3 11271.2 982.225   6
  -5   1   2 84985.6 2975.34   7
  -5   1   2 81133.8 2555.09   6
  -5   1   1 18593.1 1423.60   7
   5  -1  -1 18000.6 1493.72   8
  -5   1   1 16504.0 1181.36   6
  -5   1   0 114.014 148.438   7
   5  -1   0 11.9252 88.6309   8
  -5   1   0 3.44115 85.6068   6
  -5   1  -1 142246. 3556.94   7
   5  -1   1 166589. 4662.08   8
  -5   1  -2 195705. 3986.08   7
   5  -1   2 196251. 5028.37   8
   5  -1   3 4660.81 811.114   8
   5  -1   4 2187.38 543.685   8
   5  -1   5 22838.5 1909.89   8
   5  -1   6 10346.8 1302.96   8
   5  -1   7 22.5649 84.0450   8
  -5   1  -8 22134.5 2112.27   3
   5  -1   8 13434.8 1561.62   8
  -5   1  -9 17195.3 1887.20   3
   5  -1   9 10702.4 1424.04   8
   5  -1  10 1307.46 557.229   8
  -5   1 -10 1945.34 571.846   3
   5  -1  11 5682.87 1059.35   8
   5  -1  12 11098.9 1603.75   8
   5  -1  13 3368.95 894.512   8
   5  -1  14 378.721 343.574   8
   5  -1  15-6.42946 247.700   8
   5  -1  16 132.548 216.044   8
   5  -1  17-229.684 268.408   8
  -5   0  19 570.433 469.822   8
  -5   0  18 488.854 386.437   8
  -5   0  17 200.523 272.713   8
  -5   0  16 1550.12 628.914   8
  -5   0  15 6269.25 1194.22   8
  -5   0  14 171.515 175.994   8
  -5   0  13-30.6149 195.163   8
  -5   0  12 10742.8 1326.36   8
  -5   0  12 12156.0 1524.03   6
  -5   0  11 7155.99 948.253   3
  -5   0  11 11339.4 1402.94   6
  -5   0  10 1895.64 597.599   6
  -5   0   9 862.856 394.559   6
  -5   0   8 59853.4 2854.53   6
  -5   0   7 19617.3 1511.00   6
  -5   0   6 12620.1 1156.12   6
  -5   0   6 10292.5 689.059   2
  -5   0   5 59722.3 2421.38   6
  -5   0   5 56056.1 1675.25   2
  -5   0   4 169295. 4022.11   6
  -5   0   3 1048.67 273.298   6
  -5   0   2 8166.58 854.876   6
   5   0  -1 220290. 5359.22   8
  -5   0   1 189846. 4310.52   6
  -5   0   0 206115. 4527.09   7
   5   0   0 192173. 4906.67   8
   5   0   1 4.32045 43.6370   8
  -5   0  -1-5.52318 151.350   7
  -5   0  -2 21734.6 1204.00   7
   5   0   2 21861.9 1783.24   8
   5   0   3 86796.2 3533.48   8
   5   0   4 428.296 318.423   8
   5   0   5 2598.74 340.700   7
   5   0   5 5732.44 997.081   8
   5   0   6 14331.9 746.649   7
   5   0   6 32346.5 2393.76   8
   5   0   7 42453.5 2840.30   8
   5   0   8 742.970 396.764   8
   5   0   9 3920.24 895.328   8
   5   0  10 13958.8 1749.40   8
   5   0  11 664.273 365.077   8
   5   0  12 1269.53 635.942   8
   5   0  13 389.776 282.102   8
   5   0  14 1224.67 538.095   8
   5   0  15 436.796 412.884   8
   5   0  16 19.5023 84.8546   8
  -5  -1  19 4.33201 62.1977   8
  -5  -1  18 607.146 411.383   8
  -5  -1  17 1849.19 725.043   8
  -5  -1  16 13.3009 188.873   8
  -5  -1  15 469.845 364.660   8
  -5  -1  14 8038.14 1270.27   8
  -5  -1  13 4764.65 926.656   8
  -5  -1  13 5699.39 1078.80   6
  -5  -1  12 314.664 310.769   6
  -5  -1  11 3325.97 740.925   6
  -5  -1  10 34603.3 2403.62   6
  -5  -1   9 5700.07 915.850   6
  -5  -1   8 369.308 227.049   6
  -5  -1   7 34746.2 1973.75   6
  -5  -1   6 11618.5 1135.08   6
  -5  -1   6 9402.44 584.682   2
  -5  -1   5 1056.74 225.639   4
  -5  -1   5 2141.33 465.463   6
  -5  -1   4 18318.8 806.326   4
  -5  -1   4 26429.6 1665.22   6
  -5  -1   3 144377. 3761.08   6
   5   1  -2 74417.5 1566.37   4
  -5  -1   2 64031.8 2585.35   6
   5   1  -1 185846. 2851.78   4
  -5  -1   1 209605. 4853.75   6
   5   1   0 48531.1 1896.91   4
   5   1   0 50324.5 2581.14   8
  -5  -1  -1 30512.1 1539.06   7
   5   1   1 29899.4 1725.25   4
   5   1   1 26427.8 1962.81   8
  -5  -1  -2 1301.39 242.341   7
   5   1   2 1079.76 439.925   8
   5   1   3 3171.02 713.384   8
   5   1   4 58572.5 3142.84   8
   5   1   5 27074.1 2142.51   8
   5   1   6 8035.24 1208.77   8
   5   1   7 8040.42 1246.19   8
   5   1   8 41606.4 2935.12   8
   5   1   9 1248.90 485.897   8
   5   1  10 1322.94 569.751   8
   5   1  11 3361.70 940.029   8
   5   1  12 1228.24 552.847   8
   5   1  13 241.411 316.927   8
   5   1  14 732.784 524.761   8
   5   1  15 603.493 443.802   8
   5   1  16-126.301 278.185   8
  -5  -2  19 136.829 218.324   8
  -5  -2  18 324.701 347.038   8
  -5  -2  17 299.715 244.212   8
  -5  -2  16 4343.42 1053.70   8
  -5  -2  15 1330.38 568.870   8
  -5  -2  14 932.355 447.156   8
  -5  -2  14 1112.31 500.367   6
  -5  -2  13 2804.39 749.901   6
  -5  -2  12 16880.5 1798.76   6
  -5  -2  11 100.605 212.695   6
  -5  -2  10 1588.16 508.721   6
  -5  -2   9 55072.8 2801.40   6
  -5  -2   8 24515.9 1744.36   6
  -5  -2   7 390.209 89.5571   2
  -5  -2   7 1420.57 402.066   6
  -5  -2   6 9141.77 1055.94   6
  -5  -2   5 56737.3 2510.13   6
  -5  -2   4 439.199 217.653   6
  -5  -2   4 638.916 206.258   4
  -5  -2   3 528.051 205.261   4
  -5  -2   3 701.912 172.028   6
   5   2  -2 33500.1 1375.04   4
  -5  -2   2 33134.7 1985.72   6
   5   2  -1 282.584 152.123   4
   5   2  -1 383.071 301.039   8
  -5  -2   1 338.316 222.171   6
   5   2   0 28305.7 1583.33   4
   5   2   0 28913.5 2048.67   8
   5   2   1 23381.6 1649.41   4
   5   2   1 23739.7 1934.60   8
   5   2   2 68703.1 3070.43   4
   5   2   2 68076.1 3376.83   8
   5   2   3 16180.7 1643.02   8
   5   2   4 24707.6 2081.33   8
   5   2   5 43329.4 2867.70   8
   5   2   6 76603.8 3844.58   8
   5   2   7 10405.6 1482.25   8
   5   2   8 122.558 214.441   8
   5   2   9 7154.17 1306.11   8
   5   2  10 1429.47 584.333   8
   5   2  11 404.099 282.325   8
   5   2  12 662.084 393.075   8
   5   2  13 2495.37 896.259   8
   5   2  14 31.3760 127.003   8
   5   2  15-41.9329 164.353   8
   5   2  16 84.0138 175.450   8
  -5  -3  19 350.492 356.469   8
  -5  -3  18 502.520 433.568   8
  -5  -3  17 442.761 393.020   8
  -5  -3  16 37.2364 56.4150   8
  -5  -3  15 2934.29 818.222   8
  -5  -3  15 3601.65 922.700   6
  -5  -3  14 4938.74 1025.86   8
  -5  -3  14 4707.60 1010.45   6
  -5  -3  13 713.723 414.520   6
  -5  -3  12 6701.57 1128.43   6
  -5  -3  11 3537.04 799.855   6
  -5  -3  10 3748.96 759.030   6
  -5  -3   9 275.467 152.411   6
  -5  -3   8 18760.7 1561.19   6
  -5  -3   7 34362.8 2064.65   6
  -5  -3   6 556.189 260.003   6
  -5  -3   5 353.039 197.710   6
  -5  -3   4 16084.3 1356.69   6
   5   3  -3 3236.11 521.698   4
  -5  -3   3 2702.10 582.782   6
   5   3  -2 14674.8 1067.05   4
  -5  -3   2 15344.7 1416.99   6
   5   3  -1 20776.5 1410.77   4
  -5  -3   1 21059.0 1745.34   6
   5   3   0 48432.5 2770.30   8
   5   3   0 45068.3 2241.77   4
   5   3   1 8165.43 1008.34   4
   5   3   1 7527.29 1111.43   8
   5   3   2 186.759 206.602   4
   5   3   2 115.444 103.225   8
   5   3   3 30545.6 2262.32   4
   5   3   3 29811.0 2391.57   8
   5   3   4 43691.9 2891.20   8
   5   3   4 44967.9 2872.83   4
   5   3   5 24300.2 2268.93   4
   5   3   5 21757.5 2101.16   8
   5   3   6 5288.57 1072.27   8
   5   3   7 11487.0 1608.31   8
   5   3   8 667.439 483.956   8
   5   3   9 29.0960 52.7778   8
   5   3  10 2415.54 829.562   8
   5   3  11 12673.6 1874.21   8
   5   3  12 84.7809 336.894   8
   5   3  13 110.223 10.7293   8
   5   3  14 567.705 428.008   8
   5   3  15-133.543 223.142   8
  -5  -4  19-4.68379 73.7586   8
  -5  -4  18-59.4335 115.334   8
  -5  -4  17 1186.22 582.780   8
  -5  -4  16 1079.31 548.757   6
  -5  -4  16 115.636 141.672   8
  -5  -4  15 109.559 207.858   8
  -5  -4  15 234.087 307.273   6
  -5  -4  14 4934.37 1058.11   6
  -5  -4  13 580.726 368.027   6
  -5  -4  12 4665.13 952.071   6
  -5  -4  11 142.164 170.170   6
  -5  -4  10 11082.6 1334.97   6
  -5  -4   9 12977.0 1361.02   6
  -5  -4   8 369.759 224.921   6
  -5  -4   7 10115.5 1177.39   6
  -5  -4   6 13751.6 1337.97   6
  -5  -4   5-96.8962 202.966   6
  -5  -4   4 3598.58 703.099   6
  -5  -4   3 901.783 384.381   6
   5   4  -3 1222.51 349.728   4
   5   4  -2 16732.5 1296.81   4
  -5  -4   2 18002.9 1661.23   6
   5   4  -1 4540.10 739.316   4
  -5  -4   1 7023.18 1090.26   6
   5   4   0 18342.5 1538.86   4
   5   4   0 19540.6 1881.81   8
   5   4   1 43311.4 2514.98   4
   5   4   1 44315.3 2772.49   8
   5   4   2 14284.8 1486.09   4
   5   4   2 14463.4 1623.37   8
   5   4   3 5697.39 1046.52   8
   5   4   3 5148.05 956.968   4
   5   4   4 1352.06 569.946   4
   5   4   4 908.518 440.279   8
   5   4   5 1003.57 663.410   4
   5   4   5 420.369 396.244   8
   5   4   6 973.483 646.890   4
   5   4   6 375.044 371.684   8
   5   4   7 1092.50 665.683   4
   5   4   7 763.819 460.474   8
   5   4   8 5794.79 1322.82   4
   5   4   8 5473.59 1193.83   8
   5   4   9 7123.04 1471.97   4
   5   4   9 5847.24 1244.67   8
   5   4  10 602.786 523.338   8
   5   4  10 614.968 627.336   4
   5   4  11 1383.61 845.739   4
   5   4  11 539.844 484.609   8
   5   4  12 4569.65 1343.52   4
   5   4  12 1272.63 619.926   8
   5   4  13 1587.91 938.864   4
   5   4  13 73.3367 196.715   8
   5   4  14 80.2887 268.629   8
   5   4  14 928.928 806.099   4
   5   4  15 168.178 237.391   8
  -5  -5  19 1839.83 792.903   8
  -5  -5  18 450.564 409.961   8
  -5  -5  17 85.6947 226.215   8
  -5  -5  17 160.137 288.593   6
  -5  -5  16 1470.77 657.461   8
  -5  -5  16 1609.03 652.769   6
  -5  -5  15 3132.90 863.894   8
  -5  -5  15 2539.39 763.992   6
  -5  -5  14 259.365 335.254   6
  -5  -5  13 597.934 406.664   6
  -5  -5  12 4163.21 903.568   6
  -5  -5  11 4653.50 904.735   6
  -5  -5  10-127.715 27.2069   6
  -5  -5   9 9382.65 1174.38   6
  -5  -5   8 11127.7 1300.08   6
  -5  -5   7 17599.8 1619.82   6
  -5  -5   6 3551.44 707.051   6
  -5  -5   5 25140.6 1868.66   6
   5   5  -4 8246.25 1060.31   4
  -5  -5   4 7426.55 1063.46   6
  -5  -5   3 2296.91 590.921   6
   5   5  -3 1951.32 484.836   4
  -5  -5   2 3255.26 745.359   6
   5   5  -2 2862.42 582.035   4
   5   5  -1 34719.2 2215.03   4
  -5  -5   1 38099.6 2788.51   6
   5   5   0 7535.11 1069.81   4
   5   5   0 8997.20 1295.91   8
   5   5   1 3866.95 826.836   8
   5   5   1 4102.03 876.576   4
   5   5   2 3364.43 697.548   4
   5   5   2 4738.34 977.094   8
   5   5   3 3615.52 773.131   4
   5   5   3 5066.58 1018.01   8
   5   5   4 60.4565 177.811   8
   5   5   4 38.6119 117.622   4
   5   5   5 4553.82 1008.09   4
   5   5   5 5242.88 1114.91   8
   5   5   6 13045.3 1788.25   8
   5   5   6 12077.6 1699.27   4
   5   5   7 3449.11 951.702   4
   5   5   7 2912.76 847.131   8
   5   5   8 406.237 479.065   4
   5   5   8 106.825 44.6433   8
   5   5   9 1831.71 763.620   4
   5   5   9 1460.68 695.250   8
   5   5  10 5383.57 1249.88   8
   5   5  10 6842.27 1486.36   4
   5   5  11 541.982 503.537   4
   5   5  11 184.093 249.156   8
   5   5  12 566.386 589.917   4
   5   5  12 138.069 208.680   8
   5   5  13 1555.96 864.846   4
   5   5  13 472.731 450.776   8
   5   5  14 72.7565 219.227   8
  -5  -6  18 1469.28 731.802   8
  -5  -6  18 1837.32 768.279   6
  -5  -6  17 1992.91 760.714   8
  -5  -6  17 1788.95 719.353   6
  -5  -6  16-98.1677 124.444   8
  -5  -6  16 226.611 347.317   6
  -5  -6  15 1115.14 564.578   6
  -5  -6  14 2742.44 832.869   6
  -5  -6  13 377.983 319.796   6
  -5  -6  12 115.597 62.1755   6
  -5  -6  11 5240.57 964.807   6
  -5  -6  10 10138.3 1315.52   6
  -5  -6   9 623.915 397.578   6
  -5  -6   8 519.275 401.677   6
  -5  -6   7 2341.63 617.337   6
  -5  -6   6 3689.20 761.621   6
  -5  -6   5-77.9716 321.738   6
   5   6  -4 6301.59 998.823   4
  -5  -6   4 6671.23 1079.82   6
   5   6  -3 21968.1 1795.98   4
  -5  -6   3 24305.3 2179.64   6
   5   6  -2 147.961 84.4195   4
  -5  -6   2 18.3735 265.331   6
   5   6  -1 2357.44 623.694   4
  -5  -6   1 2925.01 849.886   6
   5   6   0 26068.4 2201.93   4
  -5  -6   0 31770.2 2995.78   6
   5   6   1 665.396 447.466   4
   5   6   1 152.484 113.510   8
   5   6   2 8926.27 1367.87   4
   5   6   2 8271.71 1328.14   8
   5   6   3 2455.47 673.166   4
   5   6   3 3304.83 861.113   8
   5   6   4 15673.4 1901.24   8
   5   6   4 15158.7 1871.71   4
   5   6   5-175.770 249.637   4
   5   6   5-32.0435 295.532   8
   5   6   6-64.1769 157.851   4
   5   6   6-53.2371 189.137   8
   5   6   7 3477.47 924.220   4
   5   6   7 3399.89 955.831   8
   5   6   8 3777.23 1028.08   4
   5   6   8 3863.46 1018.42   8
   5   6   9 369.861 308.874   4
   5   6   9 95.4222 170.133   8
   5   6  10 1203.46 635.607   4
   5   6  10 426.004 356.536   8
   5   6  11 2100.45 850.468   4
   5   6  11 659.372 457.444   8
   5   6  12 380.328 335.768   4
   5   6  12 239.659 311.929   8
   5   6  13 24.5269 109.506   8
  -5  -7  18 94.4081 342.510   8
  -5  -7  18 378.616 380.771   6
  -5  -7  17 787.158 481.856   8
  -5  -7  17 802.569 460.627   6
  -5  -7  16 4203.28 1115.81   8
  -5  -7  16 3399.45 995.234   6
  -5  -7  15 751.286 475.166   6
  -5  -7  14 803.159 472.699   6
  -5  -7  13 5050.88 1101.58   6
  -5  -7  12 2067.89 586.029   6
  -5  -7  11 601.308 421.642   6
  -5  -7  10 1500.73 499.689   6
  -5  -7   9 5287.00 949.652   6
  -5  -7   8 4566.03 896.838   6
  -5  -7   7 6448.07 1063.85   6
  -5  -7   6 22334.9 2017.64   6
  -5  -7   5 16827.0 1743.31   6
  -5  -7   4 771.344 408.391   6
   5   7  -4 970.874 448.728   4
   5   7  -3 2358.90 638.459   4
  -5  -7   3 2660.33 734.097   6
  -5  -7   2 14828.1 1921.23   6
   5   7  -2 10811.7 1396.18   4
   5   7  -1 122.099 197.697   4
  -5  -7   1-64.0307 41.8851   6
  -5  -7   0 3929.69 1174.00   6
   5   7   0 2686.10 754.984   4
   5   7   1 621.984 396.410   4
   5   7   2 13077.9 1709.61   4
   5   7   2 13199.5 1744.15   8
   5   7   3 508.537 433.878   4
   5   7   3 83.0302 153.361   8
   5   7   4 1499.45 576.619   8
   5   7   4 1824.56 710.130   4
   5   7   5 10436.5 1630.64   8
   5   7   5 11529.1 1736.62   4
   5   7   6-43.9668 245.645   4
   5   7   6 140.432 220.181   8
   5   7   7 1503.20 606.566   4
   5   7   7 1055.09 555.205   8
   5   7   8-26.7634 219.050   4
   5   7   8 24.6203 22.9028   8
   5   7   9 731.625 452.983   4
   5   7   9 349.110 353.919   8
   5   7  10 12.2242 125.076   4
   5   7  10 43.6077 205.336   8
   5   7  11-201.241 376.663   4
   5   7  11 49.7390 122.806   8
  -5  -8  18 870.388 533.357   8
  -5  -8  18 926.055 570.298   6
  -5  -8  17 249.728 237.577   8
  -5  -8  17 468.517 456.295   6
  -5  -8  16 830.405 499.057   8
  -5  -8  16 1317.14 650.041   6
  -5  -8  15 6449.25 1341.50   6
  -5  -8  14 1923.99 742.332   6
  -5  -8  13-72.0833 162.383   6
  -5  -8  12 1271.72 520.295   6
  -5  -8  11 3778.22 877.551   6
  -5  -8  10-74.6713 104.493   6
  -5  -8   9 4021.01 886.458   6
  -5  -8   8 16957.0 1840.80   6
  -5  -8   7 6346.36 1143.01   6
  -5  -8   6 33.5361 129.356   6
  -5  -8   5 3849.82 871.557   6
   5   8  -4 13538.0 1674.00   4
  -5  -8   4 15525.3 1939.52   6
   5   8  -3 2831.84 745.306   4
  -5  -8   3 3747.15 1008.68   6
   5   8  -2 958.577 412.435   4
  -5  -8   2 472.954 190.554   6
   5   8  -1 3428.63 835.403   4
  -5  -8   1 5593.85 1407.28   6
   5   8   0 4093.23 972.603   4
  -5  -8   0 6593.23 1610.63   6
  -5  -8  -1 126.041 450.067   6
   5   8   1 112.295 220.958   4
   5   8   2 640.110 508.615   4
   5   8   3 6707.44 1313.21   8
   5   8   3 11756.7 1789.57   4
   5   8   4 65.7029 163.667   8
   5   8   4 637.892 508.238   4
   5   8   5 526.195 365.364   8
   5   8   5 2164.28 861.605   4
   5   8   6 106.805 151.206   8
   5   8   6 445.180 361.418   4
   5   8   7 502.903 365.417   8
   5   8   7 1483.84 617.758   4
   5   8   8 82.2640 204.809   4
   5   8   8 55.7290 112.613   8
   5   8   9-192.280 367.680   4
   5   8  10 666.831 438.035   4
  -5  -9  17 755.387 501.289   8
  -5  -9  17 726.546 481.574   6
  -5  -9  16 1131.01 597.896   8
  -5  -9  16 898.490 518.255   6
  -5  -9  15 290.917 317.756   6
  -5  -9  14 2457.84 847.569   6
  -5  -9  13 2133.69 718.627   6
  -5  -9  12 250.318 252.956   6
  -5  -9  11 130.215 135.984   6
  -5  -9  10 4070.39 966.371   6
  -5  -9   9 620.261 391.133   6
  -5  -9   8 212.010 139.724   6
  -5  -9   7 10028.6 1520.78   6
  -5  -9   6 9617.15 1505.49   6
  -5  -9   5 439.913 121.559   6
   5   9  -5 790.468 462.120   4
  -5  -9   4 686.325 483.152   6
   5   9  -4 623.053 376.749   4
   5   9  -3 4473.38 1023.98   4
  -5  -9   3 5342.98 1309.26   6
  -5  -9   2 4418.50 1275.13   6
   5   9  -2 3169.87 864.701   4
  -5  -9   1 230.457 269.905   6
   5   9  -1-229.180 314.936   4
   5   9   0 845.375 459.008   4
  -5  -9   0 1613.15 1018.58   6
   5   9   1 5124.83 1197.96   4
  -5  -9  -1 10332.5 2381.28   6
   5   9   2 487.061 402.504   4
   5   9   3 686.079 471.551   4
   5   9   4 2083.82 840.197   4
   5   9   4 673.618 427.857   8
   5   9   5 756.954 447.075   8
   5   9   5 2814.08 934.549   4
   5   9   6 656.507 539.667   4
   5   9   7 516.581 486.341   4
   5   9   8 1146.75 654.877   4
   5   9   9 313.701 372.591   4
  -5 -10  17 171.577 191.640   6
  -5 -10  16 691.321 523.651   8
  -5 -10  16 1166.37 654.036   6
  -5 -10  15 730.890 525.443   6
  -5 -10  14 345.084 286.211   6
  -5 -10  13 781.905 496.116   6
  -5 -10  12 4829.35 1092.60   6
  -5 -10  11 474.661 210.094   6
  -5 -10  10 441.192 378.709   6
  -5 -10   9 2474.02 800.029   6
  -5 -10   8 923.545 483.339   6
  -5 -10   7 1930.64 725.756   6
  -5 -10   6 176.919 228.149   6
   5  10  -5 5081.12 1143.34   4
  -5 -10   5 5361.44 1215.56   6
   5  10  -4 3059.66 904.347   4
  -5 -10   4 3348.86 1055.86   6
  -5 -10   3 4178.36 1235.53   6
   5  10  -3 3587.56 986.451   4
   5  10  -2 7029.52 1352.65   4
  -5 -10   2 11460.2 2190.77   6
   5  10  -1 5746.36 1243.41   4
  -5 -10   1 7547.86 1826.25   6
  -5 -10   0 171.744 307.563   6
   5  10   0-95.6229 327.019   4
   5  10   1 36.0753 35.6337   4
  -5 -10  -1 144.020 342.148   6
  -5 -10  -2 15250.6 3431.46   6
   5  10   2 5593.35 1316.04   4
   5  10   3 2242.22 898.240   4
   5  10   4 174.866 259.059   4
   5  10   5 128.040 219.399   4
   5  10   6 2195.86 888.522   4
   5  10   7 6.50543 98.4715   4
   5  10   8 30.4717 125.601   4
  -5 -11  16-47.9719 62.3811   8
  -5 -11  16 94.2781 211.116   6
  -5 -11  15 726.881 518.935   6
  -5 -11  14 1315.82 664.398   6
  -5 -11  13 246.002 343.611   6
  -5 -11  12 273.012 346.418   6
  -5 -11  11 4553.25 1121.32   6
  -5 -11  10 1534.64 630.971   6
  -5 -11   9-133.202 52.8967   6
  -5 -11   8 172.492 227.999   6
  -5 -11   7 6131.78 1397.36   6
  -5 -11   6 118.543 150.437   6
   5  11  -5 1858.50 782.527   4
  -5 -11   5 1916.00 857.016   6
   5  11  -4 9204.42 1642.25   4
  -5 -11   4 12593.7 2172.38   6
   5  11  -3 3855.30 1092.27   4
  -5 -11   3 6987.95 1781.10   6
  -5 -11   2 484.800 577.134   6
   5  11  -2 241.664 228.610   4
  -5 -11   1 683.357 642.468   6
   5  11  -1-71.7934 281.875   4
   5  11   0 2726.09 925.182   4
  -5 -11   0 5049.41 1853.87   6
   5  11   1 146.616 182.058   4
  -5 -11  -1 687.826 588.071   6
   5  11   2 112.409 61.4183   4
  -5 -11  -2 705.904 790.884   6
  -5 -11  -3 2181.03 2016.63   6
   5  11   3 167.129 333.276   4
   5  11   4 564.006 466.712   4
  -5 -11  -4 2444.07 1782.71   6
   5  11   5-124.452 291.041   4
   5  11   6-1.38531 184.743   4
  -5 -12  15 83.9783 290.212   6
  -5 -12  14 165.714 279.845   6
  -5 -12  13 2382.24 908.194   6
  -5 -12  12 194.341 210.253   6
  -5 -12  11-8.06619 176.622   6
  -5 -12  10 1658.08 747.719   6
  -5 -12   9 2412.47 887.861   6
  -5 -12   8 335.883 395.559   6
  -5 -12   7 0.26160 109.012   6
  -5 -12   6 5096.52 1365.73   6
  -5 -12   5 939.642 486.307   6
   5  12  -4 250.141 295.884   4
  -5 -12   4-41.0278 212.153   6
   5  12  -3 1182.51 645.585   4
  -5 -12   3 2109.27 943.812   6
  -5 -12   2 8679.41 2229.33   6
   5  12  -2 5149.96 1352.06   4
  -5 -12   1 210.067 320.248   6
   5  12  -1 237.058 385.406   4
  -5 -12   0-185.196 214.149   6
   5  12   0 6.51367 82.8354   4
  -5 -12  -1 3815.66 1899.10   6
   5  12   1 1551.05 771.854   4
   5  12   2 1008.70 644.112   4
  -5 -12  -2 3655.82 1957.35   6
  -5 -12  -3 445.554 905.425   6
   5  12   3-29.7772 226.319   4
   5  12   4 249.782 344.490   4
  -5 -12  -4 1896.07 1628.94   6
  -5 -13  13-27.3415 190.350   6
  -5 -13  12 555.753 466.453   6
  -5 -13  11 640.085 421.350   6
  -5 -13  10 242.599 374.580   6
  -5 -13   9 225.293 280.445   6
  -5 -13   8 2970.18 1096.86   6
  -5 -13   7 17.8502 223.334   6
  -5 -13   6 205.726 250.222   6
  -5 -13   5 508.126 280.170   6
   5  13  -4 1251.74 712.933   4
  -5 -13   4 1853.49 888.119   6
   5  13  -3 177.373 250.868   4
  -5 -13   3 454.547 488.114   6
  -5 -13   2 406.462 518.102   6
   5  13  -2 183.100 291.613   4
   5  13  -1 1835.60 872.049   4
  -5 -13   1 3933.92 1708.22   6
   5  13   0 363.723 388.888   4
  -5 -13   0 474.184 556.964   6
   5  13   1 17.4543 41.2702   4
  -5 -13  -1 55.6166 565.543   6
   5  13   2 208.078 313.518   4
  -5 -13  -2 620.768 1123.21   6
  -5 -14  12 30.0521 67.2011   6
  -5 -14  11 88.4916 205.076   6
  -5 -14  10 910.760 627.657   6
  -5 -14   9 64.9936 192.352   6
  -5 -14   8-32.0117 100.093   6
  -5 -14   7 406.273 436.126   6
  -5 -14   6 44.3152 35.3987   6
  -5 -14   5-171.057 316.107   6
   5  14  -4 143.955 315.714   4
  -5 -14   4 126.399 108.382   6
   5  14  -3 706.816 566.497   4
  -5 -14   3 1147.79 846.368   6
  -5 -14   2 613.906 791.994   6
   5  14  -2-12.3265 66.6919   4
  -5 -14   1-330.894 528.528   6
   5  14  -1 66.3680 216.393   4
  -5 -14   0 1020.36 1185.15   6
  -6  16   0 653.928 547.040   4
  -6  16  -1 644.903 572.900   5
  -6  16  -2 234.217 347.531   5
  -6  16  -3 1205.04 659.133   5
  -6  16  -4 252.728 309.891   5
  -6  16  -5 216.187 314.135   5
  -6  16  -6 119.740 270.233   5
  -6  16  -7 2583.78 1017.82   5
  -6  16  -8 342.048 372.245   5
  -6  15   4-20.9261 60.9857   4
  -6  15   3 185.691 270.960   4
  -6  15   2 649.326 453.468   4
  -6  15   1 147.190 268.486   4
  -6  15   0 745.617 510.704   4
  -6  15  -1 936.861 551.218   5
  -6  15  -1 999.060 614.738   4
  -6  15  -2 765.591 596.798   1
  -6  15  -2 500.044 461.445   5
  -6  15  -3 213.441 348.428   5
  -6  15  -3 255.166 427.267   1
  -6  15  -4 1159.19 650.335   5
  -6  15  -4 718.770 544.878   1
  -6  15  -5 1824.79 833.272   1
  -6  15  -5 2750.93 982.958   5
  -6  15  -6 442.466 406.593   5
  -6  15  -6 395.545 439.990   1
  -6  15  -7 63.2767 213.300   5
  -6  15  -7 395.640 562.729   1
  -6  15  -8 1791.41 830.680   5
  -6  15  -9 711.179 573.393   5
  -6  15 -10-0.20317 463.084   5
  -6  15 -11 578.810 630.791   5
  -6  15 -12 716.914 589.215   5
  -6  14   6-61.6399 125.250   4
  -6  14   5 401.518 354.717   4
  -6  14   4 299.626 333.022   4
  -6  14   3 241.733 259.948   4
  -6  14   2 1366.25 659.862   4
  -6  14   2 1656.87 784.989   1
  -6  14   1 3385.15 1059.08   1
  -6  14   1 1885.32 784.406   4
  -6  14   0 441.449 342.246   4
  -6  14   0 500.174 500.787   1
  -6  14  -1 287.759 334.468   5
  -6  14  -1 567.080 544.575   1
  -6  14  -1-69.4520 221.996   4
  -6  14  -2 1221.11 657.945   1
  -6  14  -2 1554.39 720.892   5
  -6  14  -3 1692.18 732.376   5
  -6  14  -3 1600.85 785.701   1
  -6  14  -4 609.843 559.235   5
  -6  14  -4 320.926 433.658   1
  -6  14  -5 1798.30 839.481   1
  -6  14  -5 1262.06 708.052   5
  -6  14  -6 1123.51 643.193   5
  -6  14  -6 1163.84 682.058   1
  -6  14  -7 355.436 464.250   5
  -6  14  -7 236.618 435.941   1
  -6  14  -8-311.310 394.375   5
  -6  14  -8 308.356 536.150   1
  -6  14  -9 2805.67 1038.50   5
  -6  14  -9 3053.58 1128.98   1
  -6  14 -10 1592.61 794.065   5
  -6  14 -10 2189.08 1031.03   1
  -6  14 -11 677.614 491.141   5
  -6  14 -12 34.7982 225.557   5
  -6  14 -13 556.147 642.969   5
  -6  14 -14 478.727 678.576   5
  -6  13   8 174.013 240.103   4
  -6  13   7 527.627 371.020   4
  -6  13   6 37.4847 95.4923   4
  -6  13   5 111.664 191.462   1
  -6  13   5 67.8046 42.6292   4
  -6  13   4 1652.09 701.443   1
  -6  13   4 1433.77 613.027   4
  -6  13   3 2312.91 853.652   1
  -6  13   3 1728.04 711.171   4
  -6  13   2-45.2210 88.9775   4
  -6  13   2 47.1360 150.297   1
  -6  13   1 497.875 407.523   1
  -6  13   1 64.0140 213.895   4
  -6  13   0 4686.49 1096.72   5
  -6  13   0 5196.42 1203.34   1
  -6  13   0 4727.43 1205.45   4
  -6  13  -1 2120.47 764.007   5
  -6  13  -1 2345.38 872.040   1
  -6  13  -1 1756.41 761.299   4
  -6  13  -2 951.460 517.387   5
  -6  13  -2 845.913 500.231   1
  -6  13  -3 625.024 485.622   1
  -6  13  -3 798.939 535.855   5
  -6  13  -4 829.065 547.175   1
  -6  13  -4 1084.99 589.161   5
  -6  13  -5 474.953 421.932   5
  -6  13  -5 340.264 391.257   1
  -6  13  -6 581.628 540.778   5
  -6  13  -6 444.742 398.542   1
  -6  13  -7 4669.55 1192.37   5
  -6  13  -7 4506.52 1239.74   1
  -6  13  -8 4258.83 1177.48   5
  -6  13  -8 4209.38 1209.92   1
  -6  13  -9 404.329 473.387   5
  -6  13  -9 761.892 599.074   1
  -6  13 -10 775.538 521.695   5
  -6  13 -10 751.049 638.654   1
  -6  13 -11 3681.90 1197.60   5
  -6  13 -11 4284.13 1333.79   1
  -6  13 -11 3859.88 1228.07   2
  -6  13 -12 707.317 637.820   5
  -6  13 -12 84.4253 331.609   2
  -6  13 -12 324.516 491.639   1
  -6  13 -13 1027.68 805.589   5
  -6  13 -14 431.241 561.174   5
  -6  13 -15 178.153 429.705   5
  -6  13 -16 291.577 470.053   5
  -6  12  10 759.940 474.891   7
  -6  12  10 743.523 431.714   4
  -6  12   9 1205.64 596.578   7
  -6  12   9 977.280 517.258   4
  -6  12   8 151.722 147.060   7
  -6  12   8 43.9947 156.598   4
  -6  12   7 535.973 375.937   7
  -6  12   7 117.491 167.783   4
  -6  12   6 2272.24 800.854   7
  -6  12   6 742.693 424.032   4
  -6  12   6 916.919 505.782   1
  -6  12   5 1501.11 647.762   1
  -6  12   5 1269.32 559.085   4
  -6  12   4 464.543 283.621   1
  -6  12   4 331.509 270.396   4
  -6  12   3 377.999 389.091   1
  -6  12   3 309.148 199.092   4
  -6  12   2 5495.34 1195.28   4
  -6  12   2 6065.38 1226.07   1
  -6  12   1 4219.26 1064.02   4
  -6  12   1 4785.27 1096.06   1
  -6  12   0 1941.03 728.986   5
  -6  12   0 1604.59 642.813   4
  -6  12   0 2058.86 674.949   1
  -6  12  -1 10854.7 1571.35   5
  -6  12  -1 11383.2 1771.34   4
  -6  12  -1 9657.71 1548.42   1
  -6  12  -2 4252.74 1023.03   5
  -6  12  -2 4308.68 1078.03   1
  -6  12  -3 785.065 531.491   5
  -6  12  -3 962.979 499.901   1
  -6  12  -4 614.606 492.488   5
  -6  12  -4 119.225 146.529   1
  -6  12  -5 15127.0 1996.82   5
  -6  12  -5 14770.9 2041.89   1
  -6  12  -6 6629.02 1341.95   5
  -6  12  -6 6963.30 1421.73   1
  -6  12  -7 2490.51 884.508   5
  -6  12  -7 3429.98 1016.88   1
  -6  12  -8 4274.22 1111.81   5
  -6  12  -8 4675.71 1212.02   2
  -6  12  -8 5408.68 1279.89   1
  -6  12  -9 5479.90 1314.90   1
  -6  12  -9 4833.75 1200.21   5
  -6  12  -9 5416.82 1360.34   2
  -6  12 -10-49.9213 127.055   5
  -6  12 -10 357.922 499.743   1
  -6  12 -10-132.460 315.406   2
  -6  12 -11 488.315 521.055   5
  -6  12 -11 427.504 512.461   2
  -6  12 -11 120.448 185.606   1
  -6  12 -12 1608.34 756.777   5
  -6  12 -12 1021.84 579.442   2
  -6  12 -12 1236.57 785.738   1
  -6  12 -13 494.916 598.585   5
  -6  12 -13 38.7033 247.551   2
  -6  12 -13 54.2015 342.540   1
   6 -12  14 156.834 229.201   8
  -6  12 -14 462.317 456.484   5
  -6  12 -15 449.302 598.952   5
   6 -12  15 37.9072 44.5864   8
   6 -12  16 437.490 409.840   8
  -6  12 -16 1042.53 764.750   5
   6 -12  17-58.9284 99.2611   8
  -6  12 -17 804.122 776.433   5
  -6  11  11 370.689 327.855   7
  -6  11  11 807.387 455.501   4
  -6  11  10-51.2878 135.012   7
  -6  11  10-15.7171 103.855   4
  -6  11   9 163.768 250.877   7
  -6  11   9 74.2979 140.508   4
  -6  11   8 4711.73 1095.90   7
  -6  11   8 1377.34 569.442   4
  -6  11   7 1969.66 720.766   7
  -6  11   7 884.983 458.669   1
  -6  11   7 914.024 457.293   4
  -6  11   6 133.363 125.128   7
  -6  11   6 27.2945 114.681   1
  -6  11   6 113.617 101.271   4
  -6  11   5 2235.56 773.160   7
  -6  11   5 2235.28 696.201   4
  -6  11   5 2191.73 705.549   1
  -6  11   4 7709.21 1414.60   7
  -6  11   4 8724.22 1449.80   1
  -6  11   4 7907.93 1329.60   4
  -6  11   3-42.8894 177.553   7
  -6  11   3 86.5959 185.403   1
  -6  11   3-96.5460 124.091   4
  -6  11   2 833.695 439.528   1
  -6  11   2 870.307 444.711   4
  -6  11   1 11079.0 1639.25   4
  -6  11   1 10710.8 1583.47   1
  -6  11   0 3424.44 890.875   1
  -6  11   0 3393.08 942.751   4
  -6  11  -1 4.25882 48.3006   1
  -6  11  -1 439.400 468.906   5
  -6  11  -1 118.204 101.583   4
  -6  11  -2 6432.56 1195.02   5
  -6  11  -2 6686.26 1271.59   1
  -6  11  -3 21587.3 2159.09   5
  -6  11  -3 27598.3 2616.57   1
  -6  11  -4 5809.92 1241.70   1
  -6  11  -4 4929.92 1096.32   5
  -6  11  -5 1227.43 555.220   1
  -6  11  -5 1210.99 599.650   5
  -6  11  -5 1316.68 619.591   2
  -6  11  -6 1800.71 668.558   5
  -6  11  -6 1741.08 688.308   1
  -6  11  -6 1792.62 637.014   2
  -6  11  -7 5089.55 1139.83   5
  -6  11  -7 6213.96 1284.18   1
  -6  11  -7 5403.06 1237.66   2
  -6  11  -8 371.071 365.445   5
  -6  11  -8 169.769 287.930   1
  -6  11  -8 370.635 407.339   2
   6 -11   9 1109.37 462.456   8
  -6  11  -9 1412.04 695.605   5
  -6  11  -9 1024.00 496.473   2
  -6  11  -9 788.181 447.783   1
   6 -11  10 4321.87 971.256   8
  -6  11 -10 5540.56 1290.45   5
  -6  11 -10 4944.92 1227.48   2
  -6  11 -10 5808.18 1375.19   1
   6 -11  11 76.3176 258.116   8
  -6  11 -11 456.682 463.439   1
  -6  11 -11 564.417 481.328   5
  -6  11 -11 79.6877 201.498   2
  -6  11 -12 251.196 481.407   5
  -6  11 -12 499.606 561.485   2
   6 -11  12 154.729 229.907   8
  -6  11 -12 365.297 481.379   1
   6 -11  13 1020.63 566.319   8
  -6  11 -13 1658.01 888.050   5
  -6  11 -13 2552.30 988.639   2
  -6  11 -13 648.470 511.022   1
   6 -11  14 817.764 519.339   8
  -6  11 -14 1235.51 844.976   5
   6 -11  15 141.726 344.645   8
  -6  11 -15 515.954 595.530   5
   6 -11  16 282.519 309.216   8
  -6  11 -16 118.275 419.898   5
   6 -11  17 339.010 366.380   8
  -6  10  13 176.349 222.903   4
  -6  10  12-113.946 195.208   7
  -6  10  12 51.2908 108.468   4
  -6  10  11 345.368 281.551   7
  -6  10  11 244.674 226.690   4
  -6  10  10 4993.10 1103.37   7
  -6  10  10 1666.39 615.933   4
  -6  10   9 629.216 381.181   7
  -6  10   9 244.953 243.452   4
  -6  10   8 379.590 355.234   7
  -6  10   8 216.410 217.419   4
  -6  10   7 3853.27 938.729   7
  -6  10   7 3888.75 908.331   4
  -6  10   7 1776.80 607.193   1
  -6  10   6 8666.38 1421.12   7
  -6  10   6 8443.22 1339.41   4
  -6  10   6 7117.95 1204.43   1
  -6  10   5 658.556 453.521   1
  -6  10   5 1039.49 446.730   7
  -6  10   5 793.487 356.448   4
  -6  10   4 943.885 483.547   1
  -6  10   4 532.056 323.905   7
  -6  10   4 621.207 346.645   4
  -6  10   3 9508.69 1483.67   7
  -6  10   3 9919.72 1415.76   4
  -6  10   3 10148.6 1487.78   1
  -6  10   2 463.115 210.329   7
  -6  10   2 467.087 346.714   4
  -6  10   2 638.138 416.172   1
  -6  10   1 373.858 248.209   4
  -6  10   1 89.1620 122.603   1
  -6  10   0 14547.5 1790.99   4
  -6  10   0 14099.3 1727.67   1
  -6  10  -1 18374.6 1877.64   5
  -6  10  -1 19905.4 2097.07   4
  -6  10  -1 19449.0 2091.25   1
  -6  10  -2 5766.96 1081.86   5
  -6  10  -2 6731.67 1235.34   1
  -6  10  -3 608.151 436.549   5
  -6  10  -3 137.869 125.160   2
  -6  10  -3 67.1812 240.240   1
  -6  10  -4 9422.86 1391.47   5
  -6  10  -4 10186.8 1557.94   2
  -6  10  -4 9548.65 1536.30   1
  -6  10  -5 2161.87 681.679   5
  -6  10  -5 2495.66 835.291   2
  -6  10  -5 1752.49 630.894   1
   6 -10   6-12.2445 111.091   8
  -6  10  -6 266.291 344.229   5
  -6  10  -6 11.4856 374.151   2
  -6  10  -6 93.4645 160.309   1
   6 -10   7 1792.39 558.275   8
  -6  10  -7 2102.56 749.658   5
  -6  10  -7 2351.67 787.075   2
  -6  10  -7 1933.90 683.866   1
  -6  10  -8 7477.26 1360.17   5
  -6  10  -8 9610.72 1687.69   1
  -6  10  -8 7814.61 1459.84   2
   6 -10   8 6421.48 1113.19   8
   6 -10   9 109.156 187.739   8
  -6  10  -9 361.050 450.393   5
  -6  10  -9 290.385 397.917   1
  -6  10  -9 133.313 325.327   2
   6 -10  10 305.663 260.924   8
  -6  10 -10 1097.10 660.653   5
  -6  10 -10 104.707 283.749   2
  -6  10 -10 839.459 572.625   1
   6 -10  11 4089.88 1001.72   8
  -6  10 -11 4315.81 1176.51   5
  -6  10 -11 4515.00 1201.43   2
  -6  10 -11 4400.50 1155.55   1
  -6  10 -12 5197.53 1317.90   5
  -6  10 -12 5896.29 1399.59   2
   6 -10  12 3720.77 1018.52   8
  -6  10 -12 5052.35 1260.53   1
   6 -10  13 161.239 318.001   8
  -6  10 -13 567.392 572.943   5
  -6  10 -13 23.5994 178.221   2
  -6  10 -14 1171.17 720.717   5
  -6  10 -14 572.399 488.676   2
   6 -10  14 496.260 438.611   8
   6 -10  15 1292.02 666.272   8
  -6  10 -15 2176.47 961.661   5
   6 -10  16 216.271 317.579   8
   6 -10  17 1.39809 183.529   8
  -6   9  14 53.9534 144.769   4
  -6   9  13 191.677 248.602   7
  -6   9  13 196.674 256.596   4
  -6   9  12 312.197 288.781   7
  -6   9  12 212.786 225.844   4
  -6   9  11 64.3408 172.198   7
  -6   9  11 1.53019 49.5711   4
  -6   9  10 296.709 315.839   7
  -6   9  10 33.2581 87.9473   4
  -6   9   9 4751.81 1019.82   7
  -6   9   9 2940.69 758.621   4
  -6   9   8 6741.70 1190.27   7
  -6   9   8 5010.17 975.676   4
  -6   9   8 3612.28 839.511   1
  -6   9   7 2417.28 686.577   1
  -6   9   7 3631.11 859.065   7
  -6   9   7 3560.00 845.685   4
  -6   9   6 5304.27 1052.34   7
  -6   9   6 5415.14 1044.67   1
  -6   9   6 5105.52 985.573   4
  -6   9   5 19852.1 2056.86   7
  -6   9   5 23723.6 2151.48   1
  -6   9   5 21514.7 2026.32   4
  -6   9   4 331.965 275.992   7
  -6   9   4 501.478 305.876   1
  -6   9   4 425.672 263.685   4
  -6   9   3 1974.79 618.916   7
  -6   9   3 2038.98 620.025   1
  -6   9   3 2222.99 626.929   4
  -6   9   2 5758.66 1089.92   7
  -6   9   2 5530.28 995.868   4
  -6   9   2 6559.51 1117.14   1
  -6   9   1 11825.2 1634.88   7
  -6   9   1 12373.5 1534.67   4
  -6   9   1 12680.7 1586.69   1
  -6   9   0 3676.24 890.103   1
  -6   9   0 2526.66 700.122   4
  -6   9  -1 6321.88 1127.64   4
  -6   9  -1 5807.28 1113.71   1
  -6   9  -2 26158.5 2250.89   2
  -6   9  -2 25221.5 2118.29   5
  -6   9  -2 25781.8 2269.56   1
  -6   9  -3 23490.4 2068.92   5
  -6   9  -3 27233.8 2388.67   1
  -6   9  -3 27298.5 2357.30   2
  -6   9  -4 16539.3 1870.49   2
  -6   9  -4 16074.7 1854.66   1
   6  -9   4 15989.6 1525.21   8
  -6   9  -4 13562.2 1618.44   5
  -6   9  -5 38571.0 2702.60   5
  -6   9  -5 42227.3 3138.55   1
  -6   9  -5 43284.4 3122.14   2
  -6   9  -6 880.411 577.345   5
  -6   9  -6 345.085 342.738   2
  -6   9  -6 154.219 316.314   1
   6  -9   6 370.297 220.206   8
   6  -9   7 341.509 284.530   8
  -6   9  -7 780.383 510.594   5
  -6   9  -7 226.702 269.829   2
  -6   9  -7 495.062 276.060   1
   6  -9   8 193.452 244.638   8
  -6   9  -8 171.015 313.837   5
  -6   9  -8 192.310 240.892   2
  -6   9  -8-36.1614 95.2650   1
  -6   9  -9 10973.4 1611.29   5
  -6   9  -9 10940.1 1719.26   2
  -6   9  -9 14135.3 1997.43   1
   6  -9   9 10059.6 1416.29   8
  -6   9 -10 10390.8 1653.31   5
  -6   9 -10 12687.1 1887.42   2
  -6   9 -10 12986.7 1967.43   1
   6  -9  10 11098.6 1552.21   8
  -6   9 -11 3500.28 1013.53   2
   6  -9  11 3198.58 885.771   8
  -6   9 -11 4356.28 1148.79   5
  -6   9 -11 3800.00 1051.75   1
  -6   9 -12 4989.82 1294.25   2
   6  -9  12 4498.43 1086.03   8
  -6   9 -12 4349.63 1184.38   5
  -6   9 -12 4053.79 1101.07   1
  -6   9 -13 5306.42 1390.04   2
   6  -9  13 4076.29 1101.44   8
  -6   9 -13 4953.46 1325.14   5
   6  -9  14 404.533 376.984   8
  -6   9 -14 856.484 695.316   5
  -6   9 -14 157.173 216.476   2
   6  -9  15 54.7762 259.525   8
   6  -9  16 473.277 331.638   8
   6  -9  17 57.3219 204.215   8
  -6   8  14-70.0810 185.031   7
  -6   8  14-36.4139 208.398   4
  -6   8  13-75.9106 186.877   7
  -6   8  13-82.9370 194.041   4
  -6   8  12 17.9966 203.675   7
  -6   8  12 143.199 172.642   4
  -6   8  11 765.096 357.835   7
  -6   8  11 316.958 268.544   4
  -6   8  10 240.864 161.867   7
  -6   8  10 284.652 264.655   4
  -6   8   9-54.4499 93.5236   4
  -6   8   9 234.844 294.062   7
  -6   8   8 3265.88 830.399   7
  -6   8   8 3336.67 756.311   4
  -6   8   8 1469.86 506.760   1
  -6   8   7 3863.59 869.457   7
  -6   8   7 4576.00 889.117   4
  -6   8   7 4844.67 918.687   1
  -6   8   6 199.512 278.496   7
  -6   8   6 208.444 209.411   4
  -6   8   6 258.720 229.734   1
  -6   8   5 893.323 469.614   7
  -6   8   5 766.159 381.405   1
  -6   8   5 891.976 422.861   4
  -6   8   4 7895.55 1238.24   7
  -6   8   4 8776.36 1197.28   4
  -6   8   4 9586.28 1291.63   1
  -6   8   3 4744.06 973.691   7
  -6   8   3 5489.38 924.365   4
  -6   8   3 5458.26 960.842   1
  -6   8   2 1786.36 572.155   1
  -6   8   2 1247.06 500.725   7
  -6   8   2 1248.84 480.217   4
  -6   8   1 9057.08 1324.62   7
  -6   8   1 8438.34 1198.98   4
  -6   8   1 8757.48 1235.88   1
  -6   8   0 19614.7 2041.57   7
  -6   8   0 18117.0 1724.79   4
  -6   8   0 20263.3 1851.88   2
  -6   8  -1 907.653 371.612   2
  -6   8  -2 29.0951 64.0581   2
   6  -8   2 494.398 234.345   8
  -6   8  -3 17163.0 1719.21   5
  -6   8  -3 17089.4 1804.09   2
   6  -8   3 19831.1 1577.90   8
  -6   8  -4 7349.12 1196.87   5
  -6   8  -4 8174.87 1259.28   2
   6  -8   4 8606.76 1147.82   8
  -6   8  -5 6590.49 1139.62   5
  -6   8  -5 5859.06 1122.54   2
  -6   8  -5 5991.51 1116.67   1
   6  -8   5 6633.70 1036.86   8
   6  -8   6 326.876 225.065   8
  -6   8  -6 308.284 327.387   2
  -6   8  -6 993.956 600.772   5
  -6   8  -6 561.139 471.091   1
  -6   8  -7 11505.2 1525.90   5
  -6   8  -7 13208.4 1729.54   1
  -6   8  -7 12956.3 1741.99   2
   6  -8   7 11484.7 1388.33   8
  -6   8  -8 13111.4 1669.18   5
  -6   8  -8 15228.5 1914.73   1
  -6   8  -8 13506.0 1845.19   2
   6  -8   8 11617.0 1459.96   8
   6  -8   9 810.334 387.656   8
  -6   8  -9 1205.95 663.012   5
  -6   8  -9 841.314 490.203   1
  -6   8  -9 910.770 514.246   2
  -6   8 -10 6398.71 1277.60   5
  -6   8 -10 6545.53 1341.48   1
   6  -8  10 5336.93 1064.93   8
   6  -8  11 2449.78 737.278   8
  -6   8 -11 3614.94 1058.77   5
  -6   8 -11 2078.10 770.820   1
   6  -8  12 1308.33 539.889   8
  -6   8 -12 2137.03 874.138   5
  -6   8 -12 1509.27 656.600   1
   6  -8  13 1426.46 667.362   8
   6  -8  14 2577.76 903.388   8
   6  -8  15-5.17714 43.2250   8
   6  -8  16 839.414 602.524   8
   6  -8  17-58.0115 179.117   8
  -6   7  15-149.443 224.452   4
  -6   7  15-106.580 222.524   7
  -6   7  14 452.765 298.877   4
  -6   7  14 769.322 365.278   7
  -6   7  13 472.294 321.169   7
  -6   7  13 224.277 203.141   4
  -6   7  12-8.14075 91.5199   4
  -6   7  12 213.801 70.8807   7
  -6   7  11-123.414 294.449   7
  -6   7  11-41.8034 156.757   4
  -6   7  10 6108.99 1079.17   7
  -6   7  10 3192.32 731.510   4
  -6   7   9 4353.43 868.059   7
  -6   7   9 2911.25 708.215   4
  -6   7   9 3111.77 695.325   1
  -6   7   8 778.791 305.098   7
  -6   7   8 678.920 326.109   1
  -6   7   8 1557.51 514.396   4
  -6   7   7 20712.9 1890.21   7
  -6   7   7 23193.2 1878.14   4
  -6   7   7 23998.3 1927.37   1
  -6   7   6 7101.38 1111.18   7
  -6   7   6 8188.89 1103.67   4
  -6   7   6 8369.74 1134.41   1
  -6   7   5 8924.21 1275.50   7
  -6   7   5 8780.24 1166.02   4
  -6   7   4 315.617 351.230   7
  -6   7   4-100.968 183.492   4
  -6   7   3 10317.3 1368.06   7
  -6   7   3 11749.9 1268.32   4
  -6   7   2 12736.0 1530.31   7
  -6   7   2 13373.0 1362.34   4
  -6   7   1 245.788 305.784   7
  -6   7   1 383.927 201.937   2
  -6   7   1 356.524 230.658   4
  -6   7   0 4262.00 878.051   7
  -6   7   0 4135.86 772.378   4
  -6   7   0 4660.69 857.336   2
  -6   7  -1 20973.2 2024.99   7
   6  -7   1 24252.3 1539.50   8
  -6   7  -1 20748.7 1839.30   2
  -6   7  -2 4077.74 847.681   2
   6  -7   2 3909.03 679.488   8
   6  -7   3 284.773 231.334   8
  -6   7  -3 387.370 333.673   2
  -6   7  -4 8963.04 1327.81   2
   6  -7   4 10446.6 1260.66   8
  -6   7  -5 40228.9 2901.75   2
   6  -7   5 35092.1 2375.33   8
  -6   7  -6 12968.7 1592.48   5
   6  -7   6 13016.7 1466.54   8
  -6   7  -6 14817.1 1827.33   2
   6  -7   7 2095.28 615.768   8
  -6   7  -7 3617.83 945.192   5
  -6   7  -8 11721.1 1574.57   5
  -6   7  -8 11025.1 1587.75   1
   6  -7   8 10182.4 1334.48   8
   6  -7   9 2047.65 640.487   8
  -6   7  -9 2789.64 848.455   1
   6  -7  10 170.056 244.841   8
  -6   7 -10-15.0168 51.2185   1
   6  -7  11 451.514 361.695   8
  -6   7 -11 298.917 373.848   1
  -6   7 -12 6350.03 1296.63   1
   6  -7  12 8219.38 1421.03   8
   6  -7  13 2291.66 835.176   8
   6  -7  14 544.478 477.858   8
   6  -7  15 1335.80 666.875   8
   6  -7  16 2035.44 872.610   8
   6  -7  17 280.943 344.198   8
  -6   6  17-73.7492 210.874   7
  -6   6  16 244.741 254.806   7
  -6   6  15 354.869 271.022   4
  -6   6  15 927.773 492.588   7
  -6   6  14-58.1999 143.327   4
  -6   6  14-51.4418 120.424   7
  -6   6  13 116.775 120.590   4
  -6   6  13 446.538 348.753   7
  -6   6  12 9103.58 1387.16   7
  -6   6  12 3977.61 839.921   4
  -6   6  11 221.695 136.666   4
  -6   6  11 438.183 275.508   7
  -6   6  10 1380.46 484.517   7
  -6   6  10 554.210 265.838   4
  -6   6   9 400.082 245.909   1
  -6   6   9 590.227 249.959   7
  -6   6   9 394.877 183.865   4
  -6   6   8 34.4510 97.9109   1
  -6   6   8-45.8149 260.122   7
  -6   6   8-41.7126 204.979   4
  -6   6   7 1901.77 436.801   8
  -6   6   7 2554.21 627.023   7
  -6   6   7 2823.39 631.063   4
  -6   6   6 2700.89 471.505   8
  -6   6   6 3495.04 708.853   7
  -6   6   6 4756.11 785.187   4
  -6   6   5 52682.2 2898.67   7
  -6   6   5 58203.6 2795.17   4
  -6   6   4 18733.4 1695.37   7
  -6   6   4 23299.4 1749.30   4
  -6   6   3 1415.36 518.815   7
  -6   6   3 940.572 336.901   4
  -6   6   2 19228.3 1763.49   7
  -6   6   2 20789.0 1577.05   4
   6  -6  -2 24424.3 1438.63   6
  -6   6   2 18994.2 1615.79   2
  -6   6   1 27116.7 2117.71   7
  -6   6   1 23353.5 1681.28   4
  -6   6   1 25828.2 1905.60   2
  -6   6   0 1202.46 394.390   2
  -6   6   0 888.433 408.849   7
  -6   6  -1 6476.18 1038.83   7
  -6   6  -1 7417.63 1050.48   2
   6  -6   1 9102.04 996.877   8
  -6   6  -2 8898.92 480.671   6
  -6   6  -2 8801.09 517.358   6
  -6   6  -2 17633.0 1692.18   2
   6  -6   2 19746.5 1573.07   8
  -6   6  -3 25827.2 2182.94   2
   6  -6   3 18341.6 1596.65   8
   6  -6   4 1004.73 399.636   8
   6  -6   5 28996.9 2173.36   8
   6  -6   6 50845.3 2906.82   8
   6  -6   7 20612.1 1881.99   8
   6  -6   8 404.364 302.213   8
   6  -6   9 8646.29 1268.67   8
   6  -6  10 5574.10 1052.52   8
  -6   6 -10 8826.96 1448.37   1
   6  -6  11 91.4407 179.869   8
  -6   6 -11 139.849 311.586   1
   6  -6  12 357.818 315.141   8
   6  -6  13 7206.85 1377.98   8
   6  -6  14 3166.65 968.386   8
   6  -6  15 241.593 344.067   8
   6  -6  16 221.548 291.281   8
   6  -6  17 806.282 563.030   8
  -6   5  17 244.195 297.978   7
  -6   5  16 177.477 326.710   7
  -6   5  15 293.751 238.096   4
  -6   5  15 670.056 471.177   7
  -6   5  14 1238.71 507.452   4
  -6   5  14 4736.07 1100.81   7
  -6   5  13 255.088 209.362   4
  -6   5  13 1220.45 553.806   7
  -6   5  12-20.6720 62.3449   4
  -6   5  12 218.277 278.120   7
  -6   5  11 2981.68 697.108   8
  -6   5  11 2218.40 572.558   4
  -6   5  11 4022.31 938.262   7
  -6   5  10 850.428 342.855   4
  -6   5  10 866.645 327.282   1
  -6   5  10 970.463 388.175   8
  -6   5  10 1328.71 517.297   7
  -6   5   9 3504.36 686.461   8
  -6   5   9 4750.55 923.802   7
  -6   5   9 4041.87 729.388   4
  -6   5   8 503.931 237.334   8
  -6   5   8 824.043 290.976   4
  -6   5   8 1005.93 461.107   7
  -6   5   7 42152.5 2650.84   7
  -6   5   7 44349.3 2321.59   4
  -6   5   6 2972.94 647.723   7
  -6   5   6 3738.46 661.718   4
  -6   5   5 634.159 227.231   7
  -6   5   5 835.398 338.080   4
  -6   5   4 21119.6 1763.88   7
  -6   5   4 22660.3 1667.12   3
  -6   5   4 26243.4 1708.58   4
  -6   5   3 31314.9 2139.28   7
  -6   5   3 35652.1 2130.87   3
  -6   5   3 33452.9 1843.20   4
  -6   5   3 36124.7 1611.60   6
  -6   5   3 35650.3 2064.13   2
  -6   5   2-118.980 125.938   2
  -6   5   2 420.387 312.304   7
  -6   5   2 107.825 112.818   6
  -6   5   2-18.3403 87.9139   4
  -6   5   2 21.0771 364.544   3
  -6   5   1 18138.7 1642.23   7
  -6   5   1 19156.5 1569.98   3
  -6   5   1 17224.4 1288.69   4
  -6   5   1 20145.4 1651.06   2
  -6   5   0 27156.3 2036.87   7
  -6   5   0 26238.4 1883.47   3
  -6   5   0 28733.5 2012.65   2
  -6   5  -1 13094.1 1402.37   7
  -6   5  -1 12196.9 1279.33   3
   6  -5   1 15435.5 1386.43   8
  -6   5  -1 14005.4 1537.79   2
  -6   5  -2-310.876 369.636   7
  -6   5  -2-249.770 440.410   3
   6  -5   2 122.321 221.470   8
  -6   5  -2 66.8453 80.8410   6
  -6   5  -3 14722.8 1476.36   3
   6  -5   3 19605.3 1673.80   8
  -6   5  -4 65276.4 3239.63   3
   6  -5   4 75015.1 3429.21   8
   6  -5   5 1187.05 451.342   8
  -6   5  -5 698.598 158.404   3
   6  -5   6 793.262 388.957   8
   6  -5   7 35718.3 2467.32   8
   6  -5   8 25542.2 2139.62   8
   6  -5   9 1248.29 507.874   8
   6  -5  10 600.158 433.190   8
   6  -5  11 7029.94 1235.85   8
   6  -5  12 1018.15 519.488   8
   6  -5  13 314.555 454.710   8
   6  -5  14 3872.63 1061.06   8
   6  -5  15 4233.15 1110.35   8
   6  -5  16 332.434 306.332   8
   6  -5  17 391.632 262.296   8
  -6   4  18 289.693 354.452   7
  -6   4  17 846.529 542.926   7
  -6   4  16 1487.56 694.353   7
  -6   4  15 107.491 195.327   4
  -6   4  15 1068.68 648.876   7
  -6   4  14 25.1976 48.6290   4
  -6   4  14 144.903 184.838   8
  -6   4  14 479.501 478.013   7
  -6   4  13 1136.01 454.599   4
  -6   4  13 1304.88 517.780   8
  -6   4  13 2143.08 752.864   7
  -6   4  12 1166.32 448.507   4
  -6   4  12 1168.00 467.757   8
  -6   4  12 2498.78 787.680   7
  -6   4  11 593.076 297.098   4
  -6   4  11 599.914 304.199   8
  -6   4  11 1306.36 590.554   7
  -6   4  10 2134.54 542.162   4
  -6   4  10 2189.08 543.102   8
  -6   4  10 2496.02 771.262   7
  -6   4   9 17026.8 1455.38   8
  -6   4   9 17839.1 1775.32   7
  -6   4   9 17030.1 1454.27   4
  -6   4   8-0.05816 66.0421   4
  -6   4   8 178.407 367.290   7
  -6   4   7 993.484 249.386   4
  -6   4   7 1274.64 502.844   7
  -6   4   7 689.458 82.8256   3
  -6   4   6 30325.8 2187.16   7
  -6   4   6 32673.3 1993.95   3
  -6   4   6 35237.1 1996.31   6
  -6   4   6 35189.0 1916.06   4
  -6   4   5 29728.4 2104.41   7
  -6   4   5 35050.3 2090.84   3
  -6   4   5 34769.0 1810.41   4
  -6   4   5 35021.2 1875.40   6
  -6   4   4 1987.63 524.349   7
  -6   4   4 2660.27 490.728   4
  -6   4   4 2894.24 526.885   6
  -6   4   4 2532.36 512.496   2
  -6   4   4 1948.34 458.851   3
  -6   4   3 54460.3 2797.42   7
  -6   4   3 58266.8 2745.40   3
  -6   4   3 62630.7 2237.28   4
  -6   4   3 67311.9 2357.76   6
  -6   4   3 54843.1 2438.71   2
  -6   4   2 90880.6 3608.55   7
  -6   4   2 95659.2 3549.57   3
  -6   4   2 94784.0 2644.40   4
  -6   4   2 88930.0 2512.74   6
  -6   4   2 97326.5 3347.17   2
  -6   4   1 322.196 313.117   2
  -6   4   1 423.015 203.343   7
  -6   4   1 283.858 195.505   3
  -6   4   1 370.450 169.885   6
  -6   4   0 16893.6 1529.28   7
  -6   4   0 15061.7 1428.75   3
  -6   4   0 14502.2 1028.83   6
   6  -4   0 17970.7 1456.44   8
  -6   4  -1 69325.3 3123.12   7
  -6   4  -1 73254.3 2454.50   6
  -6   4  -2 59464.8 2897.46   7
   6  -4   2 60117.6 2871.22   8
   6  -4   3 3446.16 723.254   8
  -6   4  -3 1870.37 540.588   3
   6  -4   4 1611.39 478.905   8
  -6   4  -4 1719.22 547.052   3
  -6   4  -5 15839.4 1654.22   3
   6  -4   5 18358.6 1758.29   8
  -6   4  -6 32516.6 2436.79   3
   6  -4   6 29084.2 2261.20   8
   6  -4   7 711.327 416.885   8
  -6   4  -7-237.235 480.022   3
   6  -4   8 4007.26 854.668   8
  -6   4  -8 3522.58 667.892   3
   6  -4   9 14129.7 1689.96   8
   6  -4  10 27.6590 32.7788   8
   6  -4  11 218.901 258.510   8
   6  -4  12 5788.77 1192.30   8
   6  -4  13 4933.61 1138.85   8
   6  -4  14 191.108 343.431   8
   6  -4  15 328.787 416.373   8
   6  -4  16 2005.78 800.315   8
   6  -4  17 534.763 517.062   8
  -6   3  18 559.772 559.245   7
  -6   3  17 667.258 619.724   7
  -6   3  16 134.206 222.191   8
  -6   3  16 1416.27 758.954   7
  -6   3  15 902.608 483.765   4
  -6   3  15 502.336 347.108   8
  -6   3  14 97.9015 192.836   4
  -6   3  14 59.1802 79.9967   8
  -6   3  13 682.538 404.716   4
  -6   3  13 457.540 308.191   8
  -6   3  12 4715.30 916.122   8
  -6   3  12 4544.85 862.251   4
  -6   3  11 7352.56 1078.48   8
  -6   3  11 5745.68 926.142   4
  -6   3  10 509.290 301.544   4
  -6   3  10 520.081 246.390   8
  -6   3   9 3625.84 642.940   3
  -6   3   9 4945.30 758.722   4
  -6   3   8 29947.5 1906.35   3
  -6   3   8 32244.1 2116.46   6
  -6   3   7 12615.2 1243.73   3
  -6   3   7 9690.88 1300.53   7
  -6   3   7 12513.6 1251.78   6
  -6   3   7 10021.4 968.981   4
  -6   3   6 7732.90 1015.39   3
  -6   3   6 6563.74 1018.53   7
  -6   3   6 7436.78 939.165   6
  -6   3   6 7241.86 771.220   4
  -6   3   5 19275.5 1622.04   3
  -6   3   5 16295.7 1538.88   7
  -6   3   5 17729.8 1165.68   4
  -6   3   5 18264.8 1408.69   6
  -6   3   5 15272.2 1176.66   2
  -6   3   4 40225.7 2396.94   3
  -6   3   4 33285.8 2154.21   7
  -6   3   4 39971.5 1642.60   4
  -6   3   4 35759.5 1831.70   6
  -6   3   4 32863.4 1759.30   2
  -6   3   3 153.543 144.222   2
  -6   3   3 271.892 245.626   7
  -6   3   3 66.1661 59.7355   4
  -6   3   3 40.8281 72.0323   6
   6  -3  -2 243.235 179.381   4
  -6   3   2 564.305 425.255   3
  -6   3   2 148.543 121.455   7
  -6   3   2 196.297 162.687   6
  -6   3   2 285.913 241.165   2
  -6   3   1 65675.0 3061.11   3
  -6   3   1 66473.4 2992.46   7
  -6   3   1 74933.7 2477.66   6
  -6   3   0 40541.1 2375.02   3
  -6   3   0 42603.4 2373.22   7
  -6   3   0 44134.2 2010.08   6
   6  -3   0 47222.0 2449.49   8
  -6   3  -1 17072.7 1633.19   3
  -6   3  -1 16726.7 1460.52   7
   6  -3   1 21746.8 1756.91   8
  -6   3  -1 19872.6 1388.47   6
  -6   3  -2 14023.6 1324.12   7
  -6   3  -2 13211.5 1422.25   3
   6  -3   2 14356.0 1429.41   8
  -6   3  -3 22969.1 1935.24   3
   6  -3   3 25044.0 1929.49   8
   6  -3   4 580.438 261.952   8
  -6   3  -4 1447.07 544.155   3
   6  -3   5-271.828 247.696   8
  -6   3  -5 141.119 379.897   3
  -6   3  -6 7479.18 1178.67   3
   6  -3   6 7994.53 1218.01   8
  -6   3  -7 41491.5 2878.85   3
   6  -3   7 34930.4 2529.57   8
  -6   3  -8-304.349 378.500   3
   6  -3   8 67.9555 258.384   8
   6  -3   9 338.843 298.402   8
  -6   3  -9-387.656 463.554   3
   6  -3  10 11840.0 1570.66   8
   6  -3  11 6654.09 1233.06   8
   6  -3  12 89.7480 223.619   8
   6  -3  13 819.218 458.669   8
   6  -3  14 1146.88 559.988   8
   6  -3  15 22.3925 99.9213   8
   6  -3  16 648.228 506.984   8
   6  -3  17 471.913 443.491   8
  -6   2  18 687.942 461.153   8
  -6   2  17 201.806 239.774   8
  -6   2  16 148.548 213.487   8
  -6   2  15 11.1179 125.764   8
  -6   2  14 2704.99 755.100   8
  -6   2  13 3588.38 844.888   8
  -6   2  12-145.213 99.9201   8
  -6   2  11 4646.64 841.552   8
  -6   2  11 2322.29 506.205   3
  -6   2  10 9511.71 1080.35   3
  -6   2  10 17056.2 1716.26   6
  -6   2   9 1398.71 420.751   4
  -6   2   9 2081.84 540.333   3
  -6   2   9 2359.25 619.192   6
  -6   2   8 1310.87 380.479   4
  -6   2   8 2044.68 596.186   3
  -6   2   8 2146.21 590.060   6
  -6   2   7 21236.0 1756.59   3
  -6   2   7 20818.9 1667.01   6
  -6   2   6 4587.43 728.553   6
  -6   2   6 3372.03 481.744   4
  -6   2   6 3955.50 543.506   2
  -6   2   5 4184.18 487.704   4
  -6   2   5 5945.14 778.996   6
  -6   2   5 5496.66 650.049   2
  -6   2   4 8170.95 1070.62   7
  -6   2   4 6377.76 495.264   4
  -6   2   4 8090.75 887.614   6
  -6   2   4 7179.97 784.082   2
  -6   2   3 71079.4 3105.74   7
  -6   2   3 72817.4 2675.90   6
  -6   2   3 75027.7 2773.51   2
  -6   2   2 49407.7 2557.86   7
  -6   2   2 49532.9 2163.81   6
   6  -2  -1 2138.07 536.955   8
  -6   2   1 1796.21 459.466   7
   6  -2  -1 896.296 172.421   4
  -6   2   1 1946.83 433.601   6
  -6   2   0 48291.4 2428.01   7
  -6   2   0 47309.9 2223.78   6
   6  -2   0 49292.5 2585.79   8
  -6   2  -1 87663.9 3175.99   7
   6  -2   1 99818.7 3863.20   8
  -6   2  -2 21432.3 1548.10   7
   6  -2   2 24638.7 1929.27   8
   6  -2   3 3283.85 742.713   8
   6  -2   4 21695.7 1900.16   8
  -6   2  -5 73038.0 3556.60   3
   6  -2   5 70246.0 3503.90   8
  -6   2  -6 4791.36 1109.79   3
   6  -2   6 4096.23 861.853   8
   6  -2   7 761.350 452.813   8
  -6   2  -7 1395.75 714.255   3
  -6   2  -8 32717.0 2688.65   3
   6  -2   8 23401.5 2180.54   8
   6  -2   9 249.395 219.005   8
  -6   2  -9-22.8610 102.257   3
   6  -2  10 80.5302 253.473   8
  -6   2 -10-31.5235 281.042   3
   6  -2  11 499.195 407.291   8
   6  -2  12 12115.5 1746.83   8
   6  -2  13 279.250 316.696   8
   6  -2  14 507.804 428.518   8
   6  -2  15 1061.16 620.848   8
   6  -2  16 224.837 346.281   8
  -6   1  19 93.3837 155.626   8
  -6   1  18 152.366 282.434   8
  -6   1  17 127.316 204.642   8
  -6   1  16 1193.19 539.824   8
  -6   1  15 812.903 422.991   8
  -6   1  14 123.702 193.964   8
  -6   1  13 10140.8 1378.20   8
  -6   1  12 9042.96 1234.93   8
  -6   1  12 11165.2 1476.03   6
  -6   1  11 650.091 305.554   3
  -6   1  11 1010.94 444.462   6
  -6   1  10 553.974 365.751   3
  -6   1  10 554.598 358.413   6
  -6   1   9 22535.9 1852.31   3
  -6   1   9 32820.6 2272.22   6
  -6   1   8 12312.6 1338.52   6
  -6   1   7 2664.98 587.406   6
  -6   1   6 1267.80 276.836   2
  -6   1   6 1341.59 286.274   4
  -6   1   6 1804.40 441.520   6
  -6   1   5 54558.7 2421.64   6
  -6   1   5 51383.8 1910.50   2
  -6   1   4 1205.59 358.214   6
  -6   1   3 914.186 288.954   6
  -6   1   2 44999.0 2385.27   7
  -6   1   2 44057.5 2140.39   6
  -6   1   1 45625.1 2433.29   7
  -6   1   1 43258.9 2176.26   6
   6  -1  -1 50788.8 2777.55   8
  -6   1   0 31857.6 1953.74   7
  -6   1   0 29396.2 1843.16   6
   6  -1   0 26406.9 1938.22   8
  -6   1  -1 18593.7 1412.22   7
   6  -1   1 19416.5 1735.63   8
  -6   1  -2 3776.10 609.863   7
   6  -1   2 4165.95 814.864   8
   6  -1   3 4024.49 848.288   8
   6  -1   4 9420.33 1278.86   8
   6  -1   5 17070.6 1787.85   8
   6  -1   6 63280.3 3543.54   8
   6  -1   7 1710.11 623.138   8
   6  -1   8 2881.26 774.166   8
  -6   1  -8 6131.31 1310.12   3
   6  -1   9 4497.58 1002.70   8
  -6   1  -9 6397.16 1288.07   3
   6  -1  10 12871.4 1694.33   8
   6  -1  11 714.197 432.012   8
   6  -1  12 1331.87 613.269   8
   6  -1  13 2926.26 910.927   8
   6  -1  14 138.688 300.173   8
   6  -1  15 348.745 323.776   8
   6  -1  16 340.476 322.462   8
  -6   0  19 455.423 387.456   8
  -6   0  18 344.728 337.841   8
  -6   0  17 71.2947 131.395   8
  -6   0  16 71.1658 170.032   8
  -6   0  15 2387.76 748.950   8
  -6   0  14 4749.23 992.045   8
  -6   0  13-11.1948 135.176   8
  -6   0  13 341.857 296.656   6
  -6   0  12 750.130 416.771   6
  -6   0  11 13855.7 1579.02   6
  -6   0  10 2203.44 619.989   6
  -6   0   9 1301.65 480.539   6
  -6   0   8 6401.58 956.075   6
  -6   0   7 68140.1 2899.67   6
  -6   0   7 33134.3 1320.77   2
  -6   0   6 730.983 211.071   2
  -6   0   6 593.733 260.946   6
  -6   0   5 17076.0 1400.99   6
  -6   0   4 59239.0 2566.02   6
  -6   0   3 16095.9 1280.06   6
  -6   0   2 9275.09 1030.56   6
  -6   0   1 17666.6 1485.51   7
   6   0  -1 14168.0 575.424   4
  -6   0   1 15490.6 1367.19   6
   6   0  -1 18320.2 1706.93   8
  -6   0   0 261805. 5586.32   7
   6   0   0 256578. 4180.50   4
  -6   0   0 218903. 5336.97   6
   6   0   0 235166. 5953.69   8
  -6   0  -1 17217.8 1298.22   7
   6   0   1 16655.5 1694.61   8
  -6   0  -2 728.856 248.059   7
   6   0   2 738.831 342.283   8
   6   0   3 23783.2 2028.31   8
   6   0   4 20437.5 1913.38   8
   6   0   5 6030.51 1092.59   8
   6   0   6 1749.20 619.213   8
   6   0   7 2503.00 709.604   8
   6   0   8 54.3575 110.391   8
   6   0   9 399.451 229.354   8
   6   0  10 4916.03 1076.01   8
   6   0  11 6589.20 1350.82   8
   6   0  12 479.426 393.639   8
   6   0  13 36.5555 267.256   8
   6   0  14 1156.72 602.068   8
   6   0  15 984.875 599.763   8
   6   0  16 86.0380 242.989   8
  -6  -1  19 196.592 255.128   8
  -6  -1  18-37.4027 82.9611   8
  -6  -1  17 2534.56 851.697   8
  -6  -1  16 4602.35 1065.34   8
  -6  -1  15 12.8188 134.279   8
  -6  -1  14 332.335 147.332   8
  -6  -1  14 1008.73 515.510   6
  -6  -1  13 7793.10 1269.60   6
  -6  -1  12 2691.40 710.231   6
  -6  -1  11 414.469 304.251   6
  -6  -1  10 14172.2 1571.34   6
  -6  -1   9 16643.4 1576.22   6
  -6  -1   8 100.735 203.080   6
  -6  -1   7 2773.24 575.715   6
  -6  -1   7 1370.87 242.145   2
  -6  -1   6 18405.2 946.114   4
  -6  -1   6 39321.1 2192.24   6
  -6  -1   5 3484.45 318.945   4
  -6  -1   5 5733.78 822.223   6
  -6  -1   4 108.971 104.869   6
  -6  -1   3 38127.2 2139.95   6
   6   1  -2 185370. 2471.43   4
  -6  -1   2 175505. 4733.71   6
   6   1  -1 16035.8 874.990   4
  -6  -1   1 16464.3 1478.09   6
   6   1  -1 18443.4 1800.26   8
   6   1   0 29094.3 2169.46   8
  -6  -1   0 31583.4 1916.44   7
   6   1   0 26409.4 1430.18   4
  -6  -1   0 26800.7 1993.24   6
  -6  -1  -1 40613.7 1956.98   7
   6   1   1 39920.1 2133.41   4
   6   1   1 36294.3 2499.97   8
  -6  -1  -2 7452.52 689.897   7
   6   1   2 13172.8 1542.36   8
   6   1   3 49.2503 30.3922   8
   6   1   4 11752.2 1528.06   8
   6   1   5 86809.3 4136.63   8
   6   1   6 12510.4 1630.15   8
   6   1   7 3267.77 817.104   8
   6   1   8 20293.3 2188.70   8
   6   1   9 10955.8 1625.10   8
   6   1  10 470.720 383.511   8
   6   1  11 187.841 126.865   8
   6   1  12 2490.34 847.906   8
   6   1  13-23.8401 124.474   8
   6   1  14 13.6792 203.071   8
   6   1  15 169.366 226.220   8
  -6  -2  19 840.197 506.313   8
  -6  -2  18-19.3717 118.121   8
  -6  -2  17-109.490 92.3346   8
  -6  -2  16 669.396 393.421   8
  -6  -2  15 4242.82 968.046   8
  -6  -2  15 5055.57 1100.27   6
  -6  -2  14 255.541 306.462   6
  -6  -2  13 2896.65 760.276   6
  -6  -2  12 2209.73 663.741   6
  -6  -2  11 8653.83 1251.61   6
  -6  -2  10-48.2663 144.886   6
  -6  -2   9 5031.69 879.710   6
  -6  -2   8 29770.2 2014.37   6
  -6  -2   8 11464.0 532.758   2
  -6  -2   7 1412.24 458.565   6
  -6  -2   7 448.561 146.152   2
  -6  -2   6 77.0415 72.0609   6
  -6  -2   5 16078.5 989.503   4
  -6  -2   5 24222.7 1788.72   6
  -6  -2   4 28027.7 1296.52   4
  -6  -2   4 38055.1 2147.21   6
  -6  -2   3-178.905 237.216   6
   6   2  -2 23731.2 1183.89   4
  -6  -2   2 23670.6 1831.35   6
   6   2  -1 43883.0 1809.93   4
  -6  -2   1 50457.9 2817.07   6
  -6  -2   0-13.9839 160.383   6
   6   2   0-21.0373 247.002   4
   6   2   0 212.515 162.617   8
   6   2   1 24.5525 109.007   4
  -6  -2  -1 167.252 138.670   7
   6   2   1-237.703 367.690   8
   6   2   2 22810.3 1847.52   4
   6   2   2 32748.7 2573.13   8
   6   2   3 48024.9 2869.68   4
   6   2   3 45773.5 3049.19   8
   6   2   4 1020.43 465.395   8
   6   2   5 5556.43 1061.72   8
   6   2   6 2438.03 768.180   8
   6   2   7 464.949 468.626   8
   6   2   8 2730.83 832.166   8
   6   2   9 1469.95 641.973   8
   6   2  10 5988.01 1265.08   8
   6   2  11 1221.72 610.681   8
   6   2  12-22.9856 133.136   8
   6   2  13 1188.25 598.081   8
   6   2  14 277.484 289.489   8
   6   2  15-113.988 216.750   8
  -6  -3  18 151.914 190.660   8
  -6  -3  17 1511.50 635.499   8
  -6  -3  16-20.5551 139.715   8
  -6  -3  16 434.035 313.718   6
  -6  -3  15 777.518 395.314   8
  -6  -3  15 1018.47 542.841   6
  -6  -3  14 7794.17 1334.58   6
  -6  -3  13 519.041 392.338   6
  -6  -3  12 3834.05 897.830   6
  -6  -3  11 6925.60 1125.21   6
  -6  -3  10 15127.0 1564.06   6
  -6  -3   9 4335.31 792.505   6
  -6  -3   8 210.700 258.715   6
  -6  -3   7 17197.6 1567.09   6
  -6  -3   6 16268.1 1508.11   6
  -6  -3   5 454.186 208.995   6
  -6  -3   4-101.031 182.513   6
   6   3  -3 27983.2 1572.23   4
  -6  -3   3 25595.3 1945.57   6
   6   3  -2 9393.31 881.118   4
  -6  -3   2 9526.39 1220.57   6
   6   3  -1 2684.16 516.288   4
  -6  -3   1 3053.39 751.093   6
   6   3   0 16136.0 1770.20   8
   6   3   0 15273.1 1350.90   4
  -6  -3   0 16949.5 1820.39   6
   6   3   1 9379.50 1104.87   4
   6   3   1 10096.4 1367.25   8
   6   3   2 379.542 257.552   4
   6   3   2-303.438 424.361   8
   6   3   3 28330.8 2485.51   8
   6   3   3 26275.9 2198.30   4
   6   3   4 51126.1 3222.19   4
   6   3   4 50886.6 3450.33   8
   6   3   5 5515.73 1179.04   4
   6   3   5 3602.40 989.801   8
   6   3   6 2078.13 817.704   4
   6   3   6 909.551 424.657   8
   6   3   7 6601.71 1337.25   4
   6   3   7 6273.19 1233.44   8
   6   3   8 3277.96 930.605   8
   6   3   9 291.417 393.902   8
   6   3  10 339.878 382.668   8
   6   3  11 1548.18 764.403   8
   6   3  12 159.673 187.039   8
   6   3  13 265.532 327.886   8
   6   3  14 172.246 299.504   8
   6   3  14 1191.01 856.548   4
  -6  -4  18-122.576 47.9172   8
  -6  -4  17 204.874 169.575   8
  -6  -4  17 69.7534 169.231   6
  -6  -4  16 1947.27 698.128   8
  -6  -4  16 1753.41 686.593   6
  -6  -4  15 460.332 398.957   6
  -6  -4  14 1017.37 510.661   6
  -6  -4  13 1771.42 705.702   6
  -6  -4  12 826.329 451.440   6
  -6  -4  11 12.0660 32.9036   6
  -6  -4  10 4332.55 828.920   6
  -6  -4   9 8383.17 1124.26   6
  -6  -4   8 9897.34 1217.55   6
  -6  -4   7 12244.2 1375.71   6
  -6  -4   6 1628.86 480.708   6
  -6  -4   5 557.088 96.8219   6
  -6  -4   4 3.09906 286.897   6
   6   4  -3 1400.23 394.164   4
  -6  -4   3 1218.47 379.747   6
   6   4  -2 25694.3 1644.90   4
  -6  -4   2 25755.8 2180.72   6
   6   4  -1 17499.7 1467.24   4
  -6  -4   1 19083.9 1992.32   6
   6   4   0 6245.52 934.390   4
  -6  -4   0 7112.82 1317.35   6
   6   4   0 6834.83 1178.79   8
   6   4   1 8486.11 1152.42   4
   6   4   1 9333.51 1363.61   8
   6   4   2 43616.4 2754.45   4
   6   4   2 43268.8 3021.87   8
   6   4   3 7443.29 1195.22   4
   6   4   3 8338.47 1362.09   8
   6   4   4 3092.54 809.077   4
   6   4   4 4130.46 1032.54   8
   6   4   5 5623.42 1143.88   4
   6   4   5 5630.30 1166.97   8
   6   4   6 1909.42 681.253   4
   6   4   6 1058.73 523.726   8
   6   4   7 366.261 491.775   4
   6   4   7 283.972 235.830   8
   6   4   8 2829.48 951.044   4
   6   4   8 3769.19 1047.16   8
   6   4   9 12241.9 1961.45   4
   6   4   9 9621.08 1656.07   8
   6   4  10 4647.98 1287.18   4
   6   4  10 2845.31 902.567   8
   6   4  11 729.377 685.969   4
   6   4  11 42.2326 199.943   8
   6   4  12 2846.71 1144.86   4
   6   4  12 1117.61 620.375   8
   6   4  13 2439.61 1070.72   4
   6   4  13 343.040 337.282   8
   6   4  14 342.179 404.934   8
  -6  -5  18 1551.26 672.122   8
  -6  -5  18 1487.63 665.589   6
  -6  -5  17 91.4850 147.011   8
  -6  -5  17 180.331 303.721   6
  -6  -5  16-189.916 307.611   8
  -6  -5  16 11.3262 142.242   6
  -6  -5  15 3408.26 918.046   6
  -6  -5  14 499.979 421.237   6
  -6  -5  13 767.587 442.439   6
  -6  -5  12 90.8957 132.871   6
  -6  -5  11 10739.9 1381.15   6
  -6  -5  10 655.664 275.411   6
  -6  -5   9 291.124 203.557   6
  -6  -5   8 354.695 320.932   6
  -6  -5   7 2720.31 643.546   6
  -6  -5   6 88.9680 47.2401   6
  -6  -5   5 1223.47 457.804   6
   6   5  -4 10941.6 1240.57   4
  -6  -5   4 8648.49 1259.51   6
   6   5  -3 4239.07 735.259   4
  -6  -5   3 4413.84 918.974   6
  -6  -5   2-367.653 382.381   6
   6   5  -2-43.9305 152.231   4
   6   5  -1 9599.96 1199.98   4
  -6  -5   1 16346.2 1966.50   6
   6   5   0 12212.3 1416.49   4
  -6  -5   0 22790.9 2544.29   6
   6   5   1 3658.40 833.616   4
   6   5   1 3509.36 878.890   8
   6   5   2 5510.68 1106.15   8
   6   5   2 3893.05 887.706   4
   6   5   3 15496.1 1802.85   4
   6   5   3 17633.0 2043.24   8
   6   5   4 1875.66 604.193   4
   6   5   4 1855.89 688.331   8
   6   5   5 736.579 427.528   4
   6   5   5 632.434 393.860   8
   6   5   6 2711.05 842.149   4
   6   5   6 2623.40 801.349   8
   6   5   7 8133.50 1510.56   4
   6   5   7 8584.81 1577.64   8
   6   5   8 1028.96 562.332   4
   6   5   8 879.731 465.936   8
   6   5   9-91.7046 145.690   8
   6   5   9 400.499 416.939   4
   6   5  10 2457.10 970.571   4
   6   5  10 670.030 444.867   8
   6   5  11 453.132 522.686   4
   6   5  11-11.0379 99.6499   8
   6   5  12 373.483 457.906   4
   6   5  12 125.995 254.458   8
   6   5  13 193.815 339.732   4
   6   5  13 89.4695 230.795   8
  -6  -6  18 223.853 299.010   8
  -6  -6  18 512.002 456.450   6
  -6  -6  17 1597.23 690.029   8
  -6  -6  17 1512.78 680.425   6
  -6  -6  16 693.254 435.199   6
  -6  -6  15 807.154 477.945   6
  -6  -6  14 1364.98 582.047   6
  -6  -6  13 3010.49 846.654   6
  -6  -6  12-75.8831 175.446   6
  -6  -6  11 1128.27 457.281   6
  -6  -6  10 5598.29 999.593   6
  -6  -6   9 520.318 335.306   6
  -6  -6   8 899.413 420.241   6
  -6  -6   7 8368.45 1213.89   6
  -6  -6   6 31433.1 2365.93   6
  -6  -6   5 556.168 236.459   6
   6   6  -4 798.596 365.877   4
  -6  -6   4 1011.67 476.706   6
   6   6  -3 12717.5 1406.72   4
  -6  -6   3 13701.0 1743.76   6
   6   6  -2 9052.50 1175.87   4
  -6  -6   2 11292.6 1675.22   6
   6   6  -1 413.514 247.133   4
  -6  -6   1 1305.79 625.921   6
   6   6   0 3166.29 769.637   4
  -6  -6   0 3806.55 1235.84   6
   6   6   1 14543.5 1703.69   4
   6   6   1 16878.3 2067.81   8
   6   6   2 362.701 257.430   8
   6   6   2 851.389 537.952   4
   6   6   3-57.0742 274.603   8
   6   6   3 187.313 67.5260   4
   6   6   4 3956.49 930.643   4
   6   6   4 4059.57 1007.82   8
   6   6   5 2616.85 767.950   4
   6   6   5 2572.93 850.329   8
   6   6   6 0.35155 144.547   4
   6   6   6 133.790 68.3293   8
   6   6   7 410.250 173.390   4
   6   6   7 730.034 523.143   8
   6   6   8 5432.45 1279.48   4
   6   6   8 3087.08 974.566   8
   6   6   9 868.464 569.770   4
   6   6   9 204.928 254.337   8
   6   6  10 22.6693 215.252   4
   6   6  10 12.8425 92.4147   8
   6   6  11 573.467 519.700   4
   6   6  11 498.468 422.543   8
   6   6  12 232.626 184.708   4
   6   6  12 199.539 288.709   8
  -6  -7  17 139.848 241.565   8
  -6  -7  17 450.748 440.670   6
  -6  -7  16 1590.28 684.616   6
  -6  -7  15 1215.06 606.148   6
  -6  -7  14 98.7626 169.423   6
  -6  -7  13-4.35415 101.899   6
  -6  -7  12 9264.20 1379.17   6
  -6  -7  11 167.542 236.667   6
  -6  -7  10 832.227 421.806   6
  -6  -7   9 5790.18 1058.94   6
  -6  -7   8 3401.79 839.350   6
  -6  -7   7 2352.87 705.455   6
  -6  -7   6 72.1655 203.366   6
  -6  -7   5 14182.4 1753.88   6
   6   7  -4 6941.17 1129.21   4
  -6  -7   4 7773.32 1345.65   6
   6   7  -3 26.5222 123.086   4
  -6  -7   3 27.5030 12.1863   6
   6   7  -2 6085.94 1058.42   4
  -6  -7   2 7543.80 1433.56   6
   6   7  -1-36.8049 187.112   4
  -6  -7   1 307.015 304.256   6
  -6  -7   0 769.778 488.647   6
   6   7   0 468.149 268.226   4
  -6  -7  -1 260.578 422.430   6
   6   7   1 184.962 323.095   4
   6   7   2 12741.7 1754.48   4
   6   7   2 13581.6 1914.96   8
   6   7   3 9115.84 1523.82   4
   6   7   3 9758.76 1604.88   8
   6   7   4 742.438 437.899   8
   6   7   4 1142.80 632.401   4
   6   7   5 2888.24 911.970   8
   6   7   5 2806.88 787.015   4
   6   7   6 3457.62 980.742   4
   6   7   6 1973.48 753.825   8
   6   7   7 234.987 253.377   4
   6   7   7 106.078 162.224   8
   6   7   8-438.888 451.089   4
   6   7   8-63.0723 159.514   8
   6   7   9 857.539 493.450   4
   6   7   9 664.881 454.595   8
   6   7  10 338.453 293.944   4
   6   7  10 256.860 337.205   8
   6   7  11-155.959 339.904   4
   6   7  11 24.9508 167.253   8
  -6  -8  17 387.729 297.160   8
  -6  -8  17 515.944 389.858   6
  -6  -8  16-0.82852 142.818   6
  -6  -8  15 1199.59 606.641   6
  -6  -8  14 1720.58 660.901   6
  -6  -8  13-167.457 246.137   6
  -6  -8  12 141.750 174.835   6
  -6  -8  11 3415.16 840.088   6
  -6  -8  10 3483.95 843.409   6
  -6  -8   9 208.147 231.914   6
  -6  -8   8 1508.34 573.272   6
  -6  -8   7 17619.9 2041.43   6
  -6  -8   6 1217.11 522.741   6
  -6  -8   5-395.129 398.868   6
  -6  -8   4 3663.13 989.411   6
   6   8  -4 2690.26 756.469   4
   6   8  -3 482.612 314.783   4
  -6  -8   3 731.137 414.325   6
   6   8  -2 4328.27 981.484   4
  -6  -8   2 6487.24 1488.48   6
   6   8  -1 277.782 204.310   4
  -6  -8   1 719.594 429.543   6
   6   8   0 4816.75 1072.71   4
  -6  -8   0 7708.63 1890.46   6
   6   8   1 2484.48 813.179   4
  -6  -8  -1 4745.85 1532.12   6
   6   8   2 617.406 460.005   4
   6   8   3 6478.29 1357.96   4
   6   8   3 3896.10 1068.49   8
   6   8   4 977.682 531.102   8
   6   8   4 1891.02 752.130   4
   6   8   5 264.397 249.803   8
   6   8   5 1642.29 715.581   4
   6   8   6 35.0153 80.0004   8
   6   8   6 433.910 457.124   4
   6   8   7 888.450 532.270   8
   6   8   7 2831.20 940.620   4
   6   8   8 328.260 343.999   8
   6   8   8 9.16442 306.290   4
   6   8   9-228.812 401.907   4
  -6  -9  16 900.982 552.471   6
  -6  -9  15 38.8941 188.572   6
  -6  -9  14 1729.69 732.905   6
  -6  -9  13 2174.51 732.954   6
  -6  -9  12 934.422 471.478   6
  -6  -9  11-96.2532 126.611   6
  -6  -9  10 778.710 411.554   6
  -6  -9   9 3313.36 918.807   6
  -6  -9   8 249.161 309.904   6
  -6  -9   7 862.630 474.932   6
  -6  -9   6 6910.62 1347.06   6
  -6  -9   5 2389.31 703.489   6
   6   9  -4 315.873 306.462   4
  -6  -9   4 774.647 427.178   6
   6   9  -3 823.900 448.142   4
  -6  -9   3 1037.81 671.420   6
   6   9  -2 6297.17 1242.31   4
  -6  -9   2 9844.54 1971.45   6
   6   9  -1 916.991 442.720   4
  -6  -9   1 2576.60 1066.99   6
   6   9   0-17.6697 90.3975   4
  -6  -9   0 279.095 277.686   6
   6   9   1 3408.63 991.753   4
  -6  -9  -1 6960.95 2128.58   6
  -6  -9  -2 10422.7 2842.30   6
   6   9   2 3462.04 1016.54   4
   6   9   3 64.6443 208.105   4
   6   9   4-10.0120 192.404   4
   6   9   5 361.671 357.568   8
   6   9   5 1398.57 733.849   4
   6   9   6 221.665 300.307   4
   6   9   7 301.999 444.739   4
   6   9   8 241.267 352.657   4
  -6 -10  16 248.735 366.625   6
  -6 -10  15 772.099 496.009   6
  -6 -10  14 128.442 172.783   6
  -6 -10  13 9.80814 38.9647   6
  -6 -10  12 2445.37 788.884   6
  -6 -10  11 1089.98 520.682   6
  -6 -10  10 610.217 438.648   6
  -6 -10   9 1349.58 586.027   6
  -6 -10   8 2089.52 819.542   6
  -6 -10   7 1789.12 756.348   6
  -6 -10   6 280.872 18.4393   6
  -6 -10   5 2154.91 785.613   6
  -6 -10   4 5226.93 1397.48   6
   6  10  -4 3762.18 1001.56   4
   6  10  -3 50.3174 155.083   4
  -6 -10   3-88.0499 63.6571   6
   6  10  -2 21.7787 149.259   4
  -6 -10   2-42.5083 450.111   6
   6  10  -1 2056.04 765.256   4
  -6 -10   1 3824.12 1495.83   6
   6  10   0 1318.08 630.561   4
  -6 -10   0 3993.87 1684.15   6
   6  10   1 35.4340 101.149   4
  -6 -10  -1 1095.17 1043.02   6
   6  10   2 115.473 275.290   4
  -6 -10  -2-570.977 270.251   6
  -6 -10  -3 3716.39 2021.30   6
   6  10   3 1217.98 685.738   4
   6  10   4 581.007 512.203   4
   6  10   5 230.879 338.959   4
   6  10   6 664.122 510.024   4
   6  10   7 264.838 389.893   4
  -6 -11  15 442.789 421.235   6
  -6 -11  14 2059.33 824.867   6
  -6 -11  13 1279.53 617.826   6
  -6 -11  12 64.0354 163.792   6
  -6 -11  11 1053.71 513.480   6
  -6 -11  10 2273.27 839.436   6
  -6 -11   9 60.2892 187.945   6
  -6 -11   8 719.884 520.602   6
  -6 -11   7 1616.31 759.613   6
  -6 -11   6 4795.96 1310.62   6
  -6 -11   5 91.2463 115.461   6
   6  11  -4 963.023 556.351   4
  -6 -11   4 1753.95 908.035   6
   6  11  -3 2727.82 921.083   4
  -6 -11   3 4573.20 1515.92   6
   6  11  -2 901.405 538.181   4
  -6 -11   2 899.843 732.396   6
   6  11  -1 25.6855 60.3912   4
  -6 -11   1 21.9918 30.6357   6
   6  11   0 475.306 360.087   4
  -6 -11   0 1626.39 1149.86   6
   6  11   1 1413.38 695.844   4
  -6 -11  -1 3916.40 1863.75   6
   6  11   2 109.971 168.595   4
  -6 -11  -2 1789.51 1506.44   6
  -6 -11  -3 537.044 487.722   6
   6  11   3-60.6864 39.3898   4
  -6 -11  -4 966.600 1166.36   6
   6  11   4 401.661 403.808   4
   6  11   5 207.191 282.949   4
  -6 -12  13 458.283 386.147   6
  -6 -12  12 839.871 505.201   6
  -6 -12  11-333.548 265.325   6
  -6 -12  10 278.553 296.758   6
  -6 -12   9 1038.29 584.950   6
  -6 -12   8 632.810 464.588   6
  -6 -12   7 397.806 383.761   6
  -6 -12   6 1957.70 936.397   6
  -6 -12   5 2035.70 906.453   6
   6  12  -4 320.958 369.486   4
  -6 -12   4 60.7701 97.9156   6
   6  12  -3-31.0998 121.419   4
  -6 -12   3 183.290 284.453   6
  -6 -12   2 2581.99 1276.40   6
   6  12  -2 1214.33 666.062   4
   6  12  -1 741.854 523.123   4
  -6 -12   1 3004.09 1491.41   6
  -6 -12   0 369.142 748.238   6
   6  12   0-43.1242 120.370   4
   6  12   1-155.195 265.108   4
  -6 -12  -1 28.0779 332.738   6
   6  12   2 122.376 252.515   4
  -6 -12  -2 249.093 543.715   6
   6  12   3-108.953 203.832   4
  -6 -13  11 398.811 369.362   6
  -6 -13  10 449.174 454.182   6
  -6 -13   9 247.444 315.799   6
  -6 -13   8 1396.40 779.947   6
  -6 -13   7 1121.20 698.921   6
  -6 -13   6-255.343 437.359   6
  -6 -13   5 177.518 292.676   6
   6  13  -4 791.285 558.395   4
  -6 -13   4 1517.18 857.265   6
   6  13  -3 357.036 399.479   4
  -6 -13   3 323.563 467.851   6
   6  13  -2 27.5481 125.379   4
  -6 -13   2 32.1280 196.370   6
   6  13  -1 418.665 411.529   4
  -6 -13   1 636.029 734.061   6
   6  13   0 275.023 332.181   4
  -6 -13   0 907.903 1028.97   6
   6  13   1 139.466 252.659   4
  -6 -14   7 39.8706 280.600   6
  -6 -14   6 251.904 400.559   6
  -6 -14   5-214.067 317.086   6
  -7  16  -1 844.970 659.261   1
  -7  16  -2 334.023 401.187   1
  -7  16  -3 601.308 631.716   1
  -7  16  -4 862.897 596.628   5
  -7  16  -4 1518.69 828.360   1
  -7  16  -5 220.078 319.789   5
  -7  16  -5 636.683 558.297   1
  -7  16  -6 578.347 577.514   5
  -7  16  -6 464.822 504.771   1
  -7  16  -7 3093.15 1117.56   5
  -7  16  -7 2560.56 1225.72   1
  -7  15   4 107.772 246.828   4
  -7  15   3 39.5776 89.4232   4
  -7  15   2 542.468 443.756   4
  -7  15   2 1447.01 774.437   1
  -7  15   1 182.250 315.472   1
  -7  15   1 91.1546 247.637   4
  -7  15   0 165.542 326.082   4
  -7  15   0 174.197 350.511   1
  -7  15  -1 217.446 325.634   1
  -7  15  -2 758.572 484.548   1
  -7  15  -3 607.580 523.341   5
  -7  15  -3 234.178 427.394   1
  -7  15  -4 223.553 494.626   1
  -7  15  -4 757.678 611.714   5
  -7  15  -5 3837.88 1161.87   5
  -7  15  -5 5980.04 1545.12   1
  -7  15  -6 1026.74 736.759   1
  -7  15  -6 1245.24 767.915   5
  -7  15  -7 510.423 586.235   5
  -7  15  -7 157.076 392.831   1
  -7  15  -8 970.386 680.279   5
  -7  15  -8 555.025 553.839   1
  -7  15  -9 1434.16 832.242   1
  -7  15  -9 1796.33 839.950   5
  -7  15 -10 682.415 618.983   5
  -7  15 -10 206.335 546.908   1
  -7  15 -11 496.368 541.786   5
  -7  14   6 110.212 198.608   4
  -7  14   5 463.694 433.105   1
  -7  14   5 201.091 270.202   4
  -7  14   4 1241.98 686.931   1
  -7  14   4 448.017 354.899   4
  -7  14   3 480.211 476.865   1
  -7  14   3 119.703 189.264   4
  -7  14   2 276.337 299.849   4
  -7  14   2 937.649 598.602   1
  -7  14   1 2408.99 901.383   1
  -7  14   1 709.747 481.990   4
  -7  14   0 2899.25 1004.06   1
  -7  14   0 785.874 530.829   4
  -7  14  -1 630.991 618.884   1
  -7  14  -2 595.649 540.475   1
  -7  14  -3 3362.32 1053.74   1
  -7  14  -3 2929.99 1013.90   5
  -7  14  -4 133.645 267.474   1
  -7  14  -4 1064.20 648.241   5
  -7  14  -5 645.265 551.503   5
  -7  14  -5 354.176 440.052   1
  -7  14  -6 748.996 581.025   5
  -7  14  -6 720.898 597.571   1
  -7  14  -7 1393.94 765.598   5
  -7  14  -7 1960.08 954.856   1
  -7  14  -8 1035.05 723.783   5
  -7  14  -8 605.570 579.921   1
  -7  14  -9 1456.40 814.627   5
  -7  14  -9 1372.95 884.994   1
  -7  14 -10 1049.52 832.265   1
  -7  14 -10 1837.77 901.804   5
  -7  14 -11 1610.15 856.148   5
  -7  14 -11 1914.49 1049.72   1
  -7  14 -12 785.920 726.977   5
  -7  14 -12 474.267 476.865   1
  -7  14 -13 533.215 645.884   5
  -7  13   9-123.948 260.849   7
  -7  13   8 24.7599 92.5772   7
  -7  13   8 86.5514 92.6762   4
  -7  13   7 439.455 338.868   4
  -7  13   6 460.228 404.148   1
  -7  13   6 221.604 232.364   4
  -7  13   5-26.2978 68.7358   4
  -7  13   5 220.965 298.153   1
  -7  13   4 663.846 489.889   1
  -7  13   4 187.070 233.749   4
  -7  13   3 4428.52 1145.87   1
  -7  13   3 1233.53 595.100   4
  -7  13   2 2223.52 847.283   1
  -7  13   2 801.122 485.825   4
[truncated: 400,183 more chars]
