# Supplementary material for: Crystal structure of bis­[cis-di­aqua­bis­(phen­an­thro­line)cobalt(II)] bis­(citrato)germanate(IV) dinitrate
Source: Acta Crystallogr E Crystallogr Commun. 2021 Aug 20;77(Pt 9):950–4. doi: 10.1107/S205698902100846X (PMC8423022; doi:10.1107/S205698902100846X)
Supplement: Supplementary file 2 [file e-77-00950-Isup2.hkl]

data_I                                                                          
_shelx_title ' seyf223_a.res in P-1'                                            
_shelx_refln_list_code          4                                               
_shelx_F_calc_maximum      199.57                                               
_exptl_crystal_F_000       758.00                                               
_reflns_d_resolution_high  0.7696                                               
                                                                                
loop_                                                                           
 _space_group_symop_operation_xyz                                               
 'x, y, z'                                                                      
 '-x, -y, -z'                                                                   
                                                                                
_cell_length_a    10.6719                                                       
_cell_length_b    11.8089                                                       
_cell_length_c    14.0901                                                       
_cell_angle_alpha 105.697                                                       
_cell_angle_beta   94.026                                                       
_cell_angle_gamma 104.815                                                       
                                                                                
_shelx_F_squared_multiplier     1.000                                           
                                                                                
loop_                                                                           
 _refln_index_h                                                                 
 _refln_index_k                                                                 
 _refln_index_l                                                                 
 _refln_F_squared_calc                                                          
 _refln_F_squared_meas                                                          
 _refln_F_squared_sigma                                                         
 _refln_observed_status                                                         
   2   0   0        195.29        304.13        50.67 o                         
   3   0   0       9225.44      10623.62       118.70 o                         
   4   0   0       3270.71       3975.12       188.54 o                         
   5   0   0       6639.70       8192.40       285.62 o                         
   6   0   0       8588.42      10087.89       380.35 o                         
   7   0   0       1419.21       1648.34        45.05 o                         
   8   0   0          4.67          0.00         3.24 o                         
   9   0   0          0.17          0.00         3.33 o                         
  10   0   0          0.22          0.00         6.77 o                         
  11   0   0         39.99         98.61        36.31 o                         
  12   0   0         76.73        104.35        41.67 o                         
  13   0   0         28.72          6.46         8.54 o                         
 -13   1   0          0.97          0.00         4.84 o                         
 -12   1   0          5.25          0.00         5.51 o                         
 -11   1   0          3.89          9.20         9.21 o                         
 -10   1   0         68.05         74.80        15.09 o                         
  -9   1   0         72.82         86.07        14.65 o                         
  -8   1   0        437.06        561.88        47.36 o                         
  -7   1   0         49.35         57.55         9.62 o                         
  -6   1   0       1356.25       1203.65        52.83 o                         
  -5   1   0          5.84          1.30         2.33 o                         
  -4   1   0        311.91        307.16        18.02 o                         
  -3   1   0        193.93        462.55        29.17 o                         
  -2   1   0      10068.91      11468.64       108.03 o                         
   1   1   0       1651.36       1694.82        54.99 o                         
   2   1   0       5726.85       5561.00       295.01 o                         
   3   1   0        629.14        728.44        58.53 o                         
   4   1   0       8928.58      10298.17       516.79 o                         
   5   1   0       2154.14       2014.85        62.63 o                         
   6   1   0       1042.24       1157.90        44.16 o                         
   7   1   0         82.54         70.27         9.04 o                         
   8   1   0          6.57          3.24         3.26 o                         
   9   1   0        187.20        174.43        37.63 o                         
  10   1   0        734.61        875.91       106.45 o                         
  11   1   0        164.85        254.09        60.50 o                         
  12   1   0         29.01         59.47        31.91 o                         
 -13   2   0          1.90          0.00         7.35 o                         
 -12   2   0         43.90         50.00        26.44 o                         
 -11   2   0        162.42        133.64        26.55 o                         
 -10   2   0        367.91        397.96        50.28 o                         
  -9   2   0          6.30          3.08         6.89 o                         
  -8   2   0          7.17          3.14         3.68 o                         
  -7   2   0         36.45         20.47         6.55 o                         
  -6   2   0       1596.86       1975.37        56.74 o                         
  -5   2   0       4869.49       5331.59       152.91 o                         
  -4   2   0       7438.40       6639.06       167.58 o                         
  -3   2   0       3464.05       3934.05       108.34 o                         
  -2   2   0       6037.64       5782.15       125.84 o                         
  -1   2   0        642.84        538.28        10.20 o                         
   0   2   0       5470.77       5441.48       325.37 o                         
   1   2   0        137.03         87.28         8.01 o                         
   2   2   0        499.58        469.74        24.86 o                         
   3   2   0       1601.49       1659.59        52.58 o                         
   4   2   0       1835.65       1917.17       127.01 o                         
   5   2   0        955.22       1169.21        51.33 o                         
   6   2   0          4.76          2.83         4.25 o                         
   7   2   0        145.77        168.42        16.17 o                         
   8   2   0        157.01        163.23        20.17 o                         
   9   2   0        725.59        864.64       103.50 o                         
  10   2   0          4.95         13.01        18.07 o                         
  11   2   0         39.60         61.11        30.46 o                         
  12   2   0         32.26         95.66        44.90 o                         
 -13   3   0         93.75        140.40        42.85 o                         
 -12   3   0         57.89         39.96        15.44 o                         
 -11   3   0          0.26          0.00         3.47 o                         
 -10   3   0          8.29         13.32         6.09 o                         
  -9   3   0         18.45         20.28         5.67 o                         
  -8   3   0       1175.30       1132.67        50.46 o                         
  -7   3   0       1439.44       1333.85        50.66 o                         
  -6   3   0       1667.10       1792.31        48.56 o                         
  -5   3   0         70.87        140.43        11.81 o                         
  -4   3   0        319.85        437.71        17.58 o                         
  -3   3   0       2773.41       2541.70        91.90 o                         
  -2   3   0        728.27        592.03        19.17 o                         
  -1   3   0       4227.35       3880.90        53.17 o                         
   0   3   0       4406.79       3987.86       737.19 o                         
   1   3   0         60.98        104.12        14.64 o                         
   2   3   0         58.67         72.10        11.54 o                         
   3   3   0       1458.83       1450.31        54.17 o                         
   4   3   0       1982.48       1918.54        67.24 o                         
   5   3   0       1942.02       1903.52        71.40 o                         
   6   3   0        579.54        654.41        37.90 o                         
   7   3   0          8.98         17.29         7.39 o                         
   8   3   0          6.04          2.31         4.19 o                         
   9   3   0          4.89         21.38        18.04 o                         
  10   3   0        200.09        214.38        59.33 o                         
  11   3   0        206.66        353.98        79.26 o                         
  12   3   0         60.50        134.20        52.82 o                         
 -13   4   0         17.90          9.48        16.39 o                         
 -12   4   0          0.33          7.70         7.87 o                         
 -11   4   0         92.31        102.15        18.52 o                         
 -10   4   0        414.91        384.21        42.97 o                         
  -9   4   0        546.58        479.50        35.22 o                         
  -8   4   0        361.63        421.46        27.01 o                         
  -7   4   0        340.90        405.84        23.89 o                         
  -6   4   0        666.10        650.79        31.35 o                         
  -5   4   0        243.35        201.46        16.88 o                         
  -4   4   0       1569.48       1366.28        46.75 o                         
  -3   4   0       3396.18       3333.76        53.67 o                         
  -2   4   0         23.58         40.10         5.42 o                         
  -1   4   0        470.08        580.36        17.31 o                         
   0   4   0        149.21        102.65        62.62 o                         
   1   4   0        387.25        374.47        25.43 o                         
   2   4   0        895.71        892.01        42.75 o                         
   3   4   0        576.28        556.06        36.23 o                         
   4   4   0        495.57        544.59        38.72 o                         
   5   4   0        749.70        771.97        48.81 o                         
   6   4   0        249.84        272.25        26.22 o                         
   7   4   0        234.19        200.02        41.96 o                         
   8   4   0         85.49        104.98        26.62 o                         
   9   4   0        330.62        460.54        85.51 o                         
  10   4   0         42.35         85.81        38.84 o                         
  11   4   0         16.14         28.54        21.83 o                         
 -13   5   0         91.84         53.47        21.27 o                         
 -12   5   0         80.74         64.33        18.30 o                         
 -11   5   0        213.43        240.97        34.25 o                         
 -10   5   0          0.83          1.05         4.16 o                         
  -9   5   0        325.34        346.04        40.14 o                         
  -8   5   0         74.91         83.72        11.26 o                         
  -7   5   0         12.39          7.85         2.84 o                         
  -6   5   0       1155.70       1121.24        46.70 o                         
  -5   5   0       3626.48       4227.40        99.94 o                         
  -4   5   0         33.13         47.98         5.12 o                         
  -3   5   0       3800.55       4618.16        61.24 o                         
  -2   5   0       3730.86       3924.60        61.89 o                         
  -1   5   0        494.47        536.28        22.70 o                         
   0   5   0       1223.53       1524.04        85.52 o                         
   1   5   0       6034.17       6265.48       175.47 o                         
   2   5   0        351.98        314.59        40.30 o                         
   3   5   0        158.07        132.36        18.70 o                         
   4   5   0          9.81         23.86         6.91 o                         
   5   5   0        250.13        335.61        33.80 o                         
   6   5   0        730.68        659.21       216.72 o                         
   7   5   0       1129.49       1270.35       311.28 o                         
   8   5   0         30.24         29.86        20.74 o                         
   9   5   0         12.51         25.16        19.35 o                         
  10   5   0          2.77         16.61        21.22 o                         
  11   5   0         20.05         47.32        35.50 o                         
 -13   6   0         38.63         26.97        12.14 o                         
 -12   6   0         27.93         27.14         9.95 o                         
 -11   6   0         10.37          7.92         7.59 o                         
 -10   6   0         29.12         36.38         8.85 o                         
  -9   6   0          2.14          4.26         5.97 o                         
  -8   6   0        417.42        468.48        37.77 o                         
  -7   6   0        640.08        724.69        40.61 o                         
  -6   6   0         54.12         43.00        11.63 o                         
  -5   6   0          5.32          3.57         2.72 o                         
  -4   6   0          3.51          5.79         2.65 o                         
  -3   6   0          4.38          8.57         2.30 o                         
  -2   6   0       1850.58       1851.77        56.79 o                         
  -1   6   0       5207.80       5342.04        70.96 o                         
   0   6   0       1963.39       2222.54       112.16 o                         
   1   6   0        570.51        702.79        65.01 o                         
   2   6   0         34.07         34.45        13.85 o                         
   3   6   0         85.42         64.17        21.87 o                         
   4   6   0        334.41        325.13        47.55 o                         
   5   6   0       1010.08       1160.85       116.81 o                         
   6   6   0        130.96        138.07        26.77 o                         
   7   6   0          0.15          0.62         4.70 o                         
   8   6   0          3.66          1.72         3.79 o                         
   9   6   0          2.28         26.11        21.57 o                         
  10   6   0         21.57         57.94        35.17 o                         
 -13   7   0          0.42          1.63         7.01 o                         
 -12   7   0         12.75          0.83        10.10 o                         
 -11   7   0        264.28        256.32        34.54 o                         
 -10   7   0        219.01        219.52        25.65 o                         
  -9   7   0         47.61         35.28        16.58 o                         
  -8   7   0          1.53          0.00         3.96 o                         
  -7   7   0         11.25         13.86         6.60 o                         
  -6   7   0        144.47        178.23        19.68 o                         
  -5   7   0       1162.74       1146.23        48.80 o                         
  -4   7   0        255.69        270.53        19.66 o                         
  -3   7   0        429.21        428.15        20.26 o                         
  -2   7   0         21.90         19.42         5.75 o                         
  -1   7   0         18.24         31.03         6.14 o                         
   0   7   0         41.30         33.87        14.29 o                         
   1   7   0        170.47        165.79        33.53 o                         
   2   7   0        368.10        395.80        53.58 o                         
   3   7   0         72.84         62.99        23.26 o                         
   4   7   0         12.68         13.73         7.58 o                         
   5   7   0         90.57        129.27        26.02 o                         
   6   7   0         23.95         23.56         9.63 o                         
   7   7   0        138.20        148.47        55.98 o                         
   8   7   0         55.13        103.43        46.38 o                         
   9   7   0         61.72         60.06        46.45 o                         
 -13   8   0        100.83         39.91        14.55 o                         
 -12   8   0        123.89        166.11        43.42 o                         
 -11   8   0        252.91        316.66        44.68 o                         
 -10   8   0          4.61          0.00         5.30 o                         
  -9   8   0          2.26          0.00         7.32 o                         
  -8   8   0         76.53        106.22        22.91 o                         
  -7   8   0        439.94        431.34        41.79 o                         
  -6   8   0        793.88        790.70        43.99 o                         
  -5   8   0        498.90        573.79        31.43 o                         
  -4   8   0         84.39         87.81        14.05 o                         
  -3   8   0          5.52          5.07         1.96 o                         
  -2   8   0        602.16        635.73        35.30 o                         
  -1   8   0        526.25        512.43        39.76 o                         
   0   8   0        211.83        254.38        28.52 o                         
   1   8   0        167.12        136.80        31.79 o                         
   2   8   0        393.92        430.54        44.45 o                         
   3   8   0         86.84         98.77        20.57 o                         
   4   8   0        159.83        201.31        33.50 o                         
   5   8   0        166.03        205.62        51.22 o                         
   6   8   0        179.45        237.65        59.24 o                         
   7   8   0         35.56         28.93        16.66 o                         
   8   8   0          5.68          5.50        14.20 o                         
 -12   9   0         16.21         22.54        12.25 o                         
 -11   9   0         21.27          9.64         7.56 o                         
 -10   9   0         27.37         48.55        15.95 o                         
  -9   9   0        407.09        444.06        48.81 o                         
  -8   9   0        461.77        552.23        52.98 o                         
  -7   9   0        551.68        616.81        36.12 o                         
  -6   9   0         97.52        125.84        23.55 o                         
  -5   9   0          8.18          4.96         4.10 o                         
  -4   9   0        108.55        119.84        16.90 o                         
  -3   9   0        192.73        198.43        16.63 o                         
  -2   9   0        893.34        975.93        50.44 o                         
  -1   9   0        818.04        938.43        47.68 o                         
   0   9   0          0.64          0.00         3.62 o                         
   1   9   0          1.98          2.94        10.74 o                         
   2   9   0         91.84        101.79        26.76 o                         
   3   9   0        138.95        172.42        45.25 o                         
   4   9   0        541.83        719.72       123.56 o                         
   5   9   0         28.08         44.41        17.15 o                         
   6   9   0          2.93          2.26         6.08 o                         
   7   9   0          0.04          0.00         4.52 o                         
   8   9   0         15.60         24.54        27.64 o                         
 -12  10   0         83.12        166.67        55.04 o                         
 -11  10   0        149.52        241.24        59.94 o                         
 -10  10   0        149.13        233.99        55.24 o                         
  -9  10   0         15.56          9.83         1.40 o                         
  -8  10   0          0.03          0.00        10.41 o                         
  -7  10   0        111.69        134.98        25.52 o                         
  -6  10   0        506.52        586.69        50.95 o                         
  -5  10   0         70.30         88.23        16.10 o                         
  -4  10   0         43.96         60.36        12.51 o                         
  -3  10   0         86.38         69.48        10.45 o                         
  -2  10   0         11.35         12.22         5.82 o                         
  -1  10   0         10.01          4.15         3.17 o                         
   0  10   0        251.81        253.91        27.23 o                         
   1  10   0        174.27        225.90        55.22 o                         
   2  10   0         60.50        106.57        31.43 o                         
   3  10   0          0.93          0.51         5.34 o                         
   4  10   0          1.24         13.21         6.30 o                         
   5  10   0          3.18          1.73         9.18 o                         
   6  10   0         56.79         83.87        54.82 o                         
   7  10   0         59.28         68.26        67.27 o                         
 -11  11   0          2.20         14.55        11.91 o                         
 -10  11   0         42.42         42.25        24.82 o                         
  -9  11   0         77.18         73.31        31.97 o                         
  -8  11   0        174.19        223.30        50.56 o                         
  -7  11   0        512.21        612.74        55.84 o                         
  -6  11   0        104.25        139.71        26.53 o                         
  -5  11   0          8.10         10.19         6.24 o                         
  -4  11   0        316.23        349.78        32.17 o                         
  -3  11   0          1.35          1.62         9.35 o                         
  -2  11   0        212.76        257.72        33.91 o                         
  -1  11   0        425.80        498.14        39.37 o                         
   0  11   0        359.08        496.76        54.11 o                         
   1  11   0          0.65          2.47         5.90 o                         
   2  11   0         22.83         40.03        16.17 o                         
   3  11   0          3.18         10.27         9.44 o                         
   4  11   0         96.63        166.11        58.75 o                         
   5  11   0        109.17        143.39        47.60 o                         
 -10  12   0        165.92        259.28        59.94 o                         
  -9  12   0         63.41         89.87        37.16 o                         
  -8  12   0         38.99         53.00        24.52 o                         
  -7  12   0         19.71         32.81        14.11 o                         
  -6  12   0         57.33         76.33        16.07 o                         
  -5  12   0         34.98         42.53        12.21 o                         
  -4  12   0        887.72        979.21        56.50 o                         
  -3  12   0        486.56        476.53        48.43 o                         
  -2  12   0        189.09        231.36        34.25 o                         
  -1  12   0         96.54         91.31        23.57 o                         
   0  12   0         99.55         95.66        18.54 o                         
   1  12   0        102.67        103.67        20.86 o                         
   2  12   0        156.18        132.71        35.08 o                         
   3  12   0        262.76        340.89       104.37 o                         
   4  12   0        100.30        144.83        40.53 o                         
  -9  13   0          5.03          7.23        10.22 o                         
  -8  13   0          4.15          0.47        13.72 o                         
  -7  13   0        107.70        148.17        30.04 o                         
  -6  13   0        171.37        199.51        27.56 o                         
  -5  13   0        214.12        223.83        28.50 o                         
  -4  13   0         71.70         58.12        25.29 o                         
  -3  13   0          3.87          3.91         4.97 o                         
  -2  13   0          7.30          8.54         9.59 o                         
  -1  13   0          3.51          9.45         8.22 o                         
   0  13   0        368.49        245.09       101.12 o                         
   1  13   0         79.48         45.27        21.89 o                         
   2  13   0         44.36         26.85        10.73 o                         
  -7  14   0         82.72         62.15        43.30 o                         
  -6  14   0          8.91         19.06        11.58 o                         
  -5  14   0          5.94          0.58         6.10 o                         
  -4  14   0          9.31         10.28         8.10 o                         
  -3  14   0         47.22         23.34        15.08 o                         
  -2  14   0         86.96         67.89        49.87 o                         
  -1  14   0        149.50        114.95        48.84 o                         
   0  14   0          9.94          3.72         7.36 o                         
  -1 -14   1          2.68          4.94         6.63 o                         
   0 -14   1          0.27          0.00         5.11 o                         
   1 -14   1          2.05          2.05         5.72 o                         
   2 -14   1         51.73         41.44        17.09 o                         
   3 -14   1        100.52         62.04        32.86 o                         
   4 -14   1        131.85        124.68        45.40 o                         
   5 -14   1         30.05         17.60        10.20 o                         
   6 -14   1          3.27          6.98         7.28 o                         
   7 -14   1         19.71         25.85        25.36 o                         
   8 -14   1          4.27          0.00        12.13 o                         
  -3 -13   1          2.33          2.89         5.74 o                         
  -2 -13   1          7.83          5.05         8.40 o                         
  -1 -13   1          2.03          3.00         3.82 o                         
   0 -13   1        143.76        104.98        29.60 o                         
   1 -13   1        265.34        219.14        60.53 o                         
   2 -13   1        289.00        295.06        41.90 o                         
   3 -13   1        107.03        113.04        24.35 o                         
   4 -13   1         71.85         92.51        22.99 o                         
   5 -13   1         18.92         20.27         8.04 o                         
   6 -13   1         70.85         84.49        18.79 o                         
   7 -13   1         51.23         53.40        27.60 o                         
   8 -13   1         89.05        132.88        42.68 o                         
   9 -13   1         77.24        110.93        39.50 o                         
  -4 -12   1          0.43          0.95         6.28 o                         
  -3 -12   1          4.01         24.07        16.28 o                         
  -2 -12   1        202.72        262.28        54.99 o                         
  -1 -12   1        584.14        723.65        71.50 o                         
   0 -12   1        355.70        442.72        51.18 o                         
   1 -12   1         17.83         18.43         8.16 o                         
   2 -12   1         71.25         82.70        21.64 o                         
   3 -12   1          4.51          4.75         6.70 o                         
   4 -12   1        316.70        344.87        34.34 o                         
   5 -12   1        424.17        498.99        40.96 o                         
   6 -12   1        403.12        434.88        38.36 o                         
   7 -12   1          9.16         17.27        16.17 o                         
   8 -12   1         26.63         25.94        17.26 o                         
   9 -12   1          1.66          2.85         5.02 o                         
  10 -12   1         42.26         52.41        28.92 o                         
  11 -12   1         81.23         76.12        33.28 o                         
  -6 -11   1          1.46          0.95         1.12 o                         
  -5 -11   1          4.64          6.49        15.47 o                         
  -4 -11   1         82.79        130.07        32.19 o                         
  -3 -11   1         92.37        134.42        29.65 o                         
  -2 -11   1        125.04        176.54        42.15 o                         
  -1 -11   1          4.63          8.43         7.06 o                         
   0 -11   1          2.07          2.14         5.19 o                         
   1 -11   1         22.69         25.68         8.75 o                         
   2 -11   1          4.52          7.19         9.06 o                         
   3 -11   1        153.54        197.11        30.52 o                         
   4 -11   1        230.11        244.29        27.17 o                         
   5 -11   1         61.22         62.56        14.01 o                         
   6 -11   1          3.44          2.74         4.70 o                         
   7 -11   1          7.89          1.09        14.18 o                         
   8 -11   1         54.52         67.33        27.02 o                         
   9 -11   1        220.51        295.67        58.50 o                         
  10 -11   1         68.96        124.56        28.08 o                         
  11 -11   1         13.39         22.65        22.17 o                         
  -7 -10   1         12.68          9.08        13.97 o                         
  -6 -10   1         76.94        108.76        36.22 o                         
  -5 -10   1        214.22        263.38        42.11 o                         
  -4 -10   1         80.12         91.82        37.80 o                         
  -3 -10   1         46.90         69.96        30.10 o                         
  -2 -10   1          0.21          0.00         8.07 o                         
  -1 -10   1        152.01        171.41        29.41 o                         
   0 -10   1        360.50        425.38        34.60 o                         
   1 -10   1        382.06        376.91        31.51 o                         
   2 -10   1         64.06         65.59        12.45 o                         
   3 -10   1        114.95        113.72        26.03 o                         
   4 -10   1         21.37         32.95         8.26 o                         
   5 -10   1        259.46        267.02        27.44 o                         
   6 -10   1        717.75        786.68        47.64 o                         
   7 -10   1        783.48        969.11        94.38 o                         
   8 -10   1        223.64        282.97        37.80 o                         
   9 -10   1          0.42          6.14        10.05 o                         
  10 -10   1          1.82          8.89         4.80 o                         
  11 -10   1         37.52         61.43        31.62 o                         
  12 -10   1         99.55        212.74        59.73 o                         
  -8  -9   1        101.82        141.52        59.73 o                         
  -7  -9   1        126.58        171.73        81.05 o                         
  -6  -9   1         40.58         57.51        34.00 o                         
  -5  -9   1          1.09          0.75         9.42 o                         
  -4  -9   1         78.75         95.34        23.37 o                         
  -3  -9   1        157.55        171.92        46.56 o                         
  -2  -9   1        229.67        268.50        51.62 o                         
  -1  -9   1        460.73        549.08        80.44 o                         
   0  -9   1        115.95        107.07        15.53 o                         
   1  -9   1        296.19        324.12        26.74 o                         
   2  -9   1        317.92        393.98        24.74 o                         
   3  -9   1        221.65        209.96        25.08 o                         
   4  -9   1        477.74        432.98        31.98 o                         
   5  -9   1        351.73        354.24        30.01 o                         
   6  -9   1        213.99        248.80        32.47 o                         
   7  -9   1         83.54         80.36        17.85 o                         
   8  -9   1         66.68         94.85        29.43 o                         
   9  -9   1        220.92        265.63        52.84 o                         
  10  -9   1        179.96        214.13        49.67 o                         
  11  -9   1        134.36        205.86        55.11 o                         
  12  -9   1          4.63         18.15        15.63 o                         
  -9  -8   1         10.73         43.37        30.81 o                         
  -8  -8   1          0.64         13.60        19.36 o                         
  -7  -8   1         47.66         41.31        15.31 o                         
  -6  -8   1         24.63         17.22         9.05 o                         
  -5  -8   1        120.39        172.87        44.36 o                         
  -4  -8   1        220.52        276.57        38.13 o                         
  -3  -8   1         98.90        144.02        26.39 o                         
  -2  -8   1          0.33          3.33         2.74 o                         
  -1  -8   1        128.96        116.00        19.17 o                         
   0  -8   1         12.38         21.13         9.79 o                         
   1  -8   1       1015.25       1108.44        63.99 o                         
   2  -8   1       1363.49       1520.55        31.31 o                         
   3  -8   1       1176.10       1412.29        70.16 o                         
   4  -8   1         18.98         30.00         7.85 o                         
   5  -8   1         39.48         30.28         7.58 o                         
   6  -8   1         36.42         37.19        15.23 o                         
   7  -8   1        732.85        872.52        60.77 o                         
   8  -8   1        889.94       1029.60        70.01 o                         
   9  -8   1        163.96        192.41        31.52 o                         
  10  -8   1         37.42         51.97        16.63 o                         
  11  -8   1         53.80         74.33        22.04 o                         
  12  -8   1          5.95         11.29        11.58 o                         
  13  -8   1         78.94         60.07        48.23 o                         
  -9  -7   1          2.33         23.49        27.94 o                         
  -8  -7   1         18.47         36.09        26.94 o                         
  -7  -7   1        302.82        306.94        92.49 o                         
  -6  -7   1          3.99          3.86         7.04 o                         
  -5  -7   1          4.93          0.00         3.81 o                         
  -4  -7   1         79.66        102.63        20.98 o                         
  -3  -7   1         73.47         51.63        12.29 o                         
  -2  -7   1        281.58        315.23        33.42 o                         
  -1  -7   1        451.08        452.01        37.23 o                         
   0  -7   1        439.38        435.73        34.15 o                         
   1  -7   1       1511.01       1534.11        72.77 o                         
   2  -7   1         31.73         29.70         3.41 o                         
   3  -7   1        245.99        248.13        22.97 o                         
   4  -7   1          5.82          0.55         1.81 o                         
   5  -7   1        703.88        812.52        29.75 o                         
   6  -7   1        874.73        920.71        48.30 o                         
   7  -7   1        763.54        817.38        43.36 o                         
   8  -7   1          1.19          1.21         2.80 o                         
   9  -7   1         28.76         26.75        11.36 o                         
  10  -7   1         77.36         69.54        18.98 o                         
  11  -7   1        277.80        317.67        44.96 o                         
  12  -7   1        192.50        154.93        28.95 o                         
  13  -7   1         45.11         39.07        14.17 o                         
 -10  -6   1         20.42         55.16        34.98 o                         
  -9  -6   1        168.31        314.07        73.54 o                         
  -8  -6   1        400.20        317.56        76.89 o                         
  -7  -6   1          1.06          2.80         2.53 o                         
  -6  -6   1         18.63         27.29        18.28 o                         
  -5  -6   1         74.11        105.91        20.60 o                         
  -4  -6   1       1231.91       1444.31        72.24 o                         
  -3  -6   1       2096.68       2125.74        83.31 o                         
  -2  -6   1       2918.12       3216.67        97.85 o                         
  -1  -6   1         51.46         35.72         8.30 o                         
   0  -6   1        857.32        909.30        57.46 o                         
   1  -6   1         26.05         23.75         3.74 o                         
   2  -6   1        399.33        539.02        19.13 o                         
   3  -6   1       1035.53       1098.16        41.51 o                         
   4  -6   1        898.82        770.26        38.16 o                         
   5  -6   1        425.47        448.95        30.56 o                         
   6  -6   1        293.03        322.23        29.67 o                         
   7  -6   1        120.30        115.31        22.55 o                         
   8  -6   1          3.76          5.30         2.55 o                         
   9  -6   1         22.83         25.06         6.76 o                         
  10  -6   1        119.39        150.00        18.78 o                         
  11  -6   1         61.19         51.15        16.34 o                         
  12  -6   1          5.97          5.40         6.75 o                         
  13  -6   1          3.61          0.00         4.79 o                         
 -11  -5   1         40.70         55.82        34.46 o                         
 -10  -5   1         29.68         33.18        20.89 o                         
  -9  -5   1          7.64         17.39        15.81 o                         
  -8  -5   1        135.05        101.33        21.68 o                         
  -7  -5   1        295.45        259.32        66.84 o                         
  -6  -5   1        464.45        500.59       138.21 o                         
  -5  -5   1       1515.48       1479.22        71.06 o                         
  -4  -5   1        232.01        285.44        29.07 o                         
  -3  -5   1        317.03        409.76        33.16 o                         
  -2  -5   1       3984.28       4020.39       186.19 o                         
  -1  -5   1         44.94         67.55        11.00 o                         
   0  -5   1       2133.56       1958.72        58.68 o                         
   1  -5   1       5852.35       5657.96        83.64 o                         
   2  -5   1       7822.89       9037.27       502.93 o                         
   3  -5   1        247.43        244.24        19.34 o                         
   4  -5   1       4262.66       4500.88        59.75 o                         
   5  -5   1        882.79        998.56        61.90 o                         
   6  -5   1        609.75        562.08        28.53 o                         
   7  -5   1       2388.07       2311.59       100.47 o                         
   8  -5   1        990.14       1000.01       115.85 o                         
   9  -5   1         54.51         42.85         8.81 o                         
  10  -5   1         25.87         15.60         5.05 o                         
  11  -5   1          1.93          4.35         6.39 o                         
  12  -5   1        133.57         94.47        22.33 o                         
  13  -5   1        211.96        141.41        62.69 o                         
 -11  -4   1         11.92         27.93        22.45 o                         
 -10  -4   1          0.04          6.54        13.37 o                         
  -9  -4   1          0.65          8.21         9.47 o                         
  -8  -4   1        142.82        123.16        65.08 o                         
  -7  -4   1        274.63        260.73        37.88 o                         
  -6  -4   1        725.45        741.14        48.41 o                         
  -5  -4   1        253.57        228.31        50.87 o                         
  -4  -4   1         41.79         48.71        10.63 o                         
  -3  -4   1        434.00        561.25        35.45 o                         
  -2  -4   1       1506.61       1429.99        56.02 o                         
  -1  -4   1        244.39        289.60        33.29 o                         
   0  -4   1       1755.47       1837.41        49.63 o                         
   1  -4   1       4070.51       4614.11        52.77 o                         
   2  -4   1      13171.03      14266.88       120.89 o                         
   3  -4   1        683.59        518.69        17.72 o                         
   4  -4   1        595.40        603.35        35.42 o                         
   5  -4   1       2119.52       2312.21       120.14 o                         
   6  -4   1       2428.68       2942.07        80.49 o                         
   7  -4   1          3.67          7.19         6.12 o                         
   8  -4   1         36.38         33.04         7.71 o                         
   9  -4   1          6.11          8.05         4.51 o                         
  10  -4   1        509.40        504.15        34.93 o                         
  11  -4   1        316.44        278.48        30.79 o                         
  12  -4   1        207.63        177.81        37.76 o                         
  13  -4   1         73.90         79.85        33.60 o                         
 -12  -3   1         69.60         97.41        44.30 o                         
 -11  -3   1        173.20        235.28        62.68 o                         
 -10  -3   1        207.10        276.51        63.45 o                         
  -9  -3   1         78.60        153.39        42.17 o                         
  -8  -3   1         20.94         13.17         5.95 o                         
  -7  -3   1        162.38        130.02        37.58 o                         
  -6  -3   1        184.85        115.27        17.43 o                         
  -5  -3   1        903.94        855.89        44.95 o                         
  -4  -3   1       1642.80       1743.51        69.78 o                         
  -3  -3   1       5764.32       6354.16       443.80 o                         
  -2  -3   1        121.03        103.40        12.31 o                         
  -1  -3   1       1836.73       1953.08       164.15 o                         
   0  -3   1       1338.68       1554.14       242.59 o                         
   1  -3   1       8778.51       9135.83       114.63 o                         
   2  -3   1      36615.76      40676.15       294.80 o                         
   3  -3   1         42.19         36.59         4.51 o                         
   4  -3   1        292.63        293.37        19.03 o                         
   5  -3   1        423.00        453.03        26.88 o                         
   6  -3   1        631.34        776.13        46.25 o                         
   7  -3   1        213.01        262.54        20.25 o                         
   8  -3   1        646.91        679.23        35.22 o                         
   9  -3   1        216.73        217.49        22.13 o                         
  10  -3   1        125.96        167.28        20.68 o                         
  11  -3   1          5.49          5.23         4.18 o                         
  12  -3   1         29.02         27.68        24.61 o                         
  13  -3   1          3.77         27.69        25.60 o                         
 -12  -2   1        160.37        274.26        68.97 o                         
 -11  -2   1         34.68         78.95        32.72 o                         
 -10  -2   1          5.70          1.10         3.65 o                         
  -9  -2   1          0.53          3.39         5.67 o                         
  -8  -2   1         71.25         26.40        16.28 o                         
  -7  -2   1        824.15        769.91        96.76 o                         
  -6  -2   1       1722.10       1884.73       134.70 o                         
  -5  -2   1         16.44         13.24         4.75 o                         
  -4  -2   1        130.68        223.96        20.87 o                         
  -3  -2   1        399.99        529.36        26.81 o                         
  -2  -2   1        873.79        799.98        88.23 o                         
  -1  -2   1       2428.02       2714.73        96.28 o                         
   0  -2   1      10169.35      10357.95        89.70 o                         
   1  -2   1        925.35        855.76        30.75 o                         
   3  -2   1       1728.81       1813.84        46.31 o                         
   4  -2   1        164.28        215.12        19.28 o                         
   5  -2   1        580.00        804.44        42.27 o                         
   6  -2   1       3457.91       3808.45       249.01 o                         
   7  -2   1          7.79          9.80         4.80 o                         
   8  -2   1         85.60         89.77        14.16 o                         
   9  -2   1         40.66         46.45        12.36 o                         
  10  -2   1          0.39          4.78         4.04 o                         
  11  -2   1          3.65          5.19         4.18 o                         
  12  -2   1        114.74         89.07        38.27 o                         
  13  -2   1         42.95         39.33        35.43 o                         
 -13  -1   1         23.67         13.28        15.58 o                         
 -12  -1   1          2.77         27.83        20.31 o                         
 -11  -1   1          2.46          0.80         7.39 o                         
 -10  -1   1        152.63        127.92        40.02 o                         
  -9  -1   1        885.55        896.36       262.79 o                         
  -8  -1   1       1690.70       2054.08        87.63 o                         
  -7  -1   1        112.52         98.09        11.23 o                         
  -6  -1   1        688.62        677.34        28.46 o                         
  -5  -1   1       8910.09       7887.48       486.74 o                         
  -4  -1   1          6.98         35.52         5.36 o                         
  -3  -1   1      26365.40      27633.36      2335.92 o                         
  -2  -1   1      39828.30      31502.64       927.51 o                         
  -1  -1   1       6106.35       5069.97        71.49 o                         
   2  -1   1          6.48          3.36         0.77 o                         
   3  -1   1       4278.65       3820.80       268.54 o                         
   4  -1   1       1736.76       1779.86        66.74 o                         
   5  -1   1       5906.44       6232.57       498.70 o                         
   6  -1   1        627.75        775.62        44.88 o                         
   7  -1   1         97.98        116.41        18.52 o                         
   8  -1   1         12.07         13.87         4.20 o                         
   9  -1   1        145.97        156.69        23.17 o                         
  10  -1   1         94.82         86.64        24.98 o                         
  11  -1   1        261.25        417.66        54.44 o                         
  12  -1   1          3.31          7.13        13.37 o                         
  13  -1   1          0.11          0.00         5.41 o                         
 -13   0   1          3.57          1.86         8.13 o                         
 -12   0   1         20.76         49.63        25.17 o                         
 -11   0   1        191.62        278.53        59.36 o                         
 -10   0   1        667.01        625.73       211.62 o                         
  -9   0   1        236.33        211.17        29.34 o                         
  -8   0   1        135.24        146.98        23.68 o                         
  -7   0   1        215.70        204.33        12.16 o                         
  -6   0   1        572.66        621.30        41.29 o                         
  -5   0   1       8189.81       8313.44       623.69 o                         
  -4   0   1      18204.51      17599.86      1841.13 o                         
  -3   0   1      15917.46      16655.82      1884.31 o                         
  -2   0   1        225.75        225.79        12.00 o                         
   2   0   1      14020.46      15294.90       533.92 o                         
   3   0   1        888.22       1143.71        44.59 o                         
   4   0   1       1605.26       1713.39        63.06 o                         
   5   0   1          4.57          0.09         1.72 o                         
   6   0   1        677.67        697.12        42.23 o                         
   7   0   1        518.57        589.84        41.71 o                         
   8   0   1        189.90        151.19        17.08 o                         
   9   0   1         36.78         49.16        11.92 o                         
  10   0   1          7.86          0.00         7.36 o                         
  11   0   1         33.44         14.41        16.67 o                         
  12   0   1         28.09         31.94        21.27 o                         
  13   0   1         34.50         18.49        19.18 o                         
 -13   1   1         17.21          4.49         8.86 o                         
 -12   1   1         22.61         33.75        20.07 o                         
 -11   1   1         16.19         19.38        12.60 o                         
 -10   1   1          7.36         10.31        16.29 o                         
  -9   1   1          5.91          6.30         9.18 o                         
  -8   1   1        330.95        324.79        32.52 o                         
  -7   1   1       1112.51       1158.45        69.38 o                         
  -6   1   1       1569.91       1891.06        77.82 o                         
  -5   1   1        558.19        720.26        31.82 o                         
  -4   1   1        736.23       1025.30        45.45 o                         
  -3   1   1        407.95        347.82        31.23 o                         
  -2   1   1       4820.27       6074.21       300.37 o                         
  -1   1   1      12633.14      10766.83        98.60 o                         
   1   1   1       4114.31       5272.33       326.37 o                         
   2   1   1       6090.68       5361.86       121.43 o                         
   3   1   1       1444.48       2023.98       235.24 o                         
   4   1   1          2.98         10.49         8.48 o                         
   5   1   1        991.18       1203.17        44.61 o                         
   6   1   1       1350.36       1613.36        51.18 o                         
   7   1   1        469.39        510.70        39.59 o                         
   8   1   1          6.67          8.84         3.64 o                         
   9   1   1          1.67         22.90        11.77 o                         
  10   1   1         25.76         50.63        17.72 o                         
  11   1   1        286.94        428.51        58.21 o                         
  12   1   1        118.54        210.33        63.45 o                         
 -13   2   1          0.35          0.00         1.91 o                         
 -12   2   1          0.22          1.84         5.11 o                         
 -11   2   1         62.94         50.80        16.74 o                         
 -10   2   1        239.84        244.95        32.62 o                         
  -9   2   1        360.10        408.76        57.91 o                         
  -8   2   1        590.72        770.75        49.32 o                         
  -7   2   1        100.53        111.78        17.13 o                         
  -6   2   1         68.43         56.87        13.06 o                         
  -5   2   1        523.44        449.34        24.13 o                         
  -4   2   1        369.63        396.59        23.34 o                         
  -3   2   1       2684.18       2846.19       188.38 o                         
  -2   2   1        742.14        664.72        16.33 o                         
  -1   2   1       2220.85       2666.04        99.49 o                         
   0   2   1       3929.73       3678.92       217.98 o                         
   1   2   1       2818.31       3433.42       156.41 o                         
   2   2   1       3360.45       3965.44        80.12 o                         
   3   2   1       2682.72       2859.11       147.88 o                         
   4   2   1         47.25        102.41        15.69 o                         
   5   2   1        834.14        964.25        51.43 o                         
   6   2   1          1.72          1.68         4.07 o                         
   7   2   1         24.52         12.71         6.17 o                         
   8   2   1        182.61        193.42        48.94 o                         
   9   2   1       1234.54       1611.88       155.99 o                         
  10   2   1        267.75        344.83        49.23 o                         
  11   2   1        131.72        198.09        60.34 o                         
  12   2   1          1.69          0.00         9.10 o                         
 -13   3   1         57.72        115.25        40.07 o                         
 -12   3   1        259.36        228.59        35.59 o                         
 -11   3   1        457.89        482.47        51.41 o                         
 -10   3   1        106.70        151.46        21.12 o                         
  -9   3   1         63.61         37.80        10.69 o                         
  -8   3   1        162.13        118.95        15.39 o                         
  -7   3   1        477.36        486.60        30.02 o                         
  -6   3   1       2638.83       2873.86       124.83 o                         
  -5   3   1       6650.06       6961.23       104.71 o                         
  -4   3   1       1072.04        962.97        25.05 o                         
  -3   3   1        283.88        261.90        18.94 o                         
  -2   3   1       2359.77       2496.71        46.93 o                         
  -1   3   1        136.01        140.23         9.02 o                         
   0   3   1        272.36        320.88        20.06 o                         
   1   3   1       1203.89        999.40        39.05 o                         
   2   3   1        689.79        716.15        62.78 o                         
   3   3   1        277.60        288.88        25.43 o                         
   4   3   1         42.31         58.09        11.08 o                         
   5   3   1        293.77        323.28        30.60 o                         
   6   3   1        350.44        396.43        35.21 o                         
   7   3   1        679.27        731.01        63.13 o                         
   8   3   1        114.49         90.16        16.47 o                         
   9   3   1          6.02         18.77        11.72 o                         
  10   3   1          6.40          7.91         7.52 o                         
  11   3   1         28.89         53.62        31.93 o                         
 -13   4   1        131.26        109.79        73.55 o                         
 -12   4   1         51.63         49.58        17.50 o                         
 -11   4   1         18.48         10.99        12.70 o                         
 -10   4   1        255.36        248.87        29.62 o                         
  -9   4   1         16.58         19.86        11.31 o                         
  -8   4   1       1812.63       1803.74        62.47 o                         
  -7   4   1       2320.95       2548.84        95.87 o                         
  -6   4   1          5.15         14.45         4.20 o                         
  -5   4   1        270.03        276.83        13.66 o                         
  -4   4   1        979.06        859.83        68.45 o                         
  -3   4   1          7.86          5.82         5.41 o                         
  -2   4   1       2459.95       2247.48        47.26 o                         
  -1   4   1       6084.15       6061.59       223.73 o                         
   0   4   1         89.80        137.66        14.10 o                         
   1   4   1       1816.10       2156.89        81.82 o                         
   2   4   1         93.21         97.09        13.66 o                         
   3   4   1        583.20        540.86        37.22 o                         
   4   4   1       3029.53       2890.61        92.05 o                         
   5   4   1       1682.72       1793.40        76.32 o                         
   6   4   1        392.23        362.98        36.06 o                         
   7   4   1         64.95         92.07        19.71 o                         
   8   4   1         39.94         38.44        10.89 o                         
   9   4   1        117.89        153.88        33.85 o                         
  10   4   1        128.08        269.71        75.41 o                         
  11   4   1        112.08        177.77        62.97 o                         
 -13   5   1         14.34         14.60         9.36 o                         
 -12   5   1         44.38         68.14        20.04 o                         
 -11   5   1        136.59        156.45        27.39 o                         
 -10   5   1         10.48          6.21         6.26 o                         
  -9   5   1        290.47        280.02        33.55 o                         
  -8   5   1          6.14          8.44         4.20 o                         
  -7   5   1        601.96        599.74        35.81 o                         
  -6   5   1        753.72        760.04        31.01 o                         
  -5   5   1         31.42         60.90         9.92 o                         
  -4   5   1        587.67        535.96        49.33 o                         
  -3   5   1       5082.33       5142.20        82.35 o                         
  -2   5   1        752.67        847.21        29.96 o                         
  -1   5   1         14.30         14.97         2.65 o                         
   0   5   1        253.55        236.60        19.41 o                         
   1   5   1        874.69       1003.52        45.75 o                         
   2   5   1       1621.78       1732.20        66.07 o                         
   3   5   1       1858.73       1972.87        75.40 o                         
   4   5   1        495.03        599.37        44.51 o                         
   5   5   1        137.88        163.12        24.64 o                         
   6   5   1        117.53        147.07        24.78 o                         
   7   5   1        430.95        447.91        46.97 o                         
   8   5   1        331.38        404.00       128.80 o                         
   9   5   1         44.16         81.04        39.95 o                         
  10   5   1          6.24         13.78        25.45 o                         
 -13   6   1         15.72          0.00         4.49 o                         
 -12   6   1        422.43        425.87        55.11 o                         
 -11   6   1         33.54         53.38        14.81 o                         
 -10   6   1         12.09          7.77        10.29 o                         
  -9   6   1          0.45          0.00         5.58 o                         
  -8   6   1         17.27         13.88         5.75 o                         
  -7   6   1        734.66        675.38        38.65 o                         
  -6   6   1        983.83       1034.06        44.39 o                         
  -5   6   1        870.02        900.61        40.58 o                         
  -4   6   1         21.33         15.73         3.59 o                         
  -3   6   1         14.22         21.17         4.30 o                         
  -2   6   1        681.38        714.76        28.58 o                         
  -1   6   1        592.41        608.79        24.05 o                         
   0   6   1        779.92        841.39        68.85 o                         
   1   6   1       1309.32       1305.09        56.12 o                         
   2   6   1         99.95         68.68        14.18 o                         
   3   6   1        212.77        257.31        28.44 o                         
   4   6   1          8.62          2.43         6.40 o                         
   5   6   1         10.30         10.50        10.51 o                         
   6   6   1        492.94        638.05        53.87 o                         
   7   6   1        113.10        142.27        64.09 o                         
   8   6   1          7.21         19.22        10.79 o                         
   9   6   1         40.27         83.29        42.06 o                         
  10   6   1          0.10          0.00        17.69 o                         
 -13   7   1         82.52         49.29        16.46 o                         
 -12   7   1         16.15         12.68        10.57 o                         
 -11   7   1         41.14         27.14        16.31 o                         
 -10   7   1          0.98          0.00         5.86 o                         
  -9   7   1        144.12        190.77        29.77 o                         
  -8   7   1        778.09        951.35        70.79 o                         
  -7   7   1         40.06         32.49         7.94 o                         
  -6   7   1         25.19         13.87         5.58 o                         
  -5   7   1         34.35         36.81         9.67 o                         
  -4   7   1        206.34        201.30        24.33 o                         
  -3   7   1        908.47        915.71        35.02 o                         
  -2   7   1       1800.86       1928.62        57.83 o                         
  -1   7   1         22.46         14.13         3.89 o                         
   0   7   1          8.78          3.93         9.52 o                         
   1   7   1         79.06         88.06        26.98 o                         
   2   7   1          3.65         11.14         9.12 o                         
   3   7   1        344.79        354.59        54.01 o                         
   4   7   1        922.23       1064.48        93.35 o                         
   5   7   1         28.05         25.48        16.24 o                         
   6   7   1          0.25          8.92        10.52 o                         
   7   7   1         10.40         15.91        10.46 o                         
   8   7   1          2.61          1.23         8.74 o                         
   9   7   1         24.78        106.56        56.41 o                         
 -13   8   1          4.17          1.32         6.59 o                         
 -12   8   1         91.07        111.45        28.07 o                         
 -11   8   1        121.87        154.01        30.26 o                         
 -10   8   1        173.25        186.61        31.30 o                         
  -9   8   1         60.15         67.45        17.83 o                         
  -8   8   1         73.72         89.37        19.54 o                         
  -7   8   1        125.36        138.78        18.80 o                         
  -6   8   1        333.88        358.02        29.57 o                         
  -5   8   1        457.85        416.25        31.38 o                         
  -4   8   1        124.05        119.89        14.28 o                         
  -3   8   1         68.47         78.13        12.41 o                         
  -2   8   1          4.87          5.51         5.11 o                         
  -1   8   1        100.35         95.40        16.92 o                         
   0   8   1        240.61        237.21        28.10 o                         
   1   8   1        601.89        636.67        72.99 o                         
   2   8   1        577.87        581.60        70.78 o                         
   3   8   1          7.61          8.45         9.99 o                         
   4   8   1         21.62         26.87        15.63 o                         
   5   8   1          5.21          4.79         8.13 o                         
   6   8   1         90.12        134.21        46.33 o                         
   7   8   1        210.31        286.00       115.92 o                         
   8   8   1        118.64        228.04        82.73 o                         
 -12   9   1         74.98        101.04        27.29 o                         
 -11   9   1         38.71         44.63        19.95 o                         
 -10   9   1         10.26          2.55         6.35 o                         
  -9   9   1         26.33         34.25        12.15 o                         
  -8   9   1        238.68        296.89        37.71 o                         
  -7   9   1        442.17        448.73        35.39 o                         
  -6   9   1        418.60        504.53        37.47 o                         
  -5   9   1          0.73          5.64         7.29 o                         
  -4   9   1          2.02          2.07         1.34 o                         
  -3   9   1        162.65        184.59        20.25 o                         
  -2   9   1        340.34        373.46        36.10 o                         
  -1   9   1        531.63        613.92        46.52 o                         
   0   9   1        266.56        257.67        30.75 o                         
   1   9   1          5.88          6.84         8.06 o                         
   2   9   1        436.17        410.59        62.51 o                         
   3   9   1          0.76          3.33         6.33 o                         
   4   9   1         70.85        123.62        41.75 o                         
   5   9   1        192.04        282.07       106.69 o                         
   6   9   1        151.24        184.37        72.77 o                         
   7   9   1          1.15          0.00         6.10 o                         
 -12  10   1          4.90          7.13         3.72 o                         
 -11  10   1         51.99         62.71        19.26 o                         
 -10  10   1        432.55        559.27        58.46 o                         
  -9  10   1        106.44        107.34        35.21 o                         
  -8  10   1          1.70          2.81         5.18 o                         
  -7  10   1          7.86          6.82         4.97 o                         
  -6  10   1          9.13          7.51         5.83 o                         
  -5  10   1          2.08          4.47         4.96 o                         
  -4  10   1         90.91        109.11        16.73 o                         
  -3  10   1        152.47        159.93        16.69 o                         
  -2  10   1        121.33        137.45        19.39 o                         
  -1  10   1          0.07          3.36         5.28 o                         
   0  10   1          0.13         12.79         6.81 o                         
   1  10   1         48.04         39.47        12.90 o                         
   2  10   1        157.78        199.01        48.65 o                         
   3  10   1        145.85        236.19        62.42 o                         
   4  10   1         83.07        143.84        49.98 o                         
   5  10   1          0.21          1.90         2.21 o                         
   6  10   1         12.21          5.29        21.71 o                         
 -10  11   1         13.68         24.96        20.43 o                         
  -9  11   1         13.48         14.12        18.06 o                         
  -8  11   1         43.68         41.61        14.75 o                         
  -7  11   1         96.77        112.41        23.30 o                         
  -6  11   1        391.03        446.26        46.66 o                         
  -5  11   1        798.65        856.97        49.38 o                         
  -4  11   1        108.80        123.05        18.67 o                         
  -3  11   1        163.72        165.63        26.79 o                         
  -2  11   1         63.89         60.46        17.00 o                         
  -1  11   1         58.06         57.25        12.68 o                         
   0  11   1        478.53        615.29       107.64 o                         
   1  11   1        733.28        907.44       131.98 o                         
   2  11   1         57.13         66.63        25.87 o                         
   3  11   1          2.62         13.62         8.88 o                         
   4  11   1          0.25          3.63         6.14 o                         
   5  11   1          6.57         11.25        11.09 o                         
 -10  12   1         66.27        106.75        38.78 o                         
  -9  12   1         44.59         63.77        27.62 o                         
  -8  12   1        189.48        179.35        67.53 o                         
  -7  12   1        320.96        374.44        50.98 o                         
  -6  12   1        182.56        184.86        31.28 o                         
  -5  12   1          7.79          2.75         3.64 o                         
  -4  12   1         20.00         20.71         8.53 o                         
  -3  12   1         39.26         27.72        10.33 o                         
  -2  12   1        252.90        208.52        48.86 o                         
  -1  12   1        789.95        759.63       174.16 o                         
   0  12   1         23.51         28.15        10.79 o                         
   1  12   1          0.83          0.00         3.18 o                         
   2  12   1          2.97          4.59         6.58 o                         
   3  12   1         17.99         17.58        10.67 o                         
   4  12   1         69.35         95.41        33.95 o                         
  -9  13   1         27.15         37.59        26.52 o                         
  -8  13   1          3.48         25.30        16.47 o                         
  -7  13   1          4.81          8.60         4.07 o                         
  -6  13   1          4.30          8.74         8.89 o                         
  -5  13   1        241.57        286.18        58.20 o                         
  -4  13   1        195.53        175.61        50.78 o                         
  -3  13   1         42.65         38.71        13.71 o                         
  -2  13   1         18.23         14.49         9.83 o                         
  -1  13   1         82.66         55.82        17.83 o                         
   0  13   1         57.44         47.19        16.47 o                         
   1  13   1         31.66         39.80        22.55 o                         
   2  13   1         76.13         66.86        23.66 o                         
  -7  14   1         73.63         53.34        34.81 o                         
  -6  14   1        103.25        104.35        30.73 o                         
  -5  14   1         24.61         30.19        17.78 o                         
  -4  14   1          8.01          8.20         7.13 o                         
  -3  14   1          0.28          0.68         3.71 o                         
  -2  14   1          0.33          0.00         6.51 o                         
  -1  14   1        178.02        175.67        49.10 o                         
   2 -15   2         19.46         11.09        10.21 o                         
   3 -15   2         14.49          8.87         7.38 o                         
   4 -15   2          1.49          4.82         5.54 o                         
   5 -15   2         15.55          9.37        10.35 o                         
  -1 -14   2         71.70         52.73        30.21 o                         
   0 -14   2        152.50        105.25        55.21 o                         
   1 -14   2         57.21         41.05        23.69 o                         
   2 -14   2         47.48         55.83        18.98 o                         
   3 -14   2         26.21         26.31         8.81 o                         
   4 -14   2         17.14         23.24        13.78 o                         
   5 -14   2         54.38         60.09        19.83 o                         
   6 -14   2         46.67         56.55        19.91 o                         
   7 -14   2         40.04         24.41        22.14 o                         
   8 -14   2         10.96         12.67        15.72 o                         
  -3 -13   2        200.50        252.73        46.06 o                         
  -2 -13   2         72.89         47.17        16.05 o                         
  -1 -13   2          3.43          2.99         6.40 o                         
   0 -13   2          1.04          2.56         5.99 o                         
   1 -13   2         41.98         37.41        14.73 o                         
   2 -13   2        244.45        264.19        39.40 o                         
   3 -13   2        356.98        473.14        53.06 o                         
   4 -13   2        263.72        302.81        41.60 o                         
   5 -13   2         41.67         42.14        13.36 o                         
   6 -13   2         13.16         36.79        14.74 o                         
   7 -13   2          1.73         13.37        14.54 o                         
   8 -13   2         50.28         69.44        28.52 o                         
   9 -13   2        129.62        181.56        52.16 o                         
  10 -13   2         70.59         68.93        31.45 o                         
  -5 -12   2        183.28        266.35        72.31 o                         
  -4 -12   2         95.57        162.17        36.76 o                         
  -3 -12   2          2.91          0.00         5.90 o                         
  -2 -12   2          1.83          5.56         5.14 o                         
  -1 -12   2          1.13          1.96         7.25 o                         
   0 -12   2        163.27        221.86        28.45 o                         
   1 -12   2        372.32        442.28        48.40 o                         
   2 -12   2         48.05         53.20        17.82 o                         
   3 -12   2          1.99          9.93         9.89 o                         
   4 -12   2          7.12          5.84         4.96 o                         
   5 -12   2          2.35         14.61         6.75 o                         
   6 -12   2        152.87        175.34        30.41 o                         
   7 -12   2         66.85         85.84        30.35 o                         
   8 -12   2          5.22          4.59         5.09 o                         
   9 -12   2          3.60          6.94         3.17 o                         
  10 -12   2          0.74          0.00         8.95 o                         
  11 -12   2         60.33         53.67        20.44 o                         
  -6 -11   2         31.05         36.91        17.77 o                         
  -5 -11   2          9.79         12.73         8.71 o                         
  -4 -11   2         25.10         46.41        19.22 o                         
  -3 -11   2         29.83         44.18        17.95 o                         
  -2 -11   2        155.94        216.13        36.35 o                         
  -1 -11   2        274.64        374.42        53.53 o                         
   0 -11   2         34.00         39.93        10.25 o                         
   1 -11   2         11.49          4.22         5.16 o                         
   2 -11   2         27.48         23.20         7.90 o                         
   3 -11   2          1.44          3.21         4.94 o                         
   4 -11   2        347.92        387.39        33.82 o                         
   5 -11   2        808.41        906.38        52.11 o                         
   6 -11   2        220.14        268.54        35.68 o                         
   7 -11   2          9.63         10.12        13.45 o                         
   8 -11   2         28.81         33.89        19.30 o                         
   9 -11   2          2.60          7.87         5.42 o                         
  10 -11   2        169.37        196.30        36.24 o                         
  11 -11   2        165.72        243.40        62.70 o                         
  -7 -10   2          0.39          0.00         4.92 o                         
  -6 -10   2          0.16          0.24         5.80 o                         
  -5 -10   2        302.71        357.60        90.77 o                         
  -4 -10   2        243.52        311.03        56.41 o                         
  -3 -10   2         80.48         82.11        20.81 o                         
  -2 -10   2         21.14         12.08         7.29 o                         
  -1 -10   2         10.16          9.19         6.26 o                         
   0 -10   2        213.48        260.29        27.25 o                         
   1 -10   2        643.47        611.61        45.81 o                         
   2 -10   2        634.37        615.30        55.19 o                         
   3 -10   2        388.28        425.38        33.76 o                         
   4 -10   2         28.50         23.01         4.32 o                         
   5 -10   2         98.04         96.80        16.65 o                         
   6 -10   2        209.04        254.96        33.35 o                         
   7 -10   2        644.18        754.71        60.35 o                         
   8 -10   2        637.20        721.89        60.89 o                         
   9 -10   2        220.78        261.92        54.34 o                         
  10 -10   2         14.66         28.61        17.53 o                         
  11 -10   2          0.53          0.00         4.99 o                         
  12 -10   2          8.55         22.46        22.20 o                         
  -8  -9   2          0.84          5.85        14.45 o                         
  -7  -9   2         42.03         50.51        22.80 o                         
  -6  -9   2        282.28        313.68        72.67 o                         
  -5  -9   2        116.81        149.86        29.32 o                         
  -4  -9   2          6.87         12.91         5.55 o                         
  -3  -9   2         20.41         15.02         7.85 o                         
  -2  -9   2         36.95         37.16        14.11 o                         
  -1  -9   2         86.51         90.23        18.26 o                         
   0  -9   2       1026.94        962.62        72.88 o                         
   1  -9   2       1035.52       1109.78        50.01 o                         
   2  -9   2         37.16         33.60         5.19 o                         
   3  -9   2         17.38          9.98         4.18 o                         
   4  -9   2          2.87          3.40         5.96 o                         
   5  -9   2        386.76        417.40        39.56 o                         
   6  -9   2       1152.24       1053.23        52.27 o                         
   7  -9   2        822.35        912.48        63.72 o                         
   8  -9   2         60.21         69.65        25.19 o                         
   9  -9   2          3.64          6.85         8.85 o                         
  10  -9   2         23.26         19.70        11.64 o                         
  11  -9   2         88.50        118.41        39.54 o                         
  12  -9   2        118.36        231.49        61.98 o                         
  -9  -8   2         45.71         22.93        19.48 o                         
  -8  -8   2         26.50         31.83        22.82 o                         
  -7  -8   2          1.60          5.34         9.13 o                         
  -6  -8   2        189.08        212.24        44.23 o                         
  -5  -8   2         22.98         25.67         9.95 o                         
  -4  -8   2         69.18         51.60        15.92 o                         
  -3  -8   2        297.66        276.85        35.77 o                         
  -2  -8   2        601.47        701.72        54.34 o                         
  -1  -8   2        776.78        841.00        56.32 o                         
   0  -8   2        112.10        101.77        22.28 o                         
   1  -8   2        531.99        582.82        33.22 o                         
   2  -8   2        169.24        144.54         9.64 o                         
   3  -8   2        679.14        710.12        21.99 o                         
   4  -8   2       2016.22       2184.90        72.11 o                         
   5  -8   2        259.59        279.11        18.96 o                         
   6  -8   2          4.09          5.28         9.53 o                         
   7  -8   2        158.69        189.07        25.47 o                         
   8  -8   2        250.74        231.65        37.27 o                         
   9  -8   2        353.24        422.91        45.94 o                         
  10  -8   2        508.69        661.52        61.53 o                         
  11  -8   2         72.82         94.27        36.03 o                         
  12  -8   2          2.29          9.84        21.13 o                         
  13  -8   2          0.65          0.00        22.98 o                         
 -10  -7   2         10.72         21.85        15.72 o                         
  -9  -7   2         17.76         19.85        17.30 o                         
  -8  -7   2         48.40         56.46        30.30 o                         
  -7  -7   2          7.89          5.05         4.37 o                         
  -6  -7   2        256.76        273.45        34.89 o                         
  -5  -7   2        524.97        512.11        82.28 o                         
  -4  -7   2        303.96        416.84        39.89 o                         
  -3  -7   2         74.99         50.98        11.13 o                         
  -2  -7   2         42.03         36.05         8.71 o                         
  -1  -7   2        261.80        286.86        28.39 o                         
   0  -7   2        923.15        983.50        68.74 o                         
   1  -7   2       2737.58       2995.25        95.79 o                         
   2  -7   2       3295.96       3717.55       130.03 o                         
   3  -7   2       2262.78       2626.13       124.08 o                         
   4  -7   2        604.72        788.28        34.13 o                         
   5  -7   2         21.64         20.49         6.87 o                         
   6  -7   2        132.87        162.94        21.72 o                         
   7  -7   2       1288.77       1475.73       110.53 o                         
   8  -7   2        780.87        873.04        88.98 o                         
   9  -7   2         11.00         11.27         8.60 o                         
  10  -7   2          3.92          3.03         7.53 o                         
  11  -7   2         17.63         10.62         8.39 o                         
  12  -7   2         45.90         39.56        19.67 o                         
  13  -7   2         90.41        101.13        25.10 o                         
 -10  -6   2          4.07          4.51        11.96 o                         
  -9  -6   2         24.69         33.86        17.86 o                         
  -8  -6   2        426.28        461.96        79.71 o                         
  -7  -6   2        523.52        605.62       122.53 o                         
  -6  -6   2        356.96        405.85        45.89 o                         
  -5  -6   2          5.29          4.78         3.30 o                         
  -4  -6   2        592.64        693.19        47.45 o                         
  -3  -6   2          0.73          0.00         4.25 o                         
  -2  -6   2        950.42        954.51        50.65 o                         
  -1  -6   2       4416.60       4879.79       194.70 o                         
   0  -6   2       2095.77       2084.83        66.84 o                         
   1  -6   2        308.65        358.94        19.61 o                         
   2  -6   2       1392.68       1679.79        46.88 o                         
   3  -6   2       3194.33       3638.86       103.06 o                         
   4  -6   2       1339.05       1419.07        65.33 o                         
   5  -6   2        581.43        559.46        41.13 o                         
   6  -6   2        596.87        430.30       116.38 o                         
   7  -6   2          1.33          0.06         3.06 o                         
   8  -6   2        278.03        275.75        25.45 o                         
   9  -6   2         50.35         51.48         9.68 o                         
  10  -6   2        117.33        120.21        19.24 o                         
  11  -6   2        235.06        250.95        29.70 o                         
  12  -6   2        251.07        253.33        51.62 o                         
  13  -6   2         80.90         55.08        25.09 o                         
 -11  -5   2          4.17          6.29        13.39 o                         
 -10  -5   2         38.04         56.82        33.08 o                         
  -9  -5   2        131.97        199.15        53.10 o                         
  -8  -5   2         22.69         48.11        22.94 o                         
  -7  -5   2        164.49         99.90        32.92 o                         
  -6  -5   2         11.47          0.00         6.63 o                         
  -5  -5   2        113.72        123.87        18.80 o                         
  -4  -5   2        394.79        365.06        31.53 o                         
  -3  -5   2       3625.88       3681.04        96.21 o                         
  -2  -5   2        352.78        274.56        24.33 o                         
  -1  -5   2        550.53        616.05        35.38 o                         
   0  -5   2        219.74        283.80        22.05 o                         
   1  -5   2          9.52          6.27         3.05 o                         
   2  -5   2       5059.95       5518.61        54.79 o                         
   3  -5   2       4869.25       4605.15        79.51 o                         
   4  -5   2         13.39          9.66         4.10 o                         
   5  -5   2        981.47       1142.02        69.10 o                         
   6  -5   2          0.51          0.00         4.43 o                         
   7  -5   2        234.10        225.12        17.95 o                         
   8  -5   2       1046.69        919.78        66.32 o                         
   9  -5   2        320.75        314.08        29.14 o                         
  10  -5   2        281.90        278.78        26.52 o                         
  11  -5   2         17.49          8.34         7.67 o                         
  12  -5   2         49.19         56.49        17.15 o                         
  13  -5   2         34.26         63.99        29.83 o                         
 -11  -4   2         21.33         55.37        31.17 o                         
 -10  -4   2         26.79         25.14        13.23 o                         
  -9  -4   2         28.01         37.21        20.01 o                         
  -8  -4   2          0.85          7.75         6.50 o                         
  -7  -4   2        152.62        170.68        66.51 o                         
  -6  -4   2       1125.53       1053.69        53.81 o                         
  -5  -4   2        732.64        706.20        41.88 o                         
  -4  -4   2        226.39        176.16        19.89 o                         
  -3  -4   2       3014.49       2864.55        76.43 o                         
  -2  -4   2         45.18         36.88         8.35 o                         
  -1  -4   2        192.54        213.22        18.45 o                         
   0  -4   2       4746.25       4857.70       108.17 o                         
   1  -4   2       4415.75       4311.22        92.76 o                         
   2  -4   2         12.52          8.74         1.88 o                         
   3  -4   2        684.85        566.12        23.94 o                         
   4  -4   2          1.65          0.14         3.91 o                         
   5  -4   2        859.74       1016.48        40.64 o                         
   6  -4   2       2405.96       2450.02        83.56 o                         
   7  -4   2       3247.53       3449.74       189.65 o                         
   8  -4   2        619.77        627.61        34.26 o                         
   9  -4   2          5.12          9.13         5.40 o                         
  10  -4   2          1.52          2.03         4.22 o                         
  11  -4   2         14.23         20.99         7.49 o                         
  12  -4   2        171.50        191.01        35.35 o                         
  13  -4   2        269.56        329.99        49.05 o                         
 -12  -3   2         19.18         48.90        33.18 o                         
 -11  -3   2         40.86         30.75        19.75 o                         
 -10  -3   2        118.47        135.50        42.34 o                         
  -9  -3   2        154.92        182.09        44.04 o                         
  -8  -3   2        204.06        237.76        47.14 o                         
  -7  -3   2        327.31        281.01        51.23 o                         
  -6  -3   2        317.76        386.76        29.27 o                         
  -5  -3   2        759.25        611.49        34.93 o                         
  -4  -3   2        309.17        371.07        25.74 o                         
  -3  -3   2         27.42         18.11         5.13 o                         
  -2  -3   2        388.02        649.85        39.81 o                         
  -1  -3   2         77.95         82.12         9.91 o                         
   0  -3   2       1337.62       1069.08       131.11 o                         
   1  -3   2      31570.46      29886.11       217.26 o                         
   2  -3   2      12566.58      12637.35       249.07 o                         
   3  -3   2         16.59         59.65         7.15 o                         
   4  -3   2         17.97          8.90         3.33 o                         
   5  -3   2       1317.22       1369.99        51.36 o                         
   6  -3   2        531.55        568.95        32.87 o                         
   7  -3   2        206.03        193.02        20.85 o                         
   8  -3   2          3.72          8.79         3.06 o                         
   9  -3   2        130.19        133.04        16.88 o                         
  10  -3   2        193.23        168.61        21.65 o                         
  11  -3   2        198.08        225.59        33.39 o                         
  12  -3   2         47.97         62.68        17.92 o                         
  13  -3   2          3.23         11.29        17.42 o                         
 -12  -2   2        157.06        246.55        63.30 o                         
 -11  -2   2        393.01        602.03        90.36 o                         
 -10  -2   2        559.39        638.40        85.46 o                         
  -9  -2   2          5.45         11.69        11.16 o                         
  -8  -2   2        459.66        408.44        58.32 o                         
  -7  -2   2        409.75        321.15        42.57 o                         
  -6  -2   2       1050.47        971.61        40.74 o                         
  -5  -2   2       1580.30       1367.79        46.32 o                         
  -4  -2   2       5996.16       5784.04       311.23 o                         
  -3  -2   2        640.82        686.23        57.83 o                         
  -2  -2   2        319.73        273.52        44.68 o                         
  -1  -2   2        363.24        206.93        32.84 o                         
   0  -2   2         11.49          5.63         1.18 o                         
   1  -2   2       3936.18       3889.62        46.34 o                         
   2  -2   2       1579.49       1309.95        56.49 o                         
   3  -2   2       3658.30       4220.22       104.54 o                         
   4  -2   2        212.97        233.54        17.54 o                         
   5  -2   2         52.14         65.38        11.58 o                         
   6  -2   2        918.01        934.03        65.69 o                         
   7  -2   2         15.22         11.06         3.41 o                         
   8  -2   2        254.27        283.45        31.62 o                         
   9  -2   2        114.33        125.74        18.57 o                         
  10  -2   2          1.62          1.67         2.77 o                         
  11  -2   2         42.31         46.67        19.43 o                         
  12  -2   2          0.24          0.00         6.21 o                         
  13  -2   2         10.34          8.12         7.54 o                         
 -13  -1   2         50.57         27.89        22.92 o                         
 -12  -1   2        226.49        371.54        73.87 o                         
 -11  -1   2        126.96        252.29        55.47 o                         
 -10  -1   2         28.95         22.05        10.30 o                         
  -9  -1   2        472.99        584.68        50.12 o                         
  -8  -1   2         12.92         20.18        26.99 o                         
  -7  -1   2       1511.70       1547.11        99.45 o                         
  -6  -1   2       6512.38       7512.27       202.10 o                         
  -5  -1   2       2616.07       2946.97       212.77 o                         
  -4  -1   2          3.59          2.49         4.03 o                         
  -3  -1   2       1627.19       1240.12       373.09 o                         
  -2  -1   2       1367.30       1080.48       140.52 o                         
  -1  -1   2      20168.82      18721.21       143.67 o                         
   1  -1   2        315.45        234.10        12.34 o                         
   2  -1   2       5194.83       3309.94      1349.19 o                         
   3  -1   2        577.77        397.33       235.20 o                         
   4  -1   2       1077.58       1220.08        44.81 o                         
   5  -1   2       7121.54       8027.29       127.99 o                         
   6  -1   2        186.94        160.82        20.01 o                         
   7  -1   2        751.69        905.23        51.99 o                         
   8  -1   2          3.82          8.63         4.73 o                         
   9  -1   2         16.74         19.46         3.16 o                         
  10  -1   2         52.73         19.99        11.72 o                         
  11  -1   2        293.91        406.03        54.52 o                         
  12  -1   2         41.04         58.68        23.49 o                         
  13  -1   2         25.31         18.92        19.37 o                         
 -13   0   2          7.63          3.11         2.43 o                         
 -12   0   2         44.35         64.78        28.38 o                         
 -11   0   2         31.78         19.62         9.58 o                         
 -10   0   2        160.42        151.63        51.33 o                         
  -9   0   2        222.85        306.82        35.11 o                         
  -8   0   2        789.44        965.32        57.67 o                         
  -7   0   2        797.25        857.72        49.80 o                         
  -6   0   2        394.33        380.03        42.23 o                         
  -5   0   2        348.30        334.61        35.03 o                         
  -4   0   2        481.47        536.08        40.04 o                         
  -3   0   2       1457.38       1221.11        51.90 o                         
  -2   0   2         68.72        146.08        15.98 o                         
  -1   0   2       9926.76       8833.63       120.98 o                         
   1   0   2        934.87        574.17       101.27 o                         
   2   0   2        236.17        231.58        30.75 o                         
   3   0   2         74.97        124.83        23.77 o                         
   4   0   2         76.71         45.39         8.00 o                         
   5   0   2        880.95        892.17        40.89 o                         
   6   0   2         32.30         30.04         8.23 o                         
   7   0   2         42.32         34.19         8.69 o                         
   8   0   2         16.24         18.76         6.66 o                         
   9   0   2        207.77        199.92        27.67 o                         
  10   0   2        220.83        275.19        42.52 o                         
  11   0   2         10.96         21.72        14.93 o                         
  12   0   2         11.35         16.70        11.87 o                         
 -13   1   2          4.16          0.00         4.84 o                         
 -12   1   2         25.34         21.76         9.90 o                         
 -11   1   2        246.26        284.25       105.03 o                         
 -10   1   2        354.94        366.64        39.74 o                         
  -9   1   2        225.19        209.74        28.50 o                         
  -8   1   2         94.51         94.74        18.18 o                         
  -7   1   2         23.49         64.64        14.32 o                         
  -6   1   2       1524.23       1822.58        65.27 o                         
  -5   1   2       3527.73       3393.08        79.42 o                         
  -4   1   2        241.03        164.45        20.30 o                         
  -3   1   2        313.21        279.83        26.82 o                         
  -2   1   2         88.26        129.02         7.33 o                         
  -1   1   2       1581.88       1938.85        38.94 o                         
   0   1   2       4278.30       4406.67       128.68 o                         
   1   1   2       7563.58       8060.84       130.91 o                         
   2   1   2        136.00        196.88        25.22 o                         
   3   1   2        455.75        478.90        43.98 o                         
   4   1   2       3991.79       4483.78       401.64 o                         
   5   1   2         36.21         51.19         8.70 o                         
   6   1   2        403.58        366.59       117.19 o                         
   7   1   2       1612.34       1620.69        76.73 o                         
   8   1   2        513.63        417.91        91.47 o                         
   9   1   2         56.22         60.77        19.10 o                         
  10   1   2        100.67        101.98        27.93 o                         
  11   1   2         38.66         36.14        17.33 o                         
  12   1   2         36.28         61.36        25.27 o                         
 -13   2   2         39.60         20.22        17.53 o                         
 -12   2   2         37.57         48.93        16.50 o                         
 -11   2   2        103.69         73.15        18.21 o                         
 -10   2   2         41.07         27.15         7.36 o                         
  -9   2   2        398.73        388.58        36.42 o                         
  -8   2   2       1268.75       1258.31        61.52 o                         
  -7   2   2       1645.85       1739.60        92.54 o                         
  -6   2   2       1860.50       2027.38        67.69 o                         
  -5   2   2        983.80       1208.77        47.76 o                         
  -4   2   2         41.63         53.29         5.65 o                         
  -3   2   2        683.83        647.32        27.74 o                         
  -2   2   2         39.19         20.31         5.37 o                         
  -1   2   2      11919.46      12727.84       275.27 o                         
   0   2   2       1155.01       1726.22        31.42 o                         
   1   2   2       6950.36       6675.44       920.85 o                         
   2   2   2          0.27         10.65         7.54 o                         
   3   2   2        155.81        127.81        23.79 o                         
   4   2   2       1236.89       1296.70        68.59 o                         
   5   2   2       2682.02       2803.41        93.08 o                         
   6   2   2       1190.06       1107.81       203.60 o                         
   7   2   2        167.53        168.52        46.69 o                         
   8   2   2         35.24         30.30        10.56 o                         
   9   2   2         36.93         38.86        18.37 o                         
  10   2   2        194.23        281.79        45.57 o                         
  11   2   2        148.56        249.61        46.36 o                         
  12   2   2         26.04         20.13        25.66 o                         
 -13   3   2          0.52          8.55        19.45 o                         
 -12   3   2         11.71         21.61         9.43 o                         
 -11   3   2         95.70        126.15        21.90 o                         
 -10   3   2        935.17        931.58        51.07 o                         
  -9   3   2        888.62        936.10        48.25 o                         
  -8   3   2        295.23        315.31        26.01 o                         
  -7   3   2          8.63         12.76         3.33 o                         
  -6   3   2         13.26          9.76         3.25 o                         
  -5   3   2       1758.81       1651.27        33.87 o                         
  -4   3   2         96.36         95.12         7.49 o                         
  -3   3   2        421.49        347.36        13.61 o                         
  -2   3   2         10.65          7.20         2.06 o                         
  -1   3   2         58.53        102.72         9.12 o                         
   0   3   2       1209.97       1239.92       105.32 o                         
   1   3   2       4793.99       5202.15       271.34 o                         
   2   3   2        513.33        531.02        33.23 o                         
   3   3   2        659.75        668.42        40.79 o                         
   4   3   2        364.08        429.00        35.43 o                         
   5   3   2          6.50          5.70         3.78 o                         
   6   3   2         26.07          4.98        13.99 o                         
   7   3   2        334.32        340.84        36.32 o                         
   8   3   2        336.10        405.43        42.10 o                         
   9   3   2        251.55        305.88        57.14 o                         
  10   3   2         91.84        142.30        37.81 o                         
  11   3   2         14.02          6.99        17.27 o                         
 -13   4   2         38.78         50.37        26.73 o                         
 -12   4   2        329.27        447.98        67.03 o                         
 -11   4   2        509.87        710.71        49.36 o                         
 -10   4   2        123.79        139.99        18.87 o                         
  -9   4   2         80.34         86.08        17.90 o                         
  -8   4   2        243.76        272.46        20.55 o                         
  -7   4   2         59.83         53.13         7.03 o                         
  -6   4   2       3606.30       3818.42        60.50 o                         
  -5   4   2       3803.53       3621.74        59.88 o                         
  -4   4   2         15.66         13.83         3.15 o                         
  -3   4   2          3.38          5.06         2.18 o                         
  -2   4   2        111.88        107.35         6.81 o                         
  -1   4   2        728.99        779.08        20.07 o                         
   0   4   2       3169.01       2980.84       124.75 o                         
   1   4   2       3804.23       4007.39       169.35 o                         
   2   4   2       1400.79       1623.29        85.51 o                         
   3   4   2          3.47          1.49         1.61 o                         
   4   4   2        331.89        368.51        33.77 o                         
   5   4   2        559.72        588.65        44.91 o                         
   6   4   2       1475.36       1780.66        83.41 o                         
   7   4   2        307.39        249.93        72.63 o                         
   8   4   2          5.96          4.45         3.22 o                         
   9   4   2          0.78          3.17        12.45 o                         
  10   4   2          4.38          9.74         9.02 o                         
  11   4   2         44.67        142.93        67.88 o                         
 -13   5   2         72.31         50.37        22.52 o                         
 -12   5   2          0.21          4.40         5.66 o                         
 -11   5   2          1.45          9.76        12.36 o                         
 -10   5   2         53.18         50.08        10.39 o                         
  -9   5   2        133.03        139.09        15.61 o                         
  -8   5   2        334.91        423.49        31.86 o                         
  -7   5   2        473.27        377.24        40.58 o                         
  -6   5   2          3.66          1.45         2.79 o                         
  -5   5   2         22.80         29.54         5.49 o                         
  -4   5   2        205.30        156.83        13.04 o                         
  -3   5   2       3060.15       3062.61        64.04 o                         
  -2   5   2       3084.80       3159.58        58.85 o                         
  -1   5   2       1566.90       1640.30        32.36 o                         
   0   5   2       1134.09       1280.03        38.97 o                         
   1   5   2        157.53        171.52        18.97 o                         
   2   5   2         44.85         53.59        14.81 o                         
   3   5   2       2222.37       2345.96        85.49 o                         
   4   5   2       2169.16       2219.21        88.16 o                         
   5   5   2        171.12        161.37        28.15 o                         
   6   5   2        212.78        191.12        33.14 o                         
   7   5   2         12.45         17.35        10.26 o                         
   8   5   2          1.42          4.54         6.19 o                         
   9   5   2         56.69         95.06        65.41 o                         
  10   5   2         48.95        125.84        54.76 o                         
 -13   6   2          5.37          0.00         5.94 o                         
 -12   6   2        219.38        294.08        32.86 o                         
 -11   6   2        141.19        191.99        24.85 o                         
 -10   6   2        108.17        122.57        18.19 o                         
  -9   6   2         44.13         32.22         9.00 o                         
  -8   6   2         68.79         70.37         8.93 o                         
  -7   6   2         20.00         24.48         5.36 o                         
  -6   6   2        814.08        876.40        48.45 o                         
  -5   6   2       1307.70       1301.26        44.80 o                         
  -4   6   2        877.58        871.83        53.64 o                         
  -3   6   2        175.34        229.30        16.52 o                         
  -2   6   2         41.87         42.90         6.53 o                         
  -1   6   2       1550.68       1669.66        37.45 o                         
   0   6   2         29.49         35.79         6.21 o                         
   1   6   2       1392.98       1497.67        61.56 o                         
   2   6   2        743.27        686.31        45.11 o                         
   3   6   2        292.68        307.94        31.95 o                         
   4   6   2          3.85         18.54        11.70 o                         
   5   6   2        343.01        352.44        39.04 o                         
   6   6   2         19.21         21.34        10.01 o                         
   7   6   2        146.77        181.14        30.38 o                         
   8   6   2        119.74        128.89        26.66 o                         
   9   6   2         31.04         68.29        45.60 o                         
 -13   7   2        215.61        163.77        42.58 o                         
 -12   7   2         11.41          9.91        11.01 o                         
 -11   7   2         36.33         33.47        15.68 o                         
 -10   7   2          6.09          4.26         7.48 o                         
  -9   7   2          2.02          8.87         6.86 o                         
  -8   7   2        728.71        797.53        65.43 o                         
  -7   7   2        650.26        671.07        38.83 o                         
  -6   7   2        608.79        536.71        41.69 o                         
  -5   7   2          1.54          0.00         2.63 o                         
  -4   7   2         28.38         22.98         6.14 o                         
  -3   7   2         77.93         60.36         8.63 o                         
  -2   7   2       1084.34       1176.01        39.03 o                         
  -1   7   2       1580.91       1527.57        73.98 o                         
   0   7   2       1426.69       1223.56        43.32 o                         
   1   7   2          9.25         20.23         8.48 o                         
   2   7   2        104.90         93.12        17.18 o                         
   3   7   2        270.90        261.80        31.50 o                         
   4   7   2         91.62         94.09        19.20 o                         
   5   7   2        476.45        538.29        50.02 o                         
   6   7   2        480.38        538.32        53.00 o                         
   7   7   2         66.31         75.15        42.53 o                         
   8   7   2          8.63          4.16         7.94 o                         
   9   7   2          1.34         10.72        16.08 o                         
 -13   8   2          1.71          5.04         3.65 o                         
 -12   8   2         54.88         64.49        20.11 o                         
 -11   8   2          8.64         24.24        12.08 o                         
 -10   8   2         83.67         83.61        20.61 o                         
  -9   8   2        226.42        286.01        41.77 o                         
  -8   8   2         18.34         25.83         8.44 o                         
  -7   8   2        234.57        214.57        28.31 o                         
  -6   8   2         51.57         57.94        12.15 o                         
  -5   8   2         25.25         23.31         6.38 o                         
  -4   8   2        185.79        205.64        18.05 o                         
  -3   8   2       1207.77       1314.56        44.17 o                         
  -2   8   2        404.84        364.40        26.80 o                         
  -1   8   2        115.56        104.36        17.23 o                         
   0   8   2         11.89         25.21         8.87 o                         
   1   8   2         35.73         53.20        23.33 o                         
   2   8   2        276.63        308.35        51.60 o                         
   3   8   2        995.41        930.69        61.38 o                         
   4   8   2        435.38        428.49        65.10 o                         
   5   8   2         11.44         26.23        20.84 o                         
   6   8   2          4.85         25.30        18.85 o                         
   7   8   2          0.22         12.38         9.78 o                         
   8   8   2         57.61         60.44        60.04 o                         
 -12   9   2        133.53        192.91        43.67 o                         
 -11   9   2        166.19        198.54        34.13 o                         
 -10   9   2         48.10         60.17        17.22 o                         
  -9   9   2        146.55        163.48        40.08 o                         
  -8   9   2          0.14          0.00         1.76 o                         
  -7   9   2          7.27          8.95         4.43 o                         
  -6   9   2        235.93        243.62        25.16 o                         
  -5   9   2        219.56        248.89        25.20 o                         
  -4   9   2        134.96        144.65        15.76 o                         
  -3   9   2        892.38        912.44        44.80 o                         
  -2   9   2         56.44         55.18        13.55 o                         
  -1   9   2          1.05          6.06         6.46 o                         
   0   9   2        142.96        132.88        21.98 o                         
   1   9   2       1018.42       1221.92        71.05 o                         
   2   9   2         68.75         72.00        26.91 o                         
   3   9   2         21.28         23.56        18.18 o                         
   4   9   2         40.83         36.70        19.39 o                         
   5   9   2         16.42         19.96        16.49 o                         
   6   9   2        146.68        221.14       142.60 o                         
   7   9   2         84.28        165.74        77.87 o                         
 -12  10   2         11.12         16.79        11.59 o                         
 -11  10   2          0.64          0.00         4.20 o                         
 -10  10   2          1.45          5.75         7.01 o                         
  -9  10   2         13.44         13.30         6.71 o                         
  -8  10   2        121.46        125.67        21.50 o                         
  -7  10   2        401.18        489.25        38.89 o                         
  -6  10   2         18.25         20.74         6.76 o                         
  -5  10   2         39.11         36.13        11.75 o                         
  -4  10   2        275.13        248.10        27.14 o                         
  -3  10   2          3.66          0.00         3.86 o                         
  -2  10   2        302.87        302.34        34.05 o                         
  -1  10   2        472.82        572.97        47.88 o                         
   0  10   2        290.28        280.93        33.55 o                         
   1  10   2        327.31        250.57        63.62 o                         
   2  10   2         16.12         32.54        18.55 o                         
   3  10   2          0.80         12.98        13.41 o                         
   4  10   2        117.67        229.62       101.47 o                         
   5  10   2        149.00        342.44       197.84 o                         
   6  10   2          0.43          0.00        14.06 o                         
 -11  11   2         64.53         75.85        31.57 o                         
 -10  11   2        218.62        295.95        42.53 o                         
  -9  11   2        120.57        139.86        28.33 o                         
  -8  11   2         25.98         23.00         9.15 o                         
  -7  11   2          2.14          8.85         6.63 o                         
  -6  11   2         14.66         34.90        12.81 o                         
  -5  11   2        217.98        273.77        35.58 o                         
  -4  11   2        745.28        854.95        62.44 o                         
  -3  11   2        234.97        219.92        72.12 o                         
  -2  11   2        133.12        100.39        29.54 o                         
  -1  11   2         17.22          9.24         6.62 o                         
   0  11   2          8.89          8.16         6.42 o                         
   1  11   2        454.80        371.10        79.42 o                         
   2  11   2         84.77        156.68        46.88 o                         
   3  11   2        124.84        203.34       109.88 o                         
   4  11   2         26.16         43.29        19.61 o                         
   5  11   2          6.29          6.36        12.16 o                         
 -10  12   2          8.71         10.94        12.94 o                         
  -9  12   2          0.22          4.08         2.82 o                         
  -8  12   2         16.01         29.45        22.33 o                         
  -7  12   2        185.24        255.06        36.81 o                         
  -6  12   2        239.50        237.12        35.07 o                         
  -5  12   2        102.81        127.20        24.77 o                         
  -4  12   2          0.30          1.74         4.39 o                         
  -3  12   2         37.76         23.24         9.78 o                         
  -2  12   2          2.68          3.65         4.92 o                         
  -1  12   2        226.40        202.20        49.10 o                         
   0  12   2        280.30        318.22        47.39 o                         
   1  12   2         18.78         41.58        17.85 o                         
   2  12   2          1.27          0.00         7.36 o                         
   3  12   2          5.78          4.74         5.99 o                         
  -8  13   2         84.52         74.79        59.20 o                         
  -7  13   2         51.62         54.06        29.14 o                         
  -6  13   2          0.30          0.00         3.14 o                         
  -5  13   2          3.52         14.00        10.70 o                         
  -4  13   2         12.66          7.80         6.81 o                         
  -3  13   2         40.46         34.50        17.64 o                         
  -2  13   2        127.07        151.52        41.38 o                         
  -1  13   2          2.33         11.94        11.45 o                         
   0  13   2          0.59          3.67        13.85 o                         
   1  13   2          0.01          0.00         8.73 o                         
  -6  14   2         70.19         61.42        20.70 o                         
  -5  14   2        133.90        172.10        47.84 o                         
  -4  14   2         48.52         42.65        23.63 o                         
  -3  14   2          0.50          0.00        11.44 o                         
  -2  14   2         10.77         12.87        11.58 o                         
   2 -15   3         20.76         17.87        12.57 o                         
   3 -15   3         46.43         26.51        28.01 o                         
   4 -15   3          3.99          0.00         3.82 o                         
   5 -15   3          1.75          6.61        11.54 o                         
   6 -15   3          2.35          9.51        11.06 o                         
  -1 -14   3         12.52         11.93        10.72 o                         
   0 -14   3         97.18         73.32        39.24 o                         
   1 -14   3        186.66        194.42        36.18 o                         
   2 -14   3        109.43        120.06        28.38 o                         
   3 -14   3         87.31        107.02        27.28 o                         
   4 -14   3          1.43          0.63         7.84 o                         
   5 -14   3          0.69         16.16        11.25 o                         
   6 -14   3         64.79         67.53        21.95 o                         
   7 -14   3        101.53        129.01        29.94 o                         
   8 -14   3         96.61         60.79        29.95 o                         
  -3 -13   3         24.98         36.69        18.40 o                         
  -2 -13   3        157.03        159.21        26.32 o                         
  -1 -13   3        154.10        147.10        24.09 o                         
   0 -13   3        107.96        114.33        26.14 o                         
   1 -13   3         45.55         41.27        15.28 o                         
   2 -13   3          5.60          9.95        10.32 o                         
   3 -13   3         45.64         71.62        22.73 o                         
   4 -13   3        136.52        147.00        28.96 o                         
   5 -13   3         83.41         95.24        22.98 o                         
   6 -13   3         20.14         29.00        14.74 o                         
   7 -13   3          0.51         16.56        12.93 o                         
   8 -13   3          0.90          7.73        17.37 o                         
   9 -13   3         19.34         33.66        21.06 o                         
  10 -13   3         58.31         49.46        25.82 o                         
  -5 -12   3         49.22         63.87        21.83 o                         
  -4 -12   3        163.63        240.05        46.57 o                         
  -3 -12   3         31.80         39.44        17.90 o                         
  -2 -12   3          1.33          1.18         7.33 o                         
  -1 -12   3         18.83          8.34         6.69 o                         
   0 -12   3         17.57         15.01         7.01 o                         
   1 -12   3         20.82         14.06         5.90 o                         
   2 -12   3        235.35        277.81        39.14 o                         
   3 -12   3        187.93        216.07        35.13 o                         
   4 -12   3         39.49         35.41        10.42 o                         
   5 -12   3         12.83         11.99         9.84 o                         
   6 -12   3         27.88         35.92        14.92 o                         
   7 -12   3          2.01          0.02        22.61 o                         
   8 -12   3        134.18        153.85        45.30 o                         
   9 -12   3        121.42        147.08        31.06 o                         
  10 -12   3         42.90         47.35        18.75 o                         
  11 -12   3         11.91         16.72        13.22 o                         
  -6 -11   3        130.78        140.44        37.81 o                         
  -5 -11   3        175.67        209.99        64.18 o                         
  -4 -11   3          2.54          2.08         8.35 o                         
  -3 -11   3          4.64         13.11        13.86 o                         
  -2 -11   3         12.02         21.24        10.47 o                         
  -1 -11   3         94.79        129.52        26.16 o                         
   0 -11   3        459.14        486.72        38.72 o                         
   1 -11   3        517.49        589.23        41.30 o                         
   2 -11   3          8.86          6.67         5.72 o                         
   3 -11   3         13.87          3.02         6.07 o                         
   4 -11   3          1.43          0.00         8.41 o                         
   5 -11   3        281.03        299.26        37.10 o                         
   6 -11   3        925.69        999.12       123.14 o                         
   7 -11   3        344.86        369.15        63.18 o                         
   8 -11   3          0.92          0.00         2.69 o                         
   9 -11   3         33.03         34.77        14.67 o                         
  10 -11   3          1.75         11.36        10.80 o                         
  11 -11   3         74.45         84.00        37.07 o                         
  -7 -10   3         15.85         11.56         9.25 o                         
  -6 -10   3          0.07          0.00         2.83 o                         
  -5 -10   3        162.87        157.31        31.59 o                         
  -4 -10   3        141.97        135.16        27.45 o                         
  -3 -10   3        238.87        260.12        37.44 o                         
  -2 -10   3        422.95        519.50        51.43 o                         
  -1 -10   3        225.32        286.62        36.69 o                         
   0 -10   3        231.86        257.50        26.22 o                         
   1 -10   3         73.20         57.57        12.46 o                         
   2 -10   3        108.01         63.48        17.03 o                         
   3 -10   3        585.77        634.42        41.77 o                         
   4 -10   3       1134.36       1183.54        68.04 o                         
   5 -10   3        925.55        934.31        62.50 o                         
   6 -10   3         20.84          7.87         5.75 o                         
   7 -10   3         23.69         34.79        13.27 o                         
   8 -10   3          5.33         12.46         8.92 o                         
   9 -10   3        157.89        216.84        50.72 o                         
  10 -10   3        320.09        423.20        76.85 o                         
  11 -10   3         51.08         61.98        32.92 o                         
  12 -10   3          3.87          0.00         5.79 o                         
  -8  -9   3         10.59         13.27        15.67 o                         
  -7  -9   3         28.42         22.17        19.54 o                         
  -6  -9   3         48.28         37.27        15.27 o                         
  -5  -9   3        159.79        198.33        33.05 o                         
  -4  -9   3        229.76        274.82        37.09 o                         
  -3  -9   3         66.73         62.75        16.95 o                         
  -2  -9   3          1.14          0.00         7.54 o                         
  -1  -9   3         82.12         95.85        20.02 o                         
   0  -9   3        342.12        273.47        39.61 o                         
   1  -9   3       1728.83       1940.09        65.65 o                         
   2  -9   3        665.41        673.51        34.44 o                         
   3  -9   3         47.57         45.63         7.29 o                         
   4  -9   3          0.48          0.56         2.61 o                         
   5  -9   3         11.34         13.97         4.68 o                         
   6  -9   3       1105.89       1061.24        53.39 o                         
   7  -9   3       2059.64       2141.66        98.97 o                         
   8  -9   3        830.78        987.87       101.71 o                         
   9  -9   3         68.25         79.94        29.42 o                         
  10  -9   3          1.63         23.76        20.39 o                         
  11  -9   3         22.38         35.04        26.71 o                         
  12  -9   3         25.42         51.96        29.53 o                         
  -9  -8   3          2.75          4.81        16.44 o                         
  -8  -8   3         41.24         57.73        31.45 o                         
  -7  -8   3        218.87        232.14        61.30 o                         
  -6  -8   3         12.76         24.17        10.27 o                         
  -5  -8   3        157.32        131.76        24.56 o                         
  -4  -8   3         52.33         57.12        15.48 o                         
  -3  -8   3          3.80          0.71         3.33 o                         
  -2  -8   3         32.70         34.35        10.35 o                         
  -1  -8   3       2569.92       2808.16        97.42 o                         
   0  -8   3       1372.49       1305.95        63.06 o                         
   1  -8   3        498.15        488.57        31.00 o                         
   2  -8   3         23.03         15.51         3.91 o                         
   3  -8   3        254.23        232.63        13.95 o                         
   4  -8   3       1161.82       1145.29        51.81 o                         
   5  -8   3       1819.57       1907.99        53.59 o                         
   6  -8   3        770.21        748.16        40.04 o                         
   7  -8   3        156.17        149.80        26.28 o                         
   8  -8   3          0.13          2.05         7.02 o                         
   9  -8   3         10.41         21.54        10.59 o                         
  10  -8   3        107.24        134.24        28.42 o                         
  11  -8   3         67.16         89.15        24.83 o                         
  12  -8   3        178.24        256.47        65.43 o                         
  13  -8   3         67.11        108.47        47.03 o                         
 -10  -7   3         68.23         83.21        38.79 o                         
  -9  -7   3        105.05        154.49        52.03 o                         
  -8  -7   3         97.38        116.47        40.50 o                         
  -7  -7   3          5.61          4.80         6.19 o                         
  -6  -7   3          1.55          1.12         0.50 o                         
  -5  -7   3         57.24        102.34        19.74 o                         
  -4  -7   3       1178.09       1068.07        62.78 o                         
  -3  -7   3       2172.38       2318.20        89.31 o                         
  -2  -7   3       1826.73       1715.33        73.14 o                         
  -1  -7   3        147.89        132.00        18.96 o                         
   0  -7   3        965.28       1073.81        52.32 o                         
   1  -7   3         59.58         85.54        11.18 o                         
   2  -7   3       1060.99       1037.29        28.96 o                         
   3  -7   3       6578.75       6352.17       176.42 o                         
   4  -7   3        128.07        168.54        14.12 o                         
   5  -7   3          2.32          4.33         2.69 o                         
   6  -7   3          0.16         13.39         7.79 o                         
   7  -7   3         10.96         22.57        18.53 o                         
   8  -7   3        211.13        292.53        37.09 o                         
   9  -7   3        150.37        191.46        31.01 o                         
  10  -7   3        165.13        140.33        29.02 o                         
  11  -7   3          3.03          5.60         9.02 o                         
  12  -7   3         15.90         12.62        18.01 o                         
  13  -7   3          5.63          0.00         8.01 o                         
 -10  -6   3         17.01         39.73        27.04 o                         
  -9  -6   3          0.09          0.00        12.88 o                         
  -8  -6   3         12.86         25.06        14.94 o                         
  -7  -6   3         81.01         81.34        17.40 o                         
  -6  -6   3        562.89        537.68        44.86 o                         
  -5  -6   3        859.44        941.18        56.79 o                         
  -4  -6   3        145.01        135.59        19.97 o                         
  -3  -6   3        145.02        125.88        18.94 o                         
  -2  -6   3        946.91        907.77        48.77 o                         
  -1  -6   3        302.22        306.97        26.90 o                         
   0  -6   3       2701.66       2291.68        69.65 o                         
   1  -6   3       2919.36       2843.93        75.42 o                         
   2  -6   3       2253.62       2410.83        40.27 o                         
   3  -6   3       6210.25       6247.03       139.67 o                         
   4  -6   3        938.36        990.90        54.04 o                         
   5  -6   3        251.68        316.14        29.89 o                         
   6  -6   3        968.39        883.29       153.35 o                         
   7  -6   3       2857.12       2291.56      1056.59 o                         
   8  -6   3        256.29        170.33        35.74 o                         
   9  -6   3         49.70         39.87        21.27 o                         
  10  -6   3         23.60         13.15         9.52 o                         
  11  -6   3         74.88         57.81        17.81 o                         
  12  -6   3        199.39        178.95        32.39 o                         
  13  -6   3        215.12        216.95        45.71 o                         
 -11  -5   3          3.37         17.14        19.12 o                         
 -10  -5   3         20.24         24.54        22.08 o                         
  -9  -5   3         14.06         30.52        20.05 o                         
  -8  -5   3        285.93        295.15        55.81 o                         
  -7  -5   3        369.30        358.88        74.15 o                         
  -6  -5   3        146.21        176.55        23.52 o                         
  -5  -5   3         86.84         86.21        15.36 o                         
  -4  -5   3         54.19         53.94        11.99 o                         
  -3  -5   3          3.91          0.00         3.45 o                         
  -2  -5   3       2181.28       2042.12       144.78 o                         
  -1  -5   3       1579.57       1563.74       108.13 o                         
   0  -5   3        132.64        144.13        16.32 o                         
   1  -5   3        904.78       1040.24        33.90 o                         
   2  -5   3         78.79        157.31         9.25 o                         
   3  -5   3       2899.82       2899.31        64.31 o                         
   4  -5   3        320.19        286.23        20.30 o                         
   5  -5   3       3929.23       4481.14       148.49 o                         
   6  -5   3        721.00        705.03       100.03 o                         
   7  -5   3         63.22         55.99        10.35 o                         
   8  -5   3        379.23        410.07        70.65 o                         
   9  -5   3         29.51         16.13         7.05 o                         
  10  -5   3        407.61        414.26        49.40 o                         
  11  -5   3        361.46        361.97        50.84 o                         
  12  -5   3        301.95        302.75        73.21 o                         
  13  -5   3         23.91         21.07        10.77 o                         
 -12  -4   3         14.02         18.74        17.32 o                         
 -11  -4   3         42.80         49.92        27.41 o                         
 -10  -4   3        148.09        205.26        50.51 o                         
  -9  -4   3         84.86        140.78        40.45 o                         
  -8  -4   3         17.63         51.78        21.79 o                         
  -7  -4   3          0.88          1.58         3.53 o                         
  -6  -4   3         60.81         53.77        11.21 o                         
  -5  -4   3         68.68         44.33        10.60 o                         
  -4  -4   3       1449.18       1547.58       109.05 o                         
  -3  -4   3        420.99        389.54        28.18 o                         
  -2  -4   3        735.59        690.00        47.31 o                         
  -1  -4   3        138.70        179.45        26.59 o                         
   0  -4   3       2152.17       1683.06        65.24 o                         
   1  -4   3         19.15         29.30         3.14 o                         
   2  -4   3       7567.42       8027.88       153.04 o                         
   3  -4   3        131.46        141.41        15.21 o                         
   4  -4   3         68.86         89.94        14.94 o                         
   5  -4   3         48.72         75.90        12.57 o                         
   6  -4   3        100.63        109.38        32.28 o                         
   7  -4   3       1009.45       1087.16        63.14 o                         
   8  -4   3        430.15        516.65        46.93 o                         
   9  -4   3        766.90        876.11        70.82 o                         
  10  -4   3         17.87          9.46         5.78 o                         
  11  -4   3          0.64          6.66         7.03 o                         
  12  -4   3         34.49         18.67        12.17 o                         
  13  -4   3         92.40         88.81        25.50 o                         
 -12  -3   3         71.62        114.35        43.30 o                         
 -11  -3   3         13.98         34.64        23.15 o                         
 -10  -3   3          1.01          0.00        12.19 o                         
  -9  -3   3        150.33        197.46        43.60 o                         
  -8  -3   3          1.04          0.00         1.17 o                         
  -7  -3   3         84.72         89.97        14.71 o                         
  -6  -3   3        965.00       1109.97        50.10 o                         
  -5  -3   3        160.52        123.82        15.93 o                         
  -4  -3   3        161.16        165.44        29.55 o                         
  -3  -3   3       1856.35       2041.00       320.93 o                         
  -2  -3   3        930.35        767.36        46.94 o                         
  -1  -3   3        745.96        842.08        46.78 o                         
   0  -3   3         48.47         55.59        11.41 o                         
   2  -3   3         38.42         56.99        13.18 o                         
   3  -3   3        107.27        103.17        10.18 o                         
   4  -3   3        737.43        931.75        44.86 o                         
   5  -3   3        832.71        968.31        51.56 o                         
   6  -3   3       1023.96        985.59        55.98 o                         
   7  -3   3        869.86        865.64       105.82 o                         
   8  -3   3        198.69        168.23        28.63 o                         
   9  -3   3          9.65         18.11        18.44 o                         
  10  -3   3         31.46         20.99         9.00 o                         
  11  -3   3         52.60         50.37        14.93 o                         
  12  -3   3        222.34        251.52        35.75 o                         
  13  -3   3         35.24         51.34        20.18 o                         
 -12  -2   3          0.79          0.00        12.25 o                         
 -11  -2   3          0.13          0.00         7.82 o                         
 -10  -2   3         18.42         28.04        12.48 o                         
  -9  -2   3        212.75        269.65        50.14 o                         
  -8  -2   3        528.70        496.15        62.95 o                         
  -7  -2   3        614.49        540.34        59.00 o                         
  -6  -2   3          9.02          0.00         9.72 o                         
  -5  -2   3         25.18         26.04         5.40 o                         
  -4  -2   3          4.59          7.53         5.28 o                         
  -3  -2   3         69.25         62.39        16.08 o                         
  -2  -2   3        361.55        298.85        27.52 o                         
  -1  -2   3       7627.80       5164.27       716.39 o                         
   0  -2   3        131.63        226.49        20.76 o                         
   2  -2   3       1762.70       1496.08        39.15 o                         
   3  -2   3         58.37         49.53         9.88 o                         
   4  -2   3       2918.60       2631.21        78.38 o                         
   5  -2   3       2283.16       2435.26       115.75 o                         
   6  -2   3        156.94        134.55        30.43 o                         
   7  -2   3          9.31          8.04        13.30 o                         
   8  -2   3          1.42         14.36        14.47 o                         
   9  -2   3        194.15        172.22        41.00 o                         
  10  -2   3        135.14        202.65        37.20 o                         
  11  -2   3         88.20        111.10        28.09 o                         
  12  -2   3          5.48         18.49        12.51 o                         
  13  -2   3         16.82          6.76         7.90 o                         
 -13  -1   3         15.73          3.33         5.36 o                         
 -12  -1   3         84.24        128.28        40.84 o                         
 -11  -1   3        322.55        304.09        77.66 o                         
 -10  -1   3        384.61        357.90        86.78 o                         
  -9  -1   3         96.56        128.27        22.81 o                         
  -8  -1   3        305.79        263.26        42.72 o                         
  -7  -1   3         14.15          4.59         3.53 o                         
  -6  -1   3       1756.28       1562.19        87.68 o                         
  -5  -1   3       6763.28       5915.57       154.10 o                         
  -4  -1   3       6137.79       3600.18      1359.59 o                         
  -3  -1   3        267.68        165.93        77.01 o                         
  -2  -1   3        249.53        138.32        18.35 o                         
  -1  -1   3       5685.77       5019.37        96.99 o                         
   0  -1   3       2291.06       1832.38        40.11 o                         
   1  -1   3       4147.20       3831.56       301.67 o                         
   2  -1   3       3233.02       3311.95       132.54 o                         
   3  -1   3        339.71        246.63       161.02 o                         
   4  -1   3        361.15        304.38        37.91 o                         
   5  -1   3        191.46        190.97        33.23 o                         
   6  -1   3        119.99        164.90        34.76 o                         
   7  -1   3        341.56        329.65        51.81 o                         
   8  -1   3        157.15        195.27        43.92 o                         
   9  -1   3          3.28          0.00        14.07 o                         
  10  -1   3         76.09        100.17        34.32 o                         
  11  -1   3         12.80         24.26        12.69 o                         
  12  -1   3         24.08         30.86        15.14 o                         
 -13   0   3         13.64          1.96         3.31 o                         
 -12   0   3        118.75        164.35        45.02 o                         
 -11   0   3        134.46        137.83        43.29 o                         
 -10   0   3          0.05          2.60        13.25 o                         
  -9   0   3          6.06         12.43         7.28 o                         
  -8   0   3         64.03         60.39        26.81 o                         
  -7   0   3        430.47        427.20        47.14 o                         
  -6   0   3        668.50        659.50        52.45 o                         
  -5   0   3         43.40         42.97        11.20 o                         
  -4   0   3        847.63        904.48        53.61 o                         
  -3   0   3         72.22        124.32        18.09 o                         
  -2   0   3       2087.06       1805.71        82.09 o                         
  -1   0   3       4626.14       4483.60        92.72 o                         
   0   0   3       3818.88       4781.48        94.83 o                         
   1   0   3       1438.57       1435.27       295.51 o                         
   2   0   3       5523.16       4990.69       120.40 o                         
   3   0   3        729.16        699.38       318.65 o                         
   4   0   3        138.86        100.89        28.95 o                         
   5   0   3       3215.81       3556.31       144.78 o                         
   6   0   3        794.30        974.47        83.11 o                         
   7   0   3         86.35        149.87        34.17 o                         
   8   0   3         35.10         58.82        21.66 o                         
   9   0   3          9.32          0.77        12.42 o                         
  10   0   3        112.45        137.92        39.14 o                         
  11   0   3        161.94        236.48        43.11 o                         
  12   0   3         61.95         76.61        26.51 o                         
 -13   1   3          0.12          0.00         6.53 o                         
 -12   1   3         15.26          4.26         7.76 o                         
 -11   1   3        145.88        149.10        50.75 o                         
 -10   1   3        515.33        529.96        47.72 o                         
  -9   1   3       1282.59       1570.98        75.56 o                         
  -8   1   3        215.19        250.50        28.67 o                         
  -7   1   3          0.39          5.39        13.66 o                         
  -6   1   3         42.24         37.46        11.84 o                         
  -5   1   3        519.38        461.82        40.24 o                         
  -4   1   3       1146.18       1342.46        74.21 o                         
  -3   1   3       4273.85       4274.88        65.22 o                         
  -2   1   3        505.00        640.87        26.64 o                         
  -1   1   3         28.31          8.47        17.79 o                         
   0   1   3       3928.94       3765.00       221.94 o                         
   1   1   3        315.61        277.75        25.79 o                         
   2   1   3        483.80        471.08        40.73 o                         
   3   1   3       1435.05       1684.90        87.44 o                         
   4   1   3       1738.26       1826.92        99.53 o                         
   5   1   3        106.04        129.93        29.23 o                         
   6   1   3          1.94          2.02         1.25 o                         
   7   1   3         12.36         20.35        10.75 o                         
   8   1   3        321.92        380.83        40.80 o                         
   9   1   3        343.30        352.57        40.22 o                         
  10   1   3         59.55         76.87        31.24 o                         
  11   1   3         14.55         29.43        13.63 o                         
  12   1   3          0.34          6.58         7.25 o                         
 -13   2   3         35.30         11.44         7.91 o                         
 -12   2   3        201.36        206.52        33.21 o                         
 -11   2   3        757.27        675.88       123.63 o                         
 -10   2   3         21.70         25.01         7.91 o                         
  -9   2   3        730.01        695.10        50.48 o                         
  -8   2   3        136.27        139.38        25.49 o                         
  -7   2   3       1102.13       1221.40        57.56 o                         
  -6   2   3       2529.44       2996.69        67.06 o                         
  -5   2   3       2415.69       2241.90        51.52 o                         
  -4   2   3         44.57         36.40         4.95 o                         
  -3   2   3        284.96        269.42        12.09 o                         
  -2   2   3       1731.09       2129.09       183.60 o                         
  -1   2   3       6965.38       6437.33       378.74 o                         
   0   2   3       4104.27       3424.75       265.07 o                         
   1   2   3       3944.30       3996.49       178.79 o                         
   2   2   3         33.14         95.36        18.97 o                         
   3   2   3        857.32       1034.36        70.81 o                         
   4   2   3        174.10        188.57        33.18 o                         
   5   2   3        522.54        662.97        67.32 o                         
   6   2   3       1600.55       1925.50        85.62 o                         
   7   2   3        778.63        848.11        60.60 o                         
   8   2   3         47.46         50.18        15.71 o                         
   9   2   3         86.25         86.06        19.97 o                         
  10   2   3         16.10          6.05        10.85 o                         
  11   2   3          4.00         15.22        16.71 o                         
 -13   3   3        156.64        117.87        37.13 o                         
 -12   3   3         39.37         29.30        12.09 o                         
 -11   3   3        283.49        222.29        26.38 o                         
 -10   3   3         37.64         46.57        12.26 o                         
  -9   3   3        261.27        309.00        24.27 o                         
  -8   3   3        907.32        960.61        39.47 o                         
  -7   3   3       1016.53        921.32        35.23 o                         
  -6   3   3          1.51          3.79         1.88 o                         
  -5   3   3         37.32         31.13         4.53 o                         
  -4   3   3         88.59         91.45         7.66 o                         
  -3   3   3        496.54        398.30        26.31 o                         
  -2   3   3        230.66        159.59        11.55 o                         
  -1   3   3       1403.84       1478.93        91.85 o                         
   0   3   3       4504.29       4561.48        84.71 o                         
   1   3   3        568.98        699.81        60.85 o                         
   2   3   3         96.75        123.18        18.31 o                         
   3   3   3       1640.99       1714.14        68.50 o                         
   4   3   3       1943.47       1850.93        77.39 o                         
   5   3   3       1172.03       1237.52        67.34 o                         
   6   3   3       1008.91       1115.13        67.47 o                         
   7   3   3         34.49         23.57         9.46 o                         
   8   3   3          0.08          3.93         4.62 o                         
   9   3   3         61.98         69.25        16.86 o                         
  10   3   3        208.49        310.21        68.64 o                         
  11   3   3        155.31        223.80        51.15 o                         
 -13   4   3          1.04          1.78         4.89 o                         
 -12   4   3          1.90         19.74        10.34 o                         
 -11   4   3        515.14        559.69        64.73 o                         
 -10   4   3          4.59          3.77         6.98 o                         
  -9   4   3        257.71        255.37        20.99 o                         
  -8   4   3        101.92         89.09        10.77 o                         
  -7   4   3        190.69        162.81        15.97 o                         
  -6   4   3       2281.60       2476.91        93.52 o                         
  -5   4   3        814.28        742.43        33.22 o                         
  -4   4   3       1491.76       1396.17       154.86 o                         
  -3   4   3        450.18        467.89        22.79 o                         
  -2   4   3         10.44          5.78         2.61 o                         
  -1   4   3       1210.20       1060.56        28.03 o                         
   0   4   3       4279.74       5111.51       131.63 o                         
   1   4   3       3138.67       3665.74       261.83 o                         
   2   4   3       2713.09       2689.62       131.20 o                         
   3   4   3       1205.00       1404.11        89.21 o                         
   4   4   3         20.46         31.86        11.28 o                         
   5   4   3        217.22        221.75        28.94 o                         
   6   4   3        312.83        321.96        36.81 o                         
   7   4   3        291.42        341.00        39.22 o                         
   8   4   3        276.97        264.70        39.25 o                         
   9   4   3        124.99        147.64        45.12 o                         
  10   4   3         11.16          9.09        18.70 o                         
 -13   5   3         76.65         66.64        19.86 o                         
 -12   5   3        258.44        337.72        34.54 o                         
 -11   5   3         14.02         16.54         8.04 o                         
 -10   5   3         18.35         27.03         7.86 o                         
  -9   5   3          1.20          1.46         2.18 o                         
  -8   5   3        203.52        219.59        20.98 o                         
  -7   5   3       2591.58       2458.21        85.13 o                         
  -6   5   3       1325.06       1421.59        35.23 o                         
  -5   5   3       1539.20       1680.07       155.45 o                         
  -4   5   3         92.70         55.57         8.28 o                         
  -3   5   3          9.43          7.13         2.34 o                         
  -2   5   3        159.81        153.35         9.43 o                         
  -1   5   3       3641.67       3922.21        68.73 o                         
   0   5   3       3745.73       3604.77        67.87 o                         
   1   5   3       1843.83       1975.26        69.33 o                         
   2   5   3          0.12          0.03         5.17 o                         
   3   5   3        524.67        576.68        43.50 o                         
   4   5   3         72.28         68.28        14.99 o                         
   5   5   3        155.16        174.71        29.73 o                         
   6   5   3        630.82        676.05        55.39 o                         
   7   5   3          1.00          5.03        10.17 o                         
   8   5   3         33.67         32.42        13.82 o                         
   9   5   3          8.27          5.40         1.77 o                         
  10   5   3          1.46         11.63        11.21 o                         
 -13   6   3          0.85          2.31         3.04 o                         
 -12   6   3          2.91          2.48         5.56 o                         
 -11   6   3         75.89         83.85        15.92 o                         
 -10   6   3        120.46        111.09        17.45 o                         
  -9   6   3        269.98        283.35        26.92 o                         
  -8   6   3        328.08        285.07        39.53 o                         
  -7   6   3          1.87          2.73         5.15 o                         
  -6   6   3         19.51         46.20        11.58 o                         
  -5   6   3         69.19         57.33        17.92 o                         
  -4   6   3       1238.01        957.22       129.72 o                         
  -3   6   3       2194.37       2227.41        61.03 o                         
  -2   6   3       4765.39       5030.22        97.52 o                         
  -1   6   3         22.24         24.60         4.88 o                         
   0   6   3         95.97         94.99        10.84 o                         
   1   6   3        523.68        519.97        37.88 o                         
   2   6   3         64.28         61.00        11.73 o                         
   3   6   3       3715.52       3724.24       116.37 o                         
   4   6   3        247.36        247.25        30.75 o                         
   5   6   3        122.36        116.31        21.73 o                         
   6   6   3          7.04          5.70         5.01 o                         
   7   6   3         26.73         38.75        13.77 o                         
   8   6   3         73.35         77.87        21.05 o                         
   9   6   3         77.27        123.05        54.04 o                         
 -13   7   3         31.39         28.10        11.17 o                         
 -12   7   3         87.29        138.84        23.96 o                         
 -11   7   3         68.63         76.10        14.13 o                         
 -10   7   3         82.95         77.82        13.41 o                         
  -9   7   3          3.08         17.35         9.69 o                         
  -8   7   3         51.29         55.69        11.82 o                         
  -7   7   3        423.14        459.24        38.68 o                         
  -6   7   3        441.24        456.18        38.11 o                         
  -5   7   3        781.41        735.82        38.98 o                         
  -4   7   3        433.49        433.66        29.34 o                         
  -3   7   3         23.89         32.64         6.87 o                         
  -2   7   3        167.54        182.06        15.19 o                         
  -1   7   3        158.92        125.23        17.88 o                         
   0   7   3       1097.97       1091.08        61.84 o                         
   1   7   3        860.39        718.92       119.54 o                         
   2   7   3       1058.12       1091.35        60.92 o                         
   3   7   3        143.61        189.90        31.05 o                         
   4   7   3         20.16         15.06        10.70 o                         
   5   7   3          1.43          7.96         8.72 o                         
   6   7   3        325.81        386.44        45.28 o                         
   7   7   3        373.77        469.05        52.19 o                         
   8   7   3         75.00         59.19        26.80 o                         
 -12   8   3         51.86         93.58        24.70 o                         
 -11   8   3          5.77          2.36         4.14 o                         
 -10   8   3          0.35         10.85        10.20 o                         
  -9   8   3         19.23         20.52         8.44 o                         
  -8   8   3        344.63        302.58        55.74 o                         
  -7   8   3        696.47        718.23        53.62 o                         
  -6   8   3        188.30        215.67        22.53 o                         
  -5   8   3          2.42          1.56         1.34 o                         
  -4   8   3        166.48        206.14        21.41 o                         
  -3   8   3         28.14         39.99         7.99 o                         
  -2   8   3       1520.65       1748.63        76.51 o                         
  -1   8   3        830.49        815.97        78.83 o                         
   0   8   3        162.12        107.63        31.55 o                         
   1   8   3         39.91         23.00         7.22 o                         
   2   8   3        558.61        462.55       109.83 o                         
   3   8   3        149.26        134.54        27.31 o                         
   4   8   3        133.69        127.15        52.70 o                         
   5   8   3        430.85        375.28       103.44 o                         
   6   8   3        269.58        213.30        52.90 o                         
   7   8   3          0.15         14.04        15.05 o                         
   8   8   3          0.58          0.87         3.76 o                         
 -12   9   3         13.13         11.66         7.13 o                         
 -11   9   3         61.44         73.56        20.81 o                         
 -10   9   3         93.04        100.57        32.85 o                         
  -9   9   3          3.91          7.41         8.36 o                         
  -8   9   3         13.07          3.82         4.03 o                         
  -7   9   3         16.80         14.16         5.05 o                         
  -6   9   3        102.80         85.35        14.71 o                         
  -5   9   3         54.50         57.18        12.30 o                         
  -4   9   3        253.41        260.89        25.29 o                         
  -3   9   3          6.02          4.59         3.93 o                         
  -2   9   3          5.41          4.37         9.07 o                         
  -1   9   3         16.65          6.29         5.32 o                         
   0   9   3         28.49         29.73        10.13 o                         
   1   9   3        230.52        246.17        58.62 o                         
   2   9   3        250.39        328.98        55.80 o                         
   3   9   3         54.33         69.98        27.63 o                         
   4   9   3         36.27         24.96        19.04 o                         
   5   9   3         20.00         28.11        19.32 o                         
   6   9   3          0.10          2.65         8.53 o                         
   7   9   3         30.10         77.92        69.01 o                         
 -11  10   3        139.75        178.13        45.74 o                         
 -10  10   3         13.62         11.74        12.96 o                         
  -9  10   3        113.95        112.85        22.74 o                         
  -8  10   3         20.45         12.50         6.93 o                         
  -7  10   3         70.92         91.15        16.86 o                         
  -6  10   3        345.54        404.29        34.57 o                         
  -5  10   3        461.90        528.73        38.75 o                         
  -4  10   3          2.75          5.25         5.17 o                         
  -3  10   3         49.29         50.52        13.12 o                         
  -2  10   3          1.65          0.68         4.47 o                         
  -1  10   3        199.27        179.88        51.10 o                         
   0  10   3        784.54        701.64       194.52 o                         
   1  10   3         80.22         72.48        17.93 o                         
   2  10   3         11.25         14.75        12.04 o                         
   3  10   3          0.40          5.21        11.00 o                         
   4  10   3          1.97          0.00         4.51 o                         
   5  10   3         79.41         91.87        36.80 o                         
 -11  11   3          4.71          5.17         9.20 o                         
 -10  11   3         27.08         49.04        18.27 o                         
  -9  11   3         87.15         79.09        16.61 o                         
  -8  11   3        243.04        181.00        45.25 o                         
  -7  11   3        113.16        153.03        22.56 o                         
  -6  11   3          0.15          0.00         3.65 o                         
  -5  11   3          7.46          2.66         3.24 o                         
  -4  11   3         21.14         23.10         6.50 o                         
  -3  11   3        225.37        195.63        68.62 o                         
  -2  11   3        422.19        398.59       134.56 o                         
  -1  11   3        239.32        213.65        57.83 o                         
   0  11   3          1.17         10.29        14.34 o                         
   1  11   3         39.97         35.86        20.13 o                         
   2  11   3          2.29          1.82         5.43 o                         
   3  11   3         15.15         24.60        19.53 o                         
   4  11   3         95.48        164.38       111.19 o                         
  -9  12   3         11.15         11.99         6.60 o                         
  -8  12   3          0.18          3.36         7.46 o                         
  -7  12   3          0.69          0.00         6.26 o                         
  -6  12   3         13.10         13.62         7.26 o                         
  -5  12   3        158.47        213.46        32.70 o                         
  -4  12   3         86.63         65.08        16.83 o                         
  -3  12   3          9.91          7.34         6.96 o                         
  -2  12   3          2.75          0.00         4.58 o                         
  -1  12   3          1.40          4.89         8.34 o                         
   0  12   3         29.23         26.09        16.56 o                         
   1  12   3         36.64         44.01        25.23 o                         
   2  12   3         56.68         77.55        25.70 o                         
  -8  13   3         52.49         37.32        17.48 o                         
  -7  13   3        101.02        103.02        65.45 o                         
  -6  13   3         58.34         81.69        22.39 o                         
  -5  13   3          7.71         12.41        12.89 o                         
  -4  13   3         19.13         28.81        18.25 o                         
  -3  13   3          3.21          0.00         5.52 o                         
  -2  13   3         16.65         27.76        16.79 o                         
  -1  13   3         47.79         80.07        31.38 o                         
   0  13   3         77.80         79.37        32.61 o                         
   1 -15   4         13.63         13.12        10.45 o                         
   2 -15   4          2.36          5.97        11.36 o                         
   3 -15   4         23.22         29.97        23.90 o                         
   4 -15   4         37.93         38.81        21.79 o                         
   5 -15   4         92.68         70.33        34.17 o                         
   6 -15   4         51.54         37.68        17.11 o                         
  -2 -14   4         23.37          9.58        19.37 o                         
  -1 -14   4         12.58          6.62        11.40 o                         
   0 -14   4         12.57          8.64         7.78 o                         
   1 -14   4         44.51         55.68        20.56 o                         
   2 -14   4         75.62        107.43        37.20 o                         
   3 -14   4        178.07        185.51        50.71 o                         
   4 -14   4         29.08         19.60        13.20 o                         
   5 -14   4          1.01          3.50        10.85 o                         
   6 -14   4          4.40         18.32        14.04 o                         
   7 -14   4         15.31         16.61        19.06 o                         
   8 -14   4        137.25        161.77        47.78 o                         
  -4 -13   4          2.73          0.00        10.96 o                         
  -3 -13   4          1.01          2.91         3.53 o                         
  -2 -13   4          0.29          0.00         3.71 o                         
  -1 -13   4         33.38         42.30        12.76 o                         
   0 -13   4        186.04        207.25        35.77 o                         
   1 -13   4        129.62        150.06        29.66 o                         
   2 -13   4         14.75          2.09         7.05 o                         
   3 -13   4         23.40         51.48        26.87 o                         
   4 -13   4         30.33         23.59         9.52 o                         
   5 -13   4          2.04          6.73         7.93 o                         
   6 -13   4         33.57         39.02        16.43 o                         
   7 -13   4         91.72         85.63        23.95 o                         
   8 -13   4          9.19         25.90        20.71 o                         
   9 -13   4          2.81          0.00        18.42 o                         
  10 -13   4          0.48          3.51         8.01 o                         
  -5 -12   4          0.02          3.30         7.06 o                         
  -4 -12   4         27.97         20.61        11.59 o                         
  -3 -12   4         13.63         20.53        10.92 o                         
  -2 -12   4        129.83        142.24        29.19 o                         
  -1 -12   4         53.35         63.97        15.10 o                         
   0 -12   4         50.61         40.68        10.25 o                         
   1 -12   4         73.72         79.00        20.61 o                         
   2 -12   4          4.49         12.91        10.33 o                         
   3 -12   4        229.83        293.15        55.40 o                         
   4 -12   4        316.45        337.01        40.61 o                         
   5 -12   4        202.02        224.93        33.70 o                         
   6 -12   4          0.83          9.54        10.15 o                         
   7 -12   4         75.53         92.47        23.83 o                         
   8 -12   4          5.48          3.91         9.25 o                         
   9 -12   4        123.39        128.82        30.63 o                         
  10 -12   4        159.89        211.87        40.94 o                         
  11 -12   4         52.68         45.57        18.11 o                         
  -6 -11   4         48.34         51.77        19.44 o                         
  -5 -11   4        342.11        438.07        69.43 o                         
  -4 -11   4         57.60         66.44        20.76 o                         
  -3 -11   4        106.49        105.19        24.58 o                         
  -2 -11   4         12.09         10.90        12.02 o                         
  -1 -11   4         32.45         33.43        12.14 o                         
   0 -11   4         34.19         40.58         9.48 o                         
   1 -11   4       1475.69       1698.11        70.63 o                         
   2 -11   4        370.04        374.75        32.01 o                         
   3 -11   4        234.77        211.83        30.51 o                         
   4 -11   4          1.78          3.24         6.97 o                         
   5 -11   4        221.65        215.98        32.37 o                         
   6 -11   4        202.06        219.26        33.67 o                         
   7 -11   4        440.74        490.95        41.68 o                         
   8 -11   4        273.17        308.89        42.56 o                         
   9 -11   4        119.73        130.37        28.99 o                         
  10 -11   4         11.47         12.94         8.53 o                         
  11 -11   4          1.65          3.30         7.25 o                         
  -7 -10   4         28.55         47.35        30.17 o                         
  -6 -10   4        163.08        179.14        33.36 o                         
  -5 -10   4         98.00        130.64        28.14 o                         
  -4 -10   4         71.65         85.72        21.44 o                         
  -3 -10   4         13.79         23.25         9.96 o                         
  -2 -10   4        119.51        114.40        22.83 o                         
  -1 -10   4        332.48        341.71        37.60 o                         
   0 -10   4        950.13        953.77        62.44 o                         
   1 -10   4          6.40          3.32         3.84 o                         
   2 -10   4          0.52          2.18         2.74 o                         
   3 -10   4         42.82         25.31         6.97 o                         
   4 -10   4        203.38        217.68        29.58 o                         
   5 -10   4       3300.34       3281.49       122.43 o                         
   6 -10   4        411.12        397.70        35.24 o                         
   7 -10   4        139.43        166.92        28.63 o                         
   8 -10   4        145.43        131.04        26.47 o                         
   9 -10   4        112.73        157.81        45.55 o                         
  10 -10   4         62.07         83.06        34.09 o                         
  11 -10   4         79.65         97.06        40.37 o                         
  12 -10   4        145.98        135.75        51.05 o                         
  -8  -9   4          9.82         31.85        24.91 o                         
  -7  -9   4          3.85          9.48         5.95 o                         
  -6  -9   4         19.33         20.79        10.20 o                         
  -5  -9   4         15.20         26.66        12.17 o                         
  -4  -9   4        197.70        201.51        31.90 o                         
  -3  -9   4        757.51        817.84        60.62 o                         
  -2  -9   4        201.26        179.24        27.22 o                         
  -1  -9   4         74.12         97.08        18.06 o                         
   0  -9   4          0.01          0.46         5.00 o                         
   1  -9   4        247.95        271.50        24.53 o                         
   2  -9   4        884.46        836.56        39.25 o                         
   3  -9   4       1265.21       1150.81        44.76 o                         
   4  -9   4       2459.99       2447.30        69.32 o                         
   5  -9   4         13.06          7.37         5.20 o                         
   6  -9   4        676.34        636.86        34.78 o                         
   7  -9   4         21.59         26.31         8.33 o                         
   8  -9   4          3.01          6.51         7.28 o                         
   9  -9   4        392.81        506.63        52.60 o                         
  10  -9   4        309.50        336.79        65.01 o                         
  11  -9   4        113.10        127.96        43.12 o                         
  12  -9   4          7.55         15.92        21.69 o                         
  -9  -8   4          0.67          6.05        13.43 o                         
  -8  -8   4          1.87          5.14        17.79 o                         
  -7  -8   4          1.86          3.71         3.55 o                         
  -6  -8   4        139.15        127.89        24.62 o                         
  -5  -8   4        526.23        592.21        51.92 o                         
  -4  -8   4        418.35        422.36        42.37 o                         
  -3  -8   4         34.80         55.01        15.36 o                         
  -2  -8   4         22.49         24.85         9.44 o                         
  -1  -8   4         65.77         69.45        14.37 o                         
   0  -8   4       2866.62       3152.92       129.06 o                         
   1  -8   4       1963.44       2050.48        64.58 o                         
   2  -8   4        356.75        363.14        20.57 o                         
   3  -8   4          2.54          3.96         2.77 o                         
   4  -8   4        154.33        178.93        15.56 o                         
   5  -8   4        844.75        859.54        37.23 o                         
   6  -8   4        357.13        331.50        28.36 o                         
   7  -8   4        599.57        557.03       109.15 o                         
   8  -8   4        230.91        210.26        30.98 o                         
   9  -8   4          0.82          2.67         8.85 o                         
  10  -8   4        112.55        110.95        26.43 o                         
  11  -8   4          2.99          5.58        13.92 o                         
  12  -8   4         45.04         35.38        19.78 o                         
 -10  -7   4          9.43          0.00         4.05 o                         
  -9  -7   4         37.82         34.81        24.65 o                         
  -8  -7   4        337.85        405.28        70.79 o                         
  -7  -7   4        376.28        428.20        44.16 o                         
  -6  -7   4        248.93        299.43        35.44 o                         
  -5  -7   4         37.09         35.50        12.38 o                         
  -4  -7   4         15.11          9.49         2.73 o                         
  -3  -7   4        182.05        186.92        25.68 o                         
  -2  -7   4       1874.58       1894.37       100.65 o                         
  -1  -7   4       1991.58       1853.58        71.55 o                         
   0  -7   4       1152.17       1170.30        56.04 o                         
   1  -7   4         35.63         26.46         5.31 o                         
   2  -7   4         10.61         17.96         4.30 o                         
   3  -7   4        403.35        403.59        21.19 o                         
   4  -7   4        323.57        302.17        19.38 o                         
   5  -7   4        232.16        215.47        29.37 o                         
   6  -7   4        422.10        401.52        37.46 o                         
   7  -7   4        131.36        137.16        23.91 o                         
   8  -7   4         31.67         35.54        14.37 o                         
   9  -7   4        101.00        102.87        32.03 o                         
  10  -7   4         24.39         18.57        19.77 o                         
  11  -7   4         31.49         13.52        10.42 o                         
  12  -7   4         61.34         45.22        14.55 o                         
  13  -7   4         15.16         17.30         9.29 o                         
 -10  -6   4         72.65         92.10        37.55 o                         
  -9  -6   4         47.05         81.58        31.21 o                         
  -8  -6   4         46.00         54.56        23.03 o                         
  -7  -6   4          1.55          5.75         6.33 o                         
  -6  -6   4         22.26         36.51        11.89 o                         
  -5  -6   4        302.04        265.39        30.04 o                         
  -4  -6   4       2805.84       2877.35       186.42 o                         
  -3  -6   4        723.86        571.97        74.32 o                         
  -2  -6   4          8.38          5.35         6.54 o                         
  -1  -6   4          2.09          5.46         2.96 o                         
   0  -6   4          5.97          1.81         2.16 o                         
   1  -6   4       1367.26       1614.54        47.44 o                         
   2  -6   4       8811.00       8886.99       106.96 o                         
   3  -6   4        621.89        501.21        30.86 o                         
   4  -6   4        712.65        646.43        32.23 o                         
   5  -6   4        134.77        136.87        17.08 o                         
   6  -6   4         20.77         41.17        16.37 o                         
   7  -6   4        806.90        763.50        74.76 o                         
   8  -6   4        892.70        984.34        95.55 o                         
   9  -6   4        578.96        530.04        40.03 o                         
  10  -6   4        283.64        227.28        66.29 o                         
  11  -6   4         16.69         10.45         4.06 o                         
  12  -6   4         25.72         17.17         6.59 o                         
  13  -6   4         60.10         81.41        24.32 o                         
 -11  -5   4         62.87         90.25        35.69 o                         
 -10  -5   4         26.36         30.50        24.07 o                         
  -9  -5   4         11.11          3.71         4.43 o                         
  -8  -5   4          0.81          0.00         8.99 o                         
  -7  -5   4        115.24        120.93        31.43 o                         
  -6  -5   4        357.57        407.53        46.98 o                         
  -5  -5   4        326.48        322.01        30.77 o                         
  -4  -5   4         50.71         42.43        13.76 o                         
  -3  -5   4        279.12        303.11        63.11 o                         
  -2  -5   4        255.07        204.86        28.22 o                         
  -1  -5   4       1116.20       1060.18        62.91 o                         
   0  -5   4       3729.96       3614.44       109.42 o                         
   1  -5   4       2978.86       2712.07        43.46 o                         
   2  -5   4        102.26        154.98        10.07 o                         
   3  -5   4         40.79         64.82         8.50 o                         
   4  -5   4        308.23        260.19        23.70 o                         
   5  -5   4        739.27        712.05        60.29 o                         
   6  -5   4       2830.15       2876.61       199.51 o                         
   7  -5   4       2088.32       2087.77       149.92 o                         
   8  -5   4        969.04        929.16        88.08 o                         
   9  -5   4         23.37         29.93        11.96 o                         
  10  -5   4          2.34          2.19         4.35 o                         
  11  -5   4        169.76        158.39        31.03 o                         
  12  -5   4        315.29        291.35        43.21 o                         
  13  -5   4        119.95        136.41        31.21 o                         
 -12  -4   4          7.48         24.92        20.27 o                         
 -11  -4   4          0.05          0.67         5.14 o                         
 -10  -4   4         19.22         40.84        22.17 o                         
  -9  -4   4        115.54         97.12        30.09 o                         
  -8  -4   4        480.27        479.89        64.98 o                         
  -7  -4   4        280.95        279.35        46.56 o                         
  -6  -4   4          0.63          0.13        11.76 o                         
  -5  -4   4        162.56        147.44        28.81 o                         
  -4  -4   4          2.25          4.08         2.95 o                         
  -3  -4   4        311.01        177.66        26.02 o                         
  -2  -4   4       1452.33       1067.80        62.69 o                         
  -1  -4   4         96.88         82.90        17.36 o                         
   0  -4   4       2424.16       1919.57        73.55 o                         
   1  -4   4         65.56         87.76         7.19 o                         
   2  -4   4        180.18        283.71        15.46 o                         
   3  -4   4          7.97         21.99         6.79 o                         
   4  -4   4       3361.56       3087.33        80.75 o                         
   5  -4   4       2054.27       2329.32       123.81 o                         
   6  -4   4         73.28         68.01        14.76 o                         
   7  -4   4          2.78         13.47        11.83 o                         
   8  -4   4        193.09        241.08        32.31 o                         
   9  -4   4        150.83        171.92        29.71 o                         
  10  -4   4        320.94        344.24        44.54 o                         
  11  -4   4        229.09        249.19        33.60 o                         
  12  -4   4          3.17         11.40         9.83 o                         
  13  -4   4          4.70         10.52         8.43 o                         
 -12  -3   4         13.40          9.20        13.91 o                         
 -11  -3   4         73.58         96.31        35.27 o                         
 -10  -3   4        145.42        135.31        38.14 o                         
  -9  -3   4         19.19         23.03        11.84 o                         
  -8  -3   4          4.50          0.00         2.65 o                         
  -7  -3   4         34.40         21.90         4.71 o                         
  -6  -3   4          3.33          0.00         7.48 o                         
  -5  -3   4        809.71        659.02        55.59 o                         
  -4  -3   4       1351.98       1004.69        63.34 o                         
  -3  -3   4        315.09        205.29        26.82 o                         
  -2  -3   4         13.65         14.31         7.00 o                         
  -1  -3   4       1563.56        665.95       479.33 o                         
   0  -3   4        140.52        106.38        10.44 o                         
   1  -3   4       3400.14       3695.23       106.32 o                         
   2  -3   4       6341.64       6608.82       205.89 o                         
   3  -3   4        114.23        136.77        15.95 o                         
   4  -3   4        858.27        919.37        75.14 o                         
   5  -3   4        470.83        450.32        36.36 o                         
   6  -3   4         36.61         35.32        17.75 o                         
   7  -3   4        911.47        927.96        60.89 o                         
   8  -3   4        323.17        374.42        41.84 o                         
   9  -3   4         81.26        115.91        25.63 o                         
  10  -3   4          0.28          5.67        10.76 o                         
  11  -3   4          7.02         22.82        11.52 o                         
  12  -3   4         35.90         40.00        14.75 o                         
  13  -3   4         21.01         29.88        16.06 o                         
 -12  -2   4         49.60         85.22        35.45 o                         
 -11  -2   4         10.67         20.53        11.43 o                         
 -10  -2   4        109.21        120.43        33.27 o                         
  -9  -2   4        131.11        117.10        28.68 o                         
  -8  -2   4        185.70        150.36        30.76 o                         
  -7  -2   4       1142.75       1195.37        83.87 o                         
  -6  -2   4       1740.65       1284.42       205.43 o                         
  -5  -2   4         17.91         22.26         6.13 o                         
  -4  -2   4        136.14        163.76        24.44 o                         
  -3  -2   4        384.02        438.26        38.16 o                         
  -2  -2   4          5.42          9.91         7.93 o                         
  -1  -2   4       8839.73       8893.95       149.32 o                         
   0  -2   4       8382.67       8217.21       101.37 o                         
   1  -2   4       6834.33       6254.78       106.20 o                         
   2  -2   4        294.63        284.22        20.01 o                         
   3  -2   4        149.88        105.73        13.88 o                         
   4  -2   4        229.59        337.05        50.43 o                         
   5  -2   4       2501.71       2663.95        88.02 o                         
   6  -2   4        756.84        888.94        77.86 o                         
   7  -2   4         83.08         54.38        24.40 o                         
   8  -2   4          0.11          7.61        11.06 o                         
   9  -2   4          1.44         17.29        16.10 o                         
  10  -2   4        101.96        130.82        36.57 o                         
  11  -2   4        292.12        337.46        63.64 o                         
  12  -2   4         27.41         34.38        16.89 o                         
 -13  -1   4          0.50          0.00         3.32 o                         
 -12  -1   4         44.67         66.99        28.46 o                         
 -11  -1   4         17.09         13.78         5.54 o                         
 -10  -1   4         81.00        108.62        23.18 o                         
  -9  -1   4        948.32       1026.45        88.48 o                         
  -8  -1   4         57.24         38.94        14.39 o                         
  -7  -1   4          9.24          2.04         4.89 o                         
  -6  -1   4          7.32          4.46         4.30 o                         
  -5  -1   4       1020.98        834.58       166.16 o                         
  -4  -1   4       2191.97       1658.99       401.13 o                         
  -3  -1   4       3024.80       3060.92        97.41 o                         
  -2  -1   4         10.53         21.94         5.98 o                         
  -1  -1   4        121.78        194.59        22.26 o                         
   0  -1   4       5277.69       4439.09        72.87 o                         
   1  -1   4       1296.91       1362.90        37.69 o                         
   2  -1   4       1183.12       1333.11       159.56 o                         
   3  -1   4         20.35         20.99         9.39 o                         
   4  -1   4        338.93        242.54        34.47 o                         
   5  -1   4         66.59         89.62        22.28 o                         
   6  -1   4        448.50        385.98        52.40 o                         
   7  -1   4          1.76          0.00         6.15 o                         
   8  -1   4         77.32         73.55        28.70 o                         
   9  -1   4        311.23        332.83        60.74 o                         
  10  -1   4         97.66         82.27        32.65 o                         
  11  -1   4          0.32          0.00        13.17 o                         
  12  -1   4          0.88          6.14         6.56 o                         
 -13   0   4         14.95          8.94         9.85 o                         
 -12   0   4        106.01        128.61        49.37 o                         
 -11   0   4        297.80        303.32        97.96 o                         
 -10   0   4        244.37        229.19        32.02 o                         
  -9   0   4        311.60        405.03        39.25 o                         
  -8   0   4         71.57         52.35        17.61 o                         
  -7   0   4          6.59          0.00         6.00 o                         
  -6   0   4       2278.58       2427.20       105.14 o                         
  -5   0   4       7685.05       6936.54       164.80 o                         
  -4   0   4          3.93         12.18         4.46 o                         
  -3   0   4         79.21         67.93         7.47 o                         
  -2   0   4       5403.72       4543.20       341.57 o                         
  -1   0   4         45.64         26.89         9.31 o                         
   0   0   4       1915.75       1454.21        60.49 o                         
   1   0   4       3067.23       1850.82      1066.19 o                         
   2   0   4        754.26        326.90       130.59 o                         
   3   0   4        323.86        157.67        26.04 o                         
   4   0   4        400.52        272.65        84.60 o                         
   5   0   4          2.27         17.55        13.05 o                         
   6   0   4        876.64        837.39        78.40 o                         
   7   0   4        613.71        638.99        74.43 o                         
   8   0   4        178.02        194.92        43.96 o                         
   9   0   4          4.37          4.39         6.36 o                         
  10   0   4          0.31          0.00         9.52 o                         
  11   0   4          5.74         21.61        17.64 o                         
  12   0   4         45.24         37.80        18.62 o                         
 -13   1   4         24.64          4.16         3.43 o                         
 -12   1   4         79.16         51.02        16.41 o                         
 -11   1   4         59.91         77.39        19.35 o                         
 -10   1   4          6.35         14.74         9.18 o                         
  -9   1   4       1777.21       1945.98       101.49 o                         
  -8   1   4          8.07         22.48        15.96 o                         
  -7   1   4        546.82        588.86        54.18 o                         
  -6   1   4         28.86         49.40        14.68 o                         
  -5   1   4        282.87        243.20        20.20 o                         
  -4   1   4       1689.29       1828.54        83.31 o                         
  -3   1   4       2397.45       1963.87        75.97 o                         
  -2   1   4       1789.45       1779.70        46.82 o                         
  -1   1   4        199.46        266.94        25.30 o                         
   0   1   4        607.99        589.82        40.50 o                         
   1   1   4       4499.90       4520.31       120.35 o                         
   2   1   4        263.83        358.29        35.79 o                         
   3   1   4        202.12        261.99        35.56 o                         
   4   1   4       5093.76       5326.42       176.56 o                         
   5   1   4       2230.60       2399.90       128.77 o                         
   6   1   4        465.04        481.52        62.61 o                         
   7   1   4        212.33        228.16        46.03 o                         
   8   1   4         36.82         34.89        23.20 o                         
   9   1   4         32.08         47.36        15.63 o                         
  10   1   4        247.80        265.42        58.00 o                         
  11   1   4        133.08        117.20        42.26 o                         
  12   1   4          7.07         10.74        12.07 o                         
 -13   2   4          0.37          0.00         1.46 o                         
 -12   2   4         95.10         73.20        19.22 o                         
 -11   2   4        290.36        280.38        56.63 o                         
 -10   2   4        847.04        960.98        63.14 o                         
  -9   2   4        316.61        316.41        33.73 o                         
  -8   2   4         87.74        116.58        15.80 o                         
  -7   2   4        104.24        112.30        14.33 o                         
  -6   2   4        311.14        290.88        16.94 o                         
  -5   2   4       1246.77       1223.88        73.58 o                         
  -4   2   4         78.88         67.16         7.86 o                         
  -3   2   4        531.45        565.15        22.98 o                         
  -1   2   4        425.58        430.29        20.38 o                         
   0   2   4         16.62         11.75         4.35 o                         
   1   2   4        617.93        600.64        26.75 o                         
   2   2   4       1387.55       1131.80       153.34 o                         
   3   2   4       1681.16       1908.28       101.23 o                         
   4   2   4         97.18        140.17        30.41 o                         
   5   2   4        904.57       1012.35        85.28 o                         
   6   2   4         59.65         41.81        19.07 o                         
   7   2   4         18.62         66.03        26.77 o                         
   8   2   4        707.57        785.02        62.73 o                         
   9   2   4        193.75        206.78        32.35 o                         
  10   2   4          2.65          6.94        12.60 o                         
  11   2   4          0.49          0.00         2.53 o                         
 -13   3   4         96.18         47.85        16.42 o                         
 -12   3   4        156.09        190.60        22.41 o                         
 -11   3   4          5.26          0.00         4.57 o                         
 -10   3   4          3.10          3.38         8.32 o                         
  -9   3   4         55.37         44.81        10.14 o                         
  -8   3   4         65.66         57.74        10.15 o                         
  -7   3   4        836.48        853.99        34.79 o                         
  -6   3   4       1373.74       1502.00        61.24 o                         
  -5   3   4         39.94         50.16         6.63 o                         
  -4   3   4        111.65        107.04         9.35 o                         
  -3   3   4        163.65        143.16        16.97 o                         
  -2   3   4        701.78        712.20        22.59 o                         
  -1   3   4       1899.61       1953.42        55.98 o                         
   0   3   4      19104.56      20120.98       715.00 o                         
   1   3   4       1102.09       1123.19       142.02 o                         
   2   3   4          0.20          2.67         7.46 o                         
   3   3   4         42.84         80.56        19.75 o                         
   4   3   4        230.83        291.90        32.17 o                         
   5   3   4       1669.95       1816.88        83.50 o                         
   6   3   4       1806.25       2090.23        96.49 o                         
   7   3   4        489.98        593.09        53.08 o                         
   8   3   4         18.99         17.54         4.73 o                         
   9   3   4         38.25         35.83        13.94 o                         
  10   3   4          1.94          0.99        13.07 o                         
  11   3   4         14.37         31.86        17.63 o                         
 -13   4   4         17.65         17.16         8.11 o                         
 -12   4   4          2.57          4.21         8.41 o                         
 -11   4   4         12.92         14.65         8.19 o                         
 -10   4   4         39.33         41.04        10.21 o                         
  -9   4   4        333.27        327.17        39.74 o                         
  -8   4   4        678.52        605.92        35.30 o                         
  -7   4   4        103.59         92.92         9.03 o                         
  -6   4   4         71.28        100.18         9.17 o                         
  -5   4   4          7.43          7.55         4.64 o                         
  -4   4   4        676.09        617.17        36.99 o                         
  -3   4   4       1467.22       1437.80        72.86 o                         
  -2   4   4       3185.87       3341.02        84.37 o                         
  -1   4   4        709.44        829.75        32.32 o                         
   0   4   4        119.66        135.06         9.89 o                         
   1   4   4        425.49        473.36        36.25 o                         
   2   4   4       1314.59       1282.43        59.99 o                         
   3   4   4        911.40        923.26        54.64 o                         
   4   4   4        920.97       1103.76        63.55 o                         
   5   4   4         37.49         45.15        14.28 o                         
   6   4   4        131.39        145.87        26.09 o                         
   7   4   4          0.25          0.00         3.52 o                         
   8   4   4         46.48         34.93        12.81 o                         
   9   4   4         66.66         58.26        27.15 o                         
  10   4   4          7.68         16.95        18.30 o                         
 -13   5   4         31.00         14.65         8.52 o                         
 -12   5   4        223.32        255.59        29.83 o                         
 -11   5   4        176.20        239.88        26.36 o                         
 -10   5   4        355.02        396.73        33.19 o                         
  -9   5   4          1.15          5.40         4.29 o                         
  -8   5   4          8.38         10.20         2.89 o                         
  -7   5   4        257.31        231.08        20.69 o                         
  -6   5   4        885.28        965.71        58.26 o                         
  -5   5   4       2943.29       2927.38       172.84 o                         
  -4   5   4       3538.54       3179.41        69.81 o                         
  -3   5   4         66.74         59.21         6.49 o                         
  -2   5   4       1754.72       1977.18        60.48 o                         
  -1   5   4        176.72        196.20        12.72 o                         
   0   5   4        660.25        759.65        29.04 o                         
   1   5   4       1506.75       1540.85       101.84 o                         
   2   5   4       1542.10       1733.31        72.48 o                         
   3   5   4         10.79         12.47         7.32 o                         
   4   5   4       1241.89       1183.26        68.34 o                         
   5   5   4          0.98          1.94         4.02 o                         
   6   5   4         53.92         76.48        18.61 o                         
   7   5   4         58.01         59.65        16.30 o                         
   8   5   4        109.28        103.61        34.43 o                         
   9   5   4          1.48          0.00        12.30 o                         
  10   5   4          2.15          0.00        11.76 o                         
 -13   6   4         43.84         40.96        12.83 o                         
 -12   6   4         44.15         47.63        12.31 o                         
 -11   6   4         20.08         15.61        13.28 o                         
 -10   6   4         14.90         24.84        18.36 o                         
  -9   6   4         25.87         17.39         4.46 o                         
  -8   6   4        749.00        662.75        65.03 o                         
  -7   6   4        862.02        821.71        64.57 o                         
  -6   6   4        945.73        868.36        93.54 o                         
  -5   6   4         72.02         46.53         9.02 o                         
  -4   6   4         21.82         19.70         3.65 o                         
  -3   6   4        186.62        171.94        25.11 o                         
  -2   6   4       3985.63       4092.03       105.69 o                         
  -1   6   4       1542.55       1466.70        37.84 o                         
   0   6   4       1021.58        969.06        35.34 o                         
   1   6   4          2.29         16.19         4.34 o                         
   2   6   4        397.36        446.51        38.29 o                         
   3   6   4        467.02        488.66        43.42 o                         
   4   6   4        382.69        424.96        42.75 o                         
   5   6   4        590.63        631.65        54.65 o                         
   6   6   4        149.87        164.08        28.01 o                         
   7   6   4          0.43          0.01         9.17 o                         
   8   6   4          8.57         25.07        14.25 o                         
   9   6   4          9.52         23.14        18.60 o                         
 -13   7   4          2.55          2.45         6.04 o                         
 -12   7   4         19.55         20.89        16.57 o                         
 -11   7   4         73.74         83.77        15.65 o                         
 -10   7   4         92.61        149.80        25.98 o                         
  -9   7   4        113.99        131.78        23.33 o                         
  -8   7   4        285.06        192.28        38.97 o                         
  -7   7   4         46.66         36.18        10.56 o                         
  -6   7   4          1.63          1.72         8.53 o                         
  -5   7   4        305.80        358.60        27.29 o                         
  -4   7   4       1081.84       1256.21        66.19 o                         
  -3   7   4       1897.15       1849.13        59.48 o                         
  -2   7   4        483.27        433.11        23.19 o                         
  -1   7   4          1.55          0.00         1.60 o                         
   0   7   4        349.05        256.28        23.09 o                         
   1   7   4          4.58          1.03         1.76 o                         
   2   7   4       1990.94       1835.42        87.81 o                         
   3   7   4        680.06        694.72        53.04 o                         
   4   7   4        778.68        826.22        60.98 o                         
   5   7   4         74.94         67.41        18.34 o                         
   6   7   4         18.47         37.13        14.75 o                         
   7   7   4         17.23         25.52        13.94 o                         
   8   7   4         36.01         15.87        12.03 o                         
 -12   8   4        117.67        140.56        29.25 o                         
 -11   8   4        152.28        195.02        45.14 o                         
 -10   8   4          5.88          0.00         1.38 o                         
  -9   8   4         59.21         57.43        23.97 o                         
  -8   8   4         21.40         23.15        14.64 o                         
  -7   8   4        206.95        230.84        29.04 o                         
  -6   8   4        332.18        359.88        29.35 o                         
  -5   8   4        211.02        254.69        24.60 o                         
  -4   8   4        138.43        159.23        18.63 o                         
  -3   8   4        154.44        164.18        15.50 o                         
  -2   8   4         14.32         14.44         4.33 o                         
  -1   8   4         68.80         47.13         9.86 o                         
   0   8   4        151.57         95.75        14.66 o                         
   1   8   4        323.10        208.44        23.46 o                         
   2   8   4         31.95         16.40        11.52 o                         
   3   8   4        198.39        167.93        51.89 o                         
   4   8   4          9.70         12.66        11.08 o                         
   5   8   4          4.36          8.40        11.72 o                         
   6   8   4         72.91         55.55        18.71 o                         
   7   8   4         46.38         25.27        19.49 o                         
 -12   9   4         21.14         33.99        20.60 o                         
 -11   9   4          1.28         13.20        11.69 o                         
 -10   9   4         22.80         19.65        14.41 o                         
  -9   9   4          3.37          5.11        13.42 o                         
  -8   9   4        200.33        208.97        41.15 o                         
  -7   9   4        176.23        193.21        22.71 o                         
  -6   9   4          7.83         17.09         6.63 o                         
  -5   9   4          5.30          4.22         2.10 o                         
  -4   9   4         43.20         52.60        10.90 o                         
  -3   9   4        184.91        185.70        22.62 o                         
  -2   9   4        562.74        455.15       154.88 o                         
  -1   9   4        231.67        189.26        65.23 o                         
   0   9   4         10.84         11.91         6.82 o                         
   1   9   4         15.40         17.14        10.55 o                         
   2   9   4         84.86         68.36        17.03 o                         
   3   9   4         27.17         39.20        24.16 o                         
   4   9   4         75.42         82.80        27.32 o                         
   5   9   4         71.94         47.10        28.89 o                         
   6   9   4          0.65          0.00         7.88 o                         
 -11  10   4        124.99        118.40        36.91 o                         
 -10  10   4        124.32        132.71        36.89 o                         
  -9  10   4         16.94          5.78         9.67 o                         
  -8  10   4          1.53          1.06         3.20 o                         
  -7  10   4          5.48         11.55         6.55 o                         
  -6  10   4         33.14         27.45         8.71 o                         
  -5  10   4        437.11        566.24        40.33 o                         
  -4  10   4        322.16        361.19        31.66 o                         
  -3  10   4        257.58        203.77        76.80 o                         
  -2  10   4         81.55         67.69        25.29 o                         
  -1  10   4         10.89         17.13        12.86 o                         
   0  10   4        103.38         85.19        31.97 o                         
   1  10   4        143.12        183.79        43.70 o                         
   2  10   4        144.70        152.47        39.49 o                         
   3  10   4         93.68         97.51        34.96 o                         
   4  10   4          7.29         21.31        18.06 o                         
   5  10   4          0.50          7.16        10.61 o                         
 -10  11   4          0.65          0.56         4.07 o                         
  -9  11   4          7.71          7.19         3.05 o                         
  -8  11   4         16.38         21.91         7.58 o                         
  -7  11   4        133.19        157.22        22.58 o                         
  -6  11   4        266.78        332.62        33.00 o                         
  -5  11   4         77.46         94.10        21.04 o                         
  -4  11   4         37.74         54.35        22.84 o                         
  -3  11   4          5.92         14.03        14.02 o                         
  -2  11   4         38.66         48.39        23.88 o                         
  -1  11   4        140.16        171.07        43.23 o                         
   0  11   4        139.80        172.59        43.30 o                         
   1  11   4         67.33         68.36        29.55 o                         
   2  11   4         10.46         11.93        15.89 o                         
   3  11   4         13.71         11.94        15.23 o                         
  -9  12   4         84.98        109.53        26.14 o                         
  -8  12   4         34.40         33.51        14.35 o                         
  -7  12   4          9.25          4.94         4.75 o                         
  -6  12   4          9.76         16.24         8.02 o                         
  -5  12   4          8.79          7.20         6.61 o                         
  -4  12   4         13.70          7.10         6.16 o                         
  -3  12   4         68.32        108.99        33.50 o                         
  -2  12   4        139.43        194.67        46.33 o                         
  -1  12   4         62.35         74.20        29.19 o                         
   0  12   4          5.75          4.83         7.88 o                         
   1  12   4         12.90         22.60        18.60 o                         
   2  12   4          1.84          3.24         3.71 o                         
  -7  13   4         24.36         13.98         9.77 o                         
  -6  13   4         86.45         62.92        18.91 o                         
  -5  13   4         64.91         71.51        28.79 o                         
  -4  13   4          7.47          5.29         4.36 o                         
  -3  13   4          0.59          0.00         8.30 o                         
  -2  13   4          4.00          5.03         9.16 o                         
  -1  13   4          0.31          0.00         4.13 o                         
   1 -15   5        106.52         68.85        30.56 o                         
   2 -15   5        107.48        114.08        39.96 o                         
   3 -15   5          1.24         26.97        23.35 o                         
   4 -15   5          0.19          3.32         6.76 o                         
   5 -15   5         19.47         18.40        17.20 o                         
   6 -15   5        132.28         92.18        26.04 o                         
  -2 -14   5         26.87          9.57         3.89 o                         
  -1 -14   5        105.95         88.80        33.87 o                         
   0 -14   5         37.79         45.93        24.30 o                         
   1 -14   5          0.26          5.04        11.65 o                         
   2 -14   5          9.92         21.24        17.95 o                         
   3 -14   5         91.21        147.56        45.55 o                         
   4 -14   5         35.77         23.12        16.34 o                         
   5 -14   5        117.00        135.17        30.31 o                         
   6 -14   5         61.32         61.76        22.18 o                         
   7 -14   5         15.04         19.80        14.09 o                         
   8 -14   5         13.78         10.72        17.75 o                         
  -4 -13   5         22.24         32.33        25.87 o                         
  -3 -13   5         11.52         10.78         9.34 o                         
  -2 -13   5          3.77          3.53         7.07 o                         
  -1 -13   5         32.48         23.33        10.37 o                         
   0 -13   5          6.80         10.09        11.36 o                         
   1 -13   5         47.51         53.20        25.87 o                         
   2 -13   5        154.63        161.51        43.03 o                         
   3 -13   5          4.18         13.63        18.54 o                         
   4 -13   5         16.74         15.29        14.11 o                         
   5 -13   5         42.00         33.31        12.10 o                         
   6 -13   5          8.80         16.60        11.75 o                         
   7 -13   5        224.95        203.30        36.37 o                         
   8 -13   5         18.41         29.45        22.37 o                         
   9 -13   5         58.95         65.67        25.11 o                         
  -5 -12   5         26.61         38.50        19.93 o                         
  -4 -12   5          1.66          3.39         9.97 o                         
  -3 -12   5          9.34          7.24        11.40 o                         
  -2 -12   5         10.73          6.64         8.90 o                         
  -1 -12   5        299.91        303.05        42.08 o                         
   0 -12   5        518.30        560.97        52.74 o                         
   1 -12   5        137.86        142.57        37.52 o                         
   2 -12   5         65.89         77.30        27.24 o                         
   3 -12   5         50.07         52.59        26.03 o                         
   4 -12   5          0.87          8.07         5.43 o                         
   5 -12   5        125.31        140.43        26.70 o                         
   6 -12   5        683.20        612.75        58.49 o                         
   7 -12   5          4.09          2.99        29.70 o                         
   8 -12   5         48.51         49.71        20.26 o                         
   9 -12   5          0.60          3.44        10.50 o                         
  10 -12   5          4.42         13.72         9.65 o                         
  -6 -11   5          7.71          3.74         4.73 o                         
  -5 -11   5         87.31         77.27        23.68 o                         
  -4 -11   5         73.17         69.71        20.55 o                         
  -3 -11   5        283.77        336.09        43.08 o                         
  -2 -11   5         89.18        102.11        24.12 o                         
  -1 -11   5          1.60          0.31         6.25 o                         
   0 -11   5         46.92         44.87        12.90 o                         
   1 -11   5         33.55         23.39         5.70 o                         
   2 -11   5        626.19        612.47        59.69 o                         
   3 -11   5       1165.16       1151.43        72.62 o                         
   4 -11   5        576.23        584.64        52.78 o                         
   5 -11   5          8.72         16.13        11.49 o                         
   6 -11   5         45.78         51.23        13.95 o                         
   7 -11   5         46.62         62.73        16.12 o                         
   8 -11   5         13.34         27.46        13.87 o                         
   9 -11   5        176.77        169.50        33.56 o                         
  10 -11   5        170.46        198.03        38.47 o                         
  11 -11   5          1.53          0.00        17.92 o                         
  -7 -10   5          3.87          0.00         8.93 o                         
  -6 -10   5         72.39         88.29        32.19 o                         
  -5 -10   5        174.16        213.73        34.12 o                         
  -4 -10   5        259.47        264.79        36.79 o                         
  -3 -10   5          2.31          8.03        11.53 o                         
  -2 -10   5        229.04        273.49        36.22 o                         
  -1 -10   5        206.75        189.29        29.51 o                         
   0 -10   5        489.59        506.46        59.79 o                         
   1 -10   5        940.43        758.25       153.91 o                         
   2 -10   5       1585.03       1049.49        52.32 o                         
   3 -10   5        117.88        108.05        13.82 o                         
   4 -10   5        472.44        442.53        31.69 o                         
   5 -10   5          6.23         15.87         5.77 o                         
   6 -10   5         64.18         86.22        16.59 o                         
   7 -10   5        512.37        532.00        42.86 o                         
   8 -10   5        463.85        510.93        54.49 o                         
   9 -10   5         83.50         84.42        37.18 o                         
  10 -10   5          5.22          3.13         9.62 o                         
  11 -10   5          2.60         11.12        13.88 o                         
  12 -10   5         26.47         20.33        18.42 o                         
  -8  -9   5         33.47         41.70        28.43 o                         
  -7  -9   5         68.14         74.15        24.89 o                         
  -6  -9   5        106.91         97.90        28.82 o                         
  -5  -9   5         28.62         20.60         7.18 o                         
  -4  -9   5         62.39         58.03        14.49 o                         
  -3  -9   5        105.97        128.18        23.38 o                         
  -2  -9   5        343.97        380.96        39.59 o                         
  -1  -9   5        699.70        614.00        64.52 o                         
   0  -9   5        340.59        366.24        47.52 o                         
   1  -9   5        574.30        486.42        39.19 o                         
   2  -9   5         58.33         55.92         8.52 o                         
   3  -9   5          3.36          4.00         2.71 o                         
   4  -9   5        521.72        499.71        36.03 o                         
   5  -9   5         10.44         11.61         5.56 o                         
   6  -9   5       1763.44       1687.44        70.16 o                         
   7  -9   5        239.04        224.49        26.09 o                         
   8  -9   5         85.02         68.34        19.82 o                         
   9  -9   5          9.04         17.75        11.40 o                         
  10  -9   5         10.23         15.81        11.31 o                         
  11  -9   5         86.51         96.54        41.76 o                         
  12  -9   5        157.09        128.05        47.75 o                         
  -9  -8   5        100.00         99.85        36.59 o                         
  -8  -8   5         86.96         69.39        28.91 o                         
  -7  -8   5          6.28          9.70         6.94 o                         
  -6  -8   5          0.69          0.00        16.34 o                         
  -5  -8   5        160.41        157.74        35.71 o                         
  -4  -8   5       1043.71       1097.29        95.60 o                         
  -3  -8   5       1395.49       1428.97       151.78 o                         
  -2  -8   5        661.06        647.84        63.43 o                         
  -1  -8   5         48.79         49.37        18.43 o                         
   0  -8   5         40.79         53.98        15.95 o                         
   1  -8   5        635.65        622.79        41.35 o                         
   2  -8   5        690.07        768.11        31.63 o                         
   3  -8   5        136.86        101.45        10.41 o                         
   4  -8   5          6.49          7.98         4.29 o                         
   5  -8   5        931.53        894.90        39.05 o                         
   6  -8   5        260.83        258.13        22.57 o                         
   7  -8   5        316.06        359.20        39.31 o                         
   8  -8   5          6.86          9.61         8.52 o                         
   9  -8   5        139.17        141.55        28.17 o                         
  10  -8   5         24.07         14.82        13.25 o                         
  11  -8   5         17.79         21.78        13.14 o                         
  12  -8   5         35.98         27.57        16.15 o                         
 -10  -7   5         18.31         21.89        16.33 o                         
  -9  -7   5          0.16          0.00         6.65 o                         
  -8  -7   5          2.25          2.45         2.18 o                         
  -7  -7   5        214.59        160.04        38.01 o                         
  -6  -7   5        599.78        581.10        71.86 o                         
  -5  -7   5        748.71        689.45        71.43 o                         
  -4  -7   5        229.37        206.79        35.45 o                         
  -3  -7   5        247.82        208.43        33.29 o                         
  -2  -7   5        318.19        260.70        36.90 o                         
  -1  -7   5        803.62        756.67        61.54 o                         
   0  -7   5       1811.81       1787.83        91.57 o                         
   1  -7   5       2538.12       2534.14        63.16 o                         
   2  -7   5        957.13       1092.15        32.41 o                         
   3  -7   5       1138.44       1207.71        40.98 o                         
   4  -7   5        253.37        220.87        17.89 o                         
   5  -7   5         60.79         48.10         9.16 o                         
   6  -7   5       1602.70       1529.27       105.24 o                         
   7  -7   5       1628.07       1610.69       118.69 o                         
   8  -7   5         12.21         21.06        16.91 o                         
   9  -7   5          1.49         15.09        16.17 o                         
  10  -7   5         12.15         22.92        20.78 o                         
  11  -7   5        275.22        239.26        39.42 o                         
  12  -7   5        304.60        256.16        40.30 o                         
 -10  -6   5         13.13         20.46        20.33 o                         
  -9  -6   5         74.90         57.08        24.74 o                         
  -8  -6   5        435.92        422.92        63.97 o                         
  -7  -6   5        274.82        291.20        49.39 o                         
  -6  -6   5         35.93         22.79         9.69 o                         
  -5  -6   5          3.18          0.00        13.18 o                         
  -4  -6   5        117.12         87.68        21.10 o                         
  -3  -6   5       1486.87       1164.37        78.63 o                         
  -2  -6   5       3206.65       2896.06       120.00 o                         
  -1  -6   5       1094.24       1120.92        70.23 o                         
   0  -6   5        235.31        249.36        31.32 o                         
   1  -6   5        346.25        290.83        17.82 o                         
   2  -6   5          6.79          7.52         2.31 o                         
   3  -6   5        244.88        246.95        17.64 o                         
   4  -6   5       1399.92       1535.41        46.54 o                         
   5  -6   5       1161.53       1100.38        89.59 o                         
   6  -6   5       1030.84       1188.09        89.05 o                         
   7  -6   5        283.60        271.31        47.99 o                         
   8  -6   5        103.68         77.39        24.01 o                         
   9  -6   5        256.44        263.01        35.84 o                         
  10  -6   5        330.17        298.57        51.90 o                         
  11  -6   5        178.28        161.98        52.25 o                         
  12  -6   5         29.87         11.55        12.75 o                         
  13  -6   5          0.55          1.78         7.35 o                         
 -11  -5   5        135.97        151.84        45.36 o                         
 -10  -5   5         67.38         94.27        32.27 o                         
  -9  -5   5         76.52         98.41        30.28 o                         
  -8  -5   5          1.63          0.00        13.61 o                         
  -7  -5   5         79.50         66.44        20.22 o                         
  -6  -5   5         63.07         50.13        18.76 o                         
  -5  -5   5       1261.68       1030.09        76.56 o                         
  -4  -5   5       2010.46       1636.48        92.90 o                         
  -3  -5   5        269.05        250.11        34.82 o                         
  -2  -5   5         30.84         36.96        12.71 o                         
  -1  -5   5        809.56        931.50        60.57 o                         
   0  -5   5        511.59        441.77        39.23 o                         
   1  -5   5       5976.19       6347.49        69.93 o                         
   2  -5   5      11416.99      11862.71       266.11 o                         
   3  -5   5       2419.33       2569.13        76.26 o                         
   4  -5   5         93.77         82.02        14.26 o                         
   5  -5   5        282.57        254.41        35.67 o                         
   6  -5   5         27.45         32.48        10.01 o                         
   7  -5   5       1937.00       2081.48        90.44 o                         
   8  -5   5       1230.52       1341.00        76.93 o                         
   9  -5   5        470.26        408.30        49.85 o                         
  10  -5   5         14.98          4.19         8.01 o                         
  11  -5   5          4.04          0.18         8.48 o                         
  12  -5   5          0.40          0.00        10.64 o                         
  13  -5   5         72.57         61.59        20.69 o                         
 -11  -4   5          8.34          6.62         8.74 o                         
 -10  -4   5          6.38          0.00         4.28 o                         
  -9  -4   5          7.89          5.80        10.91 o                         
  -8  -4   5          2.70          7.47         3.95 o                         
  -7  -4   5        751.70        754.06        71.24 o                         
  -6  -4   5         21.51         22.83         3.97 o                         
  -5  -4   5          4.90          0.00         8.32 o                         
  -4  -4   5        123.48        160.32        27.33 o                         
  -3  -4   5        523.97        454.96        43.79 o                         
  -2  -4   5        100.57        128.75        37.67 o                         
  -1  -4   5        580.62        489.13        41.19 o                         
   0  -4   5         81.00         54.36         8.46 o                         
   1  -4   5       2498.16       2296.37        41.82 o                         
   2  -4   5         14.69          6.10         3.44 o                         
   3  -4   5        385.72        405.75        28.46 o                         
   4  -4   5         19.81         37.79        11.57 o                         
   5  -4   5        651.87        557.19        39.37 o                         
   6  -4   5        711.48        701.26        51.61 o                         
   7  -4   5       1178.79       1109.42        67.06 o                         
   8  -4   5         29.96         42.18        19.22 o                         
   9  -4   5          0.32          4.00         7.04 o                         
  10  -4   5         52.22         37.64        14.54 o                         
  11  -4   5        184.46        194.08        36.00 o                         
  12  -4   5        117.58        113.52        27.73 o                         
 -12  -3   5          3.31         18.49        18.27 o                         
 -11  -3   5          6.02          6.16         5.38 o                         
 -10  -3   5         35.17         57.69        23.12 o                         
  -9  -3   5        372.65        392.40        58.72 o                         
  -8  -3   5        676.55        582.87        64.91 o                         
  -7  -3   5          7.40          5.72         6.15 o                         
  -6  -3   5         22.91         18.61         8.56 o                         
  -5  -3   5          8.36         14.47         8.10 o                         
  -4  -3   5        311.47        421.85        42.70 o                         
  -3  -3   5       5483.12       4275.83       129.60 o                         
  -2  -3   5       1975.72        809.43       498.49 o                         
  -1  -3   5       1370.16       1324.52        63.83 o                         
   0  -3   5        121.57        217.16        17.02 o                         
   1  -3   5       4354.24       4602.62        68.03 o                         
   2  -3   5       1783.85       1778.03        44.10 o                         
   3  -3   5       1309.84       1129.75        47.12 o                         
   4  -3   5        864.93        849.12        46.91 o                         
   5  -3   5        172.05        174.82        22.72 o                         
   6  -3   5          5.46          0.00         8.50 o                         
   7  -3   5        181.74        197.38        29.40 o                         
   8  -3   5        288.36        290.85        38.15 o                         
   9  -3   5        177.89        247.10        37.23 o                         
  10  -3   5        126.33        128.38        30.36 o                         
  11  -3   5         22.06         22.37        14.67 o                         
  12  -3   5          1.41          0.00         9.29 o                         
 -12  -2   5         96.48        139.82        42.96 o                         
 -11  -2   5         96.45         94.21        22.71 o                         
 -10  -2   5          4.03          5.11         0.99 o                         
  -9  -2   5         47.70         37.75        19.31 o                         
  -8  -2   5        396.61        337.59        48.62 o                         
  -7  -2   5       1063.95       1060.03        79.91 o                         
  -6  -2   5       1130.72        764.08       166.85 o                         
  -5  -2   5       3135.31       2324.70       102.85 o                         
  -4  -2   5        392.61        361.17        39.15 o                         
  -3  -2   5        260.41        227.45        28.29 o                         
  -2  -2   5        376.59        450.65        37.59 o                         
  -1  -2   5       3266.83       2773.26        93.38 o                         
   0  -2   5       2285.34       2260.12        58.05 o                         
   1  -2   5       6619.49       6207.75        97.39 o                         
   2  -2   5       1239.74       1120.76        42.60 o                         
   3  -2   5          4.85          0.40         4.59 o                         
   4  -2   5         94.13        109.20        32.80 o                         
   5  -2   5          1.51          2.92        11.95 o                         
   6  -2   5       2894.23       2935.65       102.27 o                         
   7  -2   5       1105.24       1063.37        94.47 o                         
   8  -2   5        176.88        203.69        47.25 o                         
   9  -2   5        116.33        116.12        37.52 o                         
  10  -2   5         42.67         42.13        22.49 o                         
  11  -2   5         20.97         32.82        30.20 o                         
  12  -2   5        115.34        127.02        32.45 o                         
 -13  -1   5         31.15          9.74        12.48 o                         
 -12  -1   5         28.34         18.48        10.15 o                         
 -11  -1   5         17.54         18.37        10.46 o                         
 -10  -1   5         73.52         52.99        23.46 o                         
  -9  -1   5        130.18        117.11        29.53 o                         
  -8  -1   5         89.20         88.92        23.71 o                         
  -7  -1   5        671.94        605.23        58.77 o                         
  -6  -1   5        215.55        161.06        46.08 o                         
  -5  -1   5        108.55         57.63        22.22 o                         
  -4  -1   5        782.16        821.43        54.84 o                         
  -3  -1   5         40.19         65.18        15.09 o                         
  -2  -1   5        564.53        585.86        43.43 o                         
  -1  -1   5         66.99         88.73        16.95 o                         
   0  -1   5       2517.05       2680.83        90.28 o                         
   1  -1   5         87.68        120.31        12.21 o                         
   2  -1   5       4188.46       4993.74       799.24 o                         
   3  -1   5        139.81        186.58        27.30 o                         
   4  -1   5        579.45        583.23        54.24 o                         
   5  -1   5        871.94        935.76        78.25 o                         
   6  -1   5        630.15        699.44        73.25 o                         
   7  -1   5          9.17         17.88        14.33 o                         
   8  -1   5          2.69          4.33         7.10 o                         
   9  -1   5         14.90         20.42        16.25 o                         
  10  -1   5        358.18        448.52        76.73 o                         
  11  -1   5        289.94        273.46        63.60 o                         
  12  -1   5         88.67         83.12        28.47 o                         
 -13   0   5         10.99          7.30        11.61 o                         
 -12   0   5         33.10         22.23        11.81 o                         
 -11   0   5        201.89        204.23        31.67 o                         
 -10   0   5        694.94        713.30        55.81 o                         
  -9   0   5          3.42          6.97         9.58 o                         
  -8   0   5         46.19         58.29        19.77 o                         
  -7   0   5          0.93          2.52         7.48 o                         
  -6   0   5        747.79        699.66        57.40 o                         
  -5   0   5       2526.02       2347.52        75.11 o                         
  -4   0   5       3452.02       2967.45       215.99 o                         
  -3   0   5         13.21         11.54         7.88 o                         
  -2   0   5        535.78        745.69        31.04 o                         
  -1   0   5       4594.23       4379.29       110.94 o                         
   0   0   5        596.17        517.02        40.24 o                         
   1   0   5        277.89        193.56        25.69 o                         
   2   0   5       5929.90       4740.64      1290.44 o                         
   3   0   5       1143.04        955.32        64.54 o                         
   4   0   5          3.24          4.91         9.58 o                         
   5   0   5        238.53        132.77        64.20 o                         
   6   0   5        278.82        247.09        44.77 o                         
   7   0   5         67.08         85.11        29.93 o                         
   8   0   5        535.65        546.93        76.05 o                         
   9   0   5        223.11        278.28        56.92 o                         
  10   0   5         60.77         77.90        30.85 o                         
  11   0   5          0.14          2.92         9.47 o                         
  12   0   5          0.18          0.00        10.34 o                         
 -13   1   5         46.39         20.06        10.48 o                         
 -12   1   5        136.20        121.15        26.04 o                         
 -11   1   5        145.75        169.07        28.93 o                         
 -10   1   5         37.39         35.73        12.76 o                         
  -9   1   5        399.83        391.33        38.10 o                         
  -8   1   5         63.13         48.19        12.39 o                         
  -7   1   5        582.19        641.75        37.27 o                         
  -6   1   5       2253.45       2157.11        65.04 o                         
  -5   1   5         92.55         59.78        11.26 o                         
  -4   1   5        799.57        815.88        54.12 o                         
  -3   1   5       1599.29       1593.73        74.34 o                         
  -2   1   5        251.78        258.30        17.42 o                         
  -1   1   5       5362.06       5001.91       398.89 o                         
   0   1   5      15449.13      16990.23       240.57 o                         
   1   1   5        274.68        291.33        32.35 o                         
   2   1   5        287.19        264.26        95.88 o                         
   3   1   5       1282.65       1381.94        82.97 o                         
   4   1   5        211.23        332.61        45.30 o                         
   5   1   5       1054.60       1109.31        87.79 o                         
   6   1   5       3131.39       3556.85       169.49 o                         
   7   1   5         16.04         46.51        25.82 o                         
   8   1   5          9.89          8.62         2.29 o                         
   9   1   5         37.08         69.99        22.00 o                         
  10   1   5          2.90         16.66        19.72 o                         
  11   1   5         34.36         33.80        21.84 o                         
 -13   2   5         23.33          7.31         6.17 o                         
 -12   2   5         20.34         21.15         8.47 o                         
 -11   2   5          0.38          0.39         2.29 o                         
 -10   2   5        420.97        430.09        50.33 o                         
  -9   2   5         26.30         33.88         8.88 o                         
  -8   2   5        182.99        188.27        19.24 o                         
  -7   2   5          5.63          3.39         2.33 o                         
  -6   2   5        230.40        206.25        21.48 o                         
  -5   2   5          9.82          2.06         2.11 o                         
  -4   2   5        149.34        219.40        16.30 o                         
  -3   2   5        717.20        616.19        30.02 o                         
  -2   2   5       1192.66       1238.66        58.86 o                         
  -1   2   5       1836.69       2043.60        41.17 o                         
   0   2   5         78.70        148.31        13.76 o                         
   1   2   5       1770.49       1575.89       401.54 o                         
   2   2   5        881.89       1008.50        75.78 o                         
   3   2   5        769.98        958.41        74.45 o                         
   4   2   5       3865.97       4609.06       176.87 o                         
   5   2   5       1658.00       1775.34       117.50 o                         
   6   2   5        225.15        227.66        43.50 o                         
   7   2   5         80.46         86.74        31.99 o                         
   8   2   5          2.13         10.36        15.89 o                         
   9   2   5         44.09         67.06        19.78 o                         
  10   2   5        176.31        241.77        57.89 o                         
  11   2   5         87.70        100.69        39.88 o                         
 -13   3   5          2.52          9.20        28.70 o                         
 -12   3   5         65.18         45.47        11.90 o                         
 -11   3   5        176.01        162.59        31.28 o                         
 -10   3   5        190.71        198.10        19.73 o                         
  -9   3   5         35.73         62.25        11.73 o                         
  -8   3   5          3.09          3.29         2.93 o                         
  -7   3   5          0.24          0.83         2.70 o                         
  -6   3   5        658.75        708.56        26.26 o                         
  -5   3   5        381.62        349.72        18.99 o                         
  -4   3   5       1573.61       1616.51        43.47 o                         
  -3   3   5          1.89          5.04         4.42 o                         
  -2   3   5         13.24         13.27         3.68 o                         
  -1   3   5         47.81         56.12         7.96 o                         
   0   3   5       6000.60       6748.04       524.41 o                         
   1   3   5        336.16        283.84        15.22 o                         
   2   3   5       1237.50       1147.51       210.87 o                         
   3   3   5          3.78          1.71         2.35 o                         
   4   3   5        733.12        696.91        70.32 o                         
   5   3   5        833.91        942.44        63.17 o                         
   6   3   5        105.15        188.29        39.20 o                         
   7   3   5        155.55        190.27        31.95 o                         
   8   3   5         83.48        127.42        26.41 o                         
   9   3   5          1.32          0.31         2.47 o                         
  10   3   5          1.70          4.89         2.24 o                         
 -13   4   5         71.81         32.03        12.84 o                         
 -12   4   5        109.46        124.84        34.09 o                         
 -11   4   5          0.27          1.25         2.18 o                         
 -10   4   5          9.68         10.23         5.28 o                         
  -9   4   5          1.07          0.28         2.37 o                         
  -8   4   5        461.51        411.46        38.74 o                         
  -7   4   5       1577.49       1549.91        45.76 o                         
  -6   4   5       1358.71       1390.85        42.71 o                         
  -5   4   5        632.17        576.84        29.36 o                         
  -4   4   5         46.90         38.07         8.70 o                         
  -3   4   5        184.13        140.16        11.29 o                         
  -2   4   5       1009.88       1121.55        36.08 o                         
  -1   4   5       5868.98       5595.21       111.16 o                         
   0   4   5       2171.69       2088.66        36.67 o                         
   1   4   5        135.44        141.53        18.13 o                         
   2   4   5         18.98         30.22        11.39 o                         
   3   4   5        374.01        366.51        36.08 o                         
   4   4   5        430.04        405.62        39.65 o                         
   5   4   5          3.82         26.16        13.94 o                         
   6   4   5        185.16        230.55        33.47 o                         
   7   4   5          1.79          0.53        12.23 o                         
   8   4   5         16.02          9.84         4.87 o                         
   9   4   5          0.93          0.00         5.14 o                         
  10   4   5          1.90          5.24         4.66 o                         
 -13   5   5          6.26          4.86         6.16 o                         
 -12   5   5          0.54          0.00         5.07 o                         
 -11   5   5         76.56         73.25        13.84 o                         
 -10   5   5        229.16        270.06        26.87 o                         
  -9   5   5        455.17        437.90        31.03 o                         
  -8   5   5        442.24        343.48        35.23 o                         
  -7   5   5          2.05          1.08         1.53 o                         
  -6   5   5         21.45         29.30         7.73 o                         
  -5   5   5        282.74        325.04        39.45 o                         
  -4   5   5       1540.84       1725.29       104.31 o                         
  -3   5   5       1420.92       1420.40        46.67 o                         
  -2   5   5        198.32        207.48        14.02 o                         
  -1   5   5        365.24        355.58        22.27 o                         
   0   5   5          1.61          2.17         2.35 o                         
   1   5   5         79.18         87.97        16.22 o                         
   2   5   5        509.45        491.45        39.82 o                         
   3   5   5        949.81       1025.07        61.36 o                         
   4   5   5        247.68        250.52        32.45 o                         
   5   5   5        177.25        200.27        30.64 o                         
   6   5   5         32.12         27.96        11.87 o                         
   7   5   5         16.09         15.44         6.97 o                         
   8   5   5        201.72        200.31        34.40 o                         
   9   5   5         29.82         41.51        21.65 o                         
 -13   6   5         13.05         14.36         3.24 o                         
 -12   6   5        149.49        178.51        24.28 o                         
 -11   6   5        161.77        188.08        23.50 o                         
 -10   6   5        110.79        105.74        15.21 o                         
  -9   6   5          0.83          0.00         6.97 o                         
  -8   6   5          7.77          0.00         7.72 o                         
  -7   6   5        272.12        298.59        29.23 o                         
  -6   6   5       2262.88       2281.39       113.11 o                         
  -5   6   5       3526.51       3369.40       527.49 o                         
  -4   6   5        318.03        289.81        34.74 o                         
  -3   6   5        256.07        248.20        21.53 o                         
  -2   6   5        372.35        410.57        33.87 o                         
  -1   6   5         60.69         72.31         8.15 o                         
   0   6   5       1538.14       1379.31        47.02 o                         
   1   6   5       2453.44       2156.40       150.31 o                         
   2   6   5        378.54        342.95        45.40 o                         
   3   6   5          3.79          2.38         8.91 o                         
   4   6   5          1.21          5.47         6.02 o                         
   5   6   5          0.46          0.00         7.81 o                         
   6   6   5         98.85        106.42        23.35 o                         
   7   6   5        311.32        335.81        44.62 o                         
   8   6   5         21.36          3.50         9.70 o                         
 -12   7   5         32.93         21.43        12.42 o                         
 -11   7   5         27.70         13.83         5.76 o                         
 -10   7   5          2.58         16.90        17.41 o                         
  -9   7   5         69.21         97.71        30.43 o                         
  -8   7   5        597.59        549.50       145.61 o                         
  -7   7   5        356.39        369.52        35.26 o                         
  -6   7   5        335.22        362.46        35.26 o                         
  -5   7   5         81.30         84.09        14.06 o                         
  -4   7   5        193.16        178.99        30.40 o                         
  -3   7   5         17.53         24.37         9.15 o                         
  -2   7   5        626.83        595.47        42.49 o                         
  -1   7   5       1284.76        783.68       213.49 o                         
   0   7   5        720.65        493.00        90.18 o                         
   1   7   5         37.90         24.74         5.96 o                         
   2   7   5         53.75         45.59         9.09 o                         
   3   7   5         12.09         15.66         4.47 o                         
   4   7   5        131.27        128.94        23.94 o                         
   5   7   5        492.85        449.70        48.71 o                         
   6   7   5        117.45        116.45        24.41 o                         
   7   7   5          7.42         13.20         9.91 o                         
   8   7   5          1.72          1.32         6.17 o                         
 -12   8   5         21.51         27.54        18.93 o                         
 -11   8   5        116.24        140.34        38.17 o                         
 -10   8   5         42.58         56.19        24.94 o                         
  -9   8   5         25.16         34.91        20.56 o                         
  -8   8   5          8.42          6.68         6.16 o                         
  -7   8   5         14.33         17.60         7.62 o                         
  -6   8   5         32.45         34.66         9.94 o                         
  -5   8   5        228.25        266.88        24.83 o                         
  -4   8   5         10.51          8.54         4.83 o                         
  -3   8   5         34.96         36.48         9.48 o                         
  -2   8   5          1.33          3.71         3.59 o                         
  -1   8   5         82.01         81.93        16.63 o                         
   0   8   5         76.97         66.37        14.54 o                         
   1   8   5         46.20         45.24        11.47 o                         
   2   8   5          3.15          0.00         6.92 o                         
   3   8   5        137.56        109.88        37.93 o                         
   4   8   5        128.78        107.03        41.17 o                         
   5   8   5         47.89         41.55        33.56 o                         
   6   8   5         25.76         25.44        28.23 o                         
   7   8   5          7.93          7.58        17.64 o                         
 -11   9   5         89.76        103.77        33.62 o                         
 -10   9   5          3.76          0.00         7.40 o                         
  -9   9   5         45.25         42.70        21.38 o                         
  -8   9   5          0.65          2.08         2.56 o                         
  -7   9   5        220.99        245.05        42.38 o                         
  -6   9   5        751.01        891.10        49.11 o                         
  -5   9   5        333.29        391.79        32.16 o                         
  -4   9   5         15.75         12.52         5.61 o                         
  -3   9   5          0.02          0.15         5.52 o                         
  -2   9   5        135.34         94.77        18.95 o                         
  -1   9   5        419.92        451.08        62.21 o                         
   0   9   5        461.62        522.32        68.66 o                         
   1   9   5         89.06        110.05        33.59 o                         
   2   9   5          5.48          0.00         4.02 o                         
   3   9   5          5.49         12.81        13.85 o                         
   4   9   5         72.52         47.21        27.24 o                         
   5   9   5        132.98         58.36        42.14 o                         
 -11  10   5          6.01          4.59         8.18 o                         
 -10  10   5         24.12         26.74        12.17 o                         
  -9  10   5        103.66        165.97        30.60 o                         
  -8  10   5        253.78        345.30        54.13 o                         
  -7  10   5         25.64         27.02         8.51 o                         
  -6  10   5         40.26         33.94         9.73 o                         
  -5  10   5         17.11         19.01         5.71 o                         
  -4  10   5         34.44         33.79         9.66 o                         
  -3  10   5        387.15        446.17        43.60 o                         
  -2  10   5        371.74        448.16        64.30 o                         
  -1  10   5        179.62        210.02        43.84 o                         
   0  10   5         32.62         24.25        13.97 o                         
   1  10   5          8.43          3.54         9.85 o                         
   2  10   5         34.84         52.18        25.11 o                         
   3  10   5         95.64         84.34        30.90 o                         
   4  10   5        153.60        179.51        48.94 o                         
 -10  11   5         65.30         67.05        21.25 o                         
  -9  11   5          1.32          8.21         8.56 o                         
  -8  11   5         67.86         66.82        26.79 o                         
  -7  11   5          8.03          3.30         5.83 o                         
  -6  11   5         57.32         90.98        17.09 o                         
  -5  11   5        253.47        313.80        31.69 o                         
  -4  11   5        145.55        229.06        46.68 o                         
  -3  11   5          2.39          9.02         9.14 o                         
  -2  11   5         12.88         14.90        13.15 o                         
  -1  11   5          2.63          9.16        10.13 o                         
   0  11   5         35.88         36.16        20.44 o                         
   1  11   5        100.30        132.05        40.63 o                         
   2  11   5         55.74         49.40        25.69 o                         
   3  11   5          5.41         10.29        15.30 o                         
  -8  12   5         33.73         24.60         8.87 o                         
  -7  12   5         75.00         66.41        23.60 o                         
  -6  12   5         57.63         56.41        17.34 o                         
  -5  12   5          0.65          1.04         5.68 o                         
  -4  12   5         12.01         12.72        10.76 o                         
  -3  12   5          4.45         14.63        13.48 o                         
  -2  12   5         12.90         14.05        12.09 o                         
  -1  12   5        128.92        176.16        45.50 o                         
   0  12   5         81.69         97.23        35.03 o                         
   1  12   5          2.06          0.00         7.91 o                         
  -5  13   5         43.92         30.41        16.42 o                         
  -4  13   5         47.35         48.20        22.05 o                         
  -3  13   5          7.01         11.76        10.29 o                         
   1 -15   6         18.28         23.16        20.03 o                         
   2 -15   6        223.34        201.33        54.28 o                         
   3 -15   6        174.73        178.08        51.32 o                         
   4 -15   6         10.92         17.76        10.56 o                         
   5 -15   6          1.24          0.00        11.86 o                         
  -2 -14   6          0.97          2.39         7.20 o                         
  -1 -14   6         47.86         50.44        22.69 o                         
   0 -14   6         60.26         77.29        31.24 o                         
   1 -14   6         19.95         20.39        10.61 o                         
   2 -14   6          2.23          0.00         8.24 o                         
   3 -14   6         14.79         41.50        25.32 o                         
   4 -14   6          0.39          0.00        10.71 o                         
   5 -14   6          9.62         11.54         9.25 o                         
   6 -14   6         70.72         46.84        19.17 o                         
   7 -14   6         17.03         30.12        17.07 o                         
   8 -14   6         18.33         16.50        13.05 o                         
  -4 -13   6          5.80          0.00        10.93 o                         
  -3 -13   6         42.31         53.19        27.92 o                         
  -2 -13   6        120.57        114.77        38.69 o                         
  -1 -13   6         22.49         21.22        10.06 o                         
   0 -13   6          2.11          0.00        10.32 o                         
   1 -13   6        125.96        126.28        38.23 o                         
   2 -13   6         25.56         19.35        16.08 o                         
   3 -13   6         29.55         37.19        22.55 o                         
   4 -13   6        155.75        200.12        48.66 o                         
   5 -13   6         72.18         82.27        20.96 o                         
   6 -13   6         13.17         20.60        13.15 o                         
   7 -13   6        154.78        153.33        31.94 o                         
   8 -13   6         13.97         13.58        19.24 o                         
   9 -13   6         67.67         89.01        27.89 o                         
  -5 -12   6        175.89        208.82        55.96 o                         
  -4 -12   6         52.72         37.52        20.97 o                         
  -3 -12   6          4.44          8.18        13.48 o                         
  -2 -12   6        108.31         97.04        32.71 o                         
  -1 -12   6          0.45          2.61         6.16 o                         
   0 -12   6        228.17        225.74        33.40 o                         
   1 -12   6        631.24        549.54        50.23 o                         
   2 -12   6        158.64        177.36        41.73 o                         
   3 -12   6         27.17         51.28        22.65 o                         
   4 -12   6         24.37         38.65        17.63 o                         
   5 -12   6         54.62         42.83        13.57 o                         
   6 -12   6        282.15        278.23        39.99 o                         
   7 -12   6         10.80          7.96        14.37 o                         
   8 -12   6        348.80        348.60        49.97 o                         
   9 -12   6         73.06         50.45        19.89 o                         
  10 -12   6         11.78         20.97        16.16 o                         
  -6 -11   6        200.31        196.51        53.70 o                         
  -5 -11   6          8.13          4.86         6.16 o                         
  -4 -11   6         44.19         44.05        19.84 o                         
  -3 -11   6         49.30         45.06        21.75 o                         
  -2 -11   6         75.12         73.46        27.98 o                         
  -1 -11   6        884.20        939.05        91.62 o                         
   0 -11   6        901.04        985.31        66.22 o                         
   1 -11   6          7.17         10.45         3.92 o                         
   2 -11   6         32.22         18.84         7.13 o                         
   3 -11   6         27.67         11.61         5.94 o                         
   4 -11   6         36.02         51.82        15.63 o                         
   5 -11   6        533.34        511.01        49.86 o                         
   6 -11   6         69.68         72.88        15.70 o                         
   7 -11   6        231.19        225.37        29.38 o                         
   8 -11   6          3.64          0.00         5.75 o                         
   9 -11   6         19.64         20.00        12.66 o                         
  10 -11   6         41.79         45.19        19.88 o                         
  11 -11   6          1.48          0.00         4.45 o                         
  -7 -10   6          1.81          4.25         6.11 o                         
  -6 -10   6          9.79         11.51         0.76 o                         
  -5 -10   6          7.46          7.25         9.35 o                         
  -4 -10   6         52.77         44.03        17.40 o                         
  -3 -10   6        219.51        220.07        46.01 o                         
  -2 -10   6        168.78        183.34        39.88 o                         
  -1 -10   6         24.54         39.25        18.86 o                         
   0 -10   6         42.36         31.02        15.46 o                         
   1 -10   6          4.18          2.17         2.55 o                         
   2 -10   6        194.61        141.47        17.43 o                         
   3 -10   6       1042.14        856.95        56.03 o                         
   4 -10   6       1448.32       1463.61        80.92 o                         
   5 -10   6          9.83         10.85         6.01 o                         
   6 -10   6          1.35          2.51         3.52 o                         
   7 -10   6         67.23         64.97        12.38 o                         
   8 -10   6         98.35        114.89        26.04 o                         
   9 -10   6        612.78        633.19        64.57 o                         
  10 -10   6        101.73        115.12        40.79 o                         
  11 -10   6         24.10         12.66         9.50 o                         
  -8  -9   6          0.05          0.00         6.88 o                         
  -7  -9   6          9.98          9.66        14.58 o                         
  -6  -9   6        213.22        283.15        55.19 o                         
  -5  -9   6        389.42        394.04        61.68 o                         
  -4  -9   6        257.66        234.10        45.11 o                         
  -3  -9   6          5.32          3.63         5.40 o                         
  -2  -9   6         42.36         39.38        16.52 o                         
  -1  -9   6         42.39         53.23        18.57 o                         
   0  -9   6         58.44         66.67        20.64 o                         
   1  -9   6        128.27        116.60        14.89 o                         
   2  -9   6        211.47        257.61        22.54 o                         
   3  -9   6        327.68        229.86        23.48 o                         
   4  -9   6        291.66        284.27        22.63 o                         
   5  -9   6         11.05         13.89         2.71 o                         
   6  -9   6         14.46         15.59         6.31 o                         
   7  -9   6         18.42         23.00         9.38 o                         
   8  -9   6          4.89         26.40        13.34 o                         
   9  -9   6          1.30          5.09         7.04 o                         
  10  -9   6          1.79          8.86         6.70 o                         
  11  -9   6          2.90         24.38        27.81 o                         
  12  -9   6         81.12         89.30        37.89 o                         
  -9  -8   6        112.43         80.36        33.80 o                         
  -8  -8   6        242.57        297.16        58.81 o                         
  -7  -8   6        285.18        330.14        58.78 o                         
  -6  -8   6         65.50         49.87        21.42 o                         
  -5  -8   6          0.29          1.37         5.30 o                         
  -4  -8   6         74.33         66.01        23.17 o                         
  -3  -8   6        554.39        533.13        60.58 o                         
  -2  -8   6       1643.35       1642.34       101.99 o                         
  -1  -8   6       1085.47       1135.05        83.72 o                         
   0  -8   6         10.08         25.11        12.61 o                         
   1  -8   6         19.20         22.83         5.69 o                         
   2  -8   6          1.86          2.87         3.55 o                         
   3  -8   6        189.01        188.39        17.39 o                         
   4  -8   6        559.85        548.88        33.27 o                         
   5  -8   6        168.80        154.38        16.38 o                         
   6  -8   6         22.13         19.02         6.80 o                         
   7  -8   6         34.49         25.45        11.30 o                         
   8  -8   6         28.96         21.67        11.68 o                         
   9  -8   6         36.53         53.99        18.16 o                         
  10  -8   6         47.46         50.90        17.43 o                         
  11  -8   6         93.90         78.79        24.88 o                         
  12  -8   6         19.58         30.75        15.85 o                         
 -10  -7   6        124.95        148.23        46.12 o                         
  -9  -7   6         22.56         28.80        17.80 o                         
  -8  -7   6          1.35          6.36         7.35 o                         
  -7  -7   6         44.77         37.99        19.13 o                         
  -6  -7   6          4.30          2.96         8.33 o                         
  -5  -7   6        988.75        915.13        82.67 o                         
  -4  -7   6       1422.47       1300.00        95.86 o                         
  -3  -7   6        604.85        502.53        55.41 o                         
  -2  -7   6        100.78         51.13        15.56 o                         
  -1  -7   6        175.44        171.49        30.27 o                         
   0  -7   6         19.22         23.11         6.89 o                         
   1  -7   6       1770.47       1884.14        57.77 o                         
   2  -7   6       1042.20       1077.08        33.65 o                         
   3  -7   6       1207.54       1107.22        51.79 o                         
   4  -7   6         23.46         16.18         4.42 o                         
   5  -7   6         13.00         19.70         6.40 o                         
   6  -7   6        494.05        553.67        38.06 o                         
   7  -7   6       1746.79       1871.74       124.30 o                         
   8  -7   6        636.61        616.96        75.57 o                         
   9  -7   6        191.83        182.74        44.29 o                         
  10  -7   6         11.98          5.30        11.55 o                         
  11  -7   6          4.08         12.05        13.56 o                         
  12  -7   6         67.26         66.67        20.38 o                         
 -10  -6   6          0.31          0.00         5.23 o                         
  -9  -6   6          0.11          0.00         5.20 o                         
  -8  -6   6         32.76         41.65        19.07 o                         
  -7  -6   6        455.72        433.24        61.42 o                         
  -6  -6   6       1349.23       1287.91        96.94 o                         
  -5  -6   6        224.72        151.16        31.21 o                         
  -4  -6   6         54.90         36.28        13.86 o                         
  -3  -6   6        630.82        494.21        51.66 o                         
  -2  -6   6         37.03         51.43        15.94 o                         
  -1  -6   6       2354.22       2049.76        96.43 o                         
   0  -6   6       2500.86       2186.91        96.15 o                         
   1  -6   6       3261.02       3516.21        64.36 o                         
   2  -6   6         26.46         21.54         4.42 o                         
   3  -6   6        594.08        562.09        27.94 o                         
   4  -6   6         69.42         63.16        10.92 o                         
   5  -6   6        316.67        272.36        28.30 o                         
   6  -6   6       2092.25       2083.29       119.10 o                         
   7  -6   6       1988.10       2021.98       130.19 o                         
   8  -6   6         36.77         61.89        26.55 o                         
   9  -6   6         13.71         11.49        13.79 o                         
  10  -6   6          0.37          0.00        17.43 o                         
  11  -6   6        130.57        123.99        27.49 o                         
  12  -6   6        191.24        163.89        42.10 o                         
 -11  -5   6         27.19         31.53        19.73 o                         
 -10  -5   6         61.57         86.01        30.57 o                         
  -9  -5   6        226.92        250.84        51.40 o                         
  -8  -5   6        285.74        241.29        45.29 o                         
  -7  -5   6         18.57          6.74         6.90 o                         
  -6  -5   6          6.76          3.65         1.94 o                         
  -5  -5   6        153.81        145.51        28.97 o                         
  -4  -5   6        164.52        147.59        27.47 o                         
  -3  -5   6        942.37        632.30        55.60 o                         
  -2  -5   6       1175.65       1065.89        68.69 o                         
  -1  -5   6        314.36        369.81        38.78 o                         
   0  -5   6          2.88          1.72         4.85 o                         
   1  -5   6        551.65        557.57        21.82 o                         
   2  -5   6          6.05         12.69         4.06 o                         
   3  -5   6       1449.32       1403.08        48.42 o                         
   4  -5   6       1466.59       1438.56        62.56 o                         
   5  -5   6        221.27        221.85        36.33 o                         
   6  -5   6         48.53         32.50        15.94 o                         
   7  -5   6          6.18          9.08         4.91 o                         
   8  -5   6        179.68        189.54        29.47 o                         
   9  -5   6        269.88        270.99        37.16 o                         
  10  -5   6        214.26        226.14        35.00 o                         
  11  -5   6          4.59          4.13         7.84 o                         
  12  -5   6         10.36         11.68         9.18 o                         
 -11  -4   6         54.75         71.52        31.58 o                         
 -10  -4   6        105.04        146.46        38.93 o                         
  -9  -4   6          1.81          2.19         8.17 o                         
  -8  -4   6        192.74        159.97        35.49 o                         
  -7  -4   6        358.06        301.03        45.35 o                         
  -6  -4   6         76.01         66.74        19.70 o                         
  -5  -4   6        766.25        563.45        54.82 o                         
  -4  -4   6          7.28         11.37         4.89 o                         
  -3  -4   6        155.51        156.33        27.89 o                         
  -2  -4   6        712.67        242.87       187.00 o                         
  -1  -4   6       2980.62       2710.60       101.85 o                         
   0  -4   6       1581.39       1620.74        65.76 o                         
   1  -4   6       2269.81       2361.20        69.79 o                         
   2  -4   6       1331.26       1357.88        51.96 o                         
   3  -4   6       1609.91       1595.41        60.78 o                         
   4  -4   6        184.58        166.32        20.98 o                         
   5  -4   6         71.66         71.34        12.82 o                         
   6  -4   6       1157.42       1260.65        70.32 o                         
   7  -4   6       1545.37       1570.67        88.46 o                         
   8  -4   6        651.18        702.72        57.81 o                         
   9  -4   6         91.61         96.87        22.82 o                         
  10  -4   6          1.13          8.71         6.43 o                         
  11  -4   6          1.32         13.16         8.48 o                         
  12  -4   6         23.15         23.98        21.59 o                         
 -12  -3   6          2.27          2.76         5.75 o                         
 -11  -3   6          6.07         13.33        14.42 o                         
 -10  -3   6          4.74          0.00         8.74 o                         
  -9  -3   6         26.34         23.61        11.77 o                         
  -8  -3   6        761.54        632.33        68.20 o                         
  -7  -3   6        142.19        197.85        35.05 o                         
  -6  -3   6        749.10        666.55        61.79 o                         
  -5  -3   6         13.70         22.79        10.65 o                         
  -4  -3   6          1.23          9.07         7.34 o                         
  -3  -3   6       1955.95       1674.72        81.84 o                         
  -2  -3   6       2329.33       1998.36        86.09 o                         
  -1  -3   6       3767.36       4130.25       461.90 o                         
   0  -3   6       1868.32       1584.41        54.50 o                         
   1  -3   6        139.47        192.41        14.54 o                         
   2  -3   6        109.87         91.35        10.52 o                         
   3  -3   6       1640.58       1772.08        98.88 o                         
   4  -3   6       5512.61       5524.43       958.18 o                         
   5  -3   6       1811.52       1692.26       256.09 o                         
   6  -3   6        326.20        317.01        34.70 o                         
   7  -3   6         32.08         32.97        28.82 o                         
   8  -3   6         78.69         70.62        20.51 o                         
   9  -3   6         41.10         32.65        16.36 o                         
  10  -3   6        284.76        315.22        44.96 o                         
  11  -3   6        177.89        205.12        38.46 o                         
  12  -3   6        108.09        106.55        29.23 o                         
 -12  -2   6         19.02         18.65        10.02 o                         
 -11  -2   6         27.24         48.76        22.89 o                         
 -10  -2   6        136.98        176.10        40.67 o                         
  -9  -2   6        254.23        283.29        46.83 o                         
  -8  -2   6        117.69        128.95        29.29 o                         
  -7  -2   6       1157.55       1036.10        79.11 o                         
  -6  -2   6          0.36          3.16         2.95 o                         
  -5  -2   6        339.88        374.57        43.27 o                         
  -4  -2   6       1659.02        676.87       496.70 o                         
  -3  -2   6        121.72         54.73        15.58 o                         
  -2  -2   6       3428.51       3249.44       110.20 o                         
  -1  -2   6        209.68        198.41        26.94 o                         
   0  -2   6        100.04        123.30        15.28 o                         
   1  -2   6          6.57          4.78         3.05 o                         
   2  -2   6       2814.08       2887.66       105.36 o                         
   3  -2   6        740.31        774.85        66.19 o                         
   4  -2   6        150.39        153.76        21.60 o                         
   5  -2   6        488.36        529.83        89.00 o                         
   6  -2   6        137.20        179.62        27.89 o                         
   7  -2   6         48.79         59.35        40.82 o                         
   8  -2   6        802.26        867.53        65.43 o                         
   9  -2   6        187.37        204.58        34.52 o                         
  10  -2   6         78.89         87.82        24.62 o                         
  11  -2   6          0.81         21.36        13.54 o                         
  12  -2   6          7.19         15.19        33.86 o                         
 -12  -1   6         39.93         36.87        20.27 o                         
 -11  -1   6         12.64         18.77        11.31 o                         
 -10  -1   6          1.95          0.00         4.70 o                         
  -9  -1   6        234.66        267.85        44.74 o                         
  -8  -1   6         76.57         90.34        24.29 o                         
  -7  -1   6        188.89        207.02        35.10 o                         
  -6  -1   6       1650.62        998.06       428.49 o                         
  -5  -1   6        727.48        407.67        45.40 o                         
  -4  -1   6        379.86        365.11        37.76 o                         
  -3  -1   6        894.31        675.82        50.91 o                         
  -2  -1   6       1799.06       2069.14        71.70 o                         
  -1  -1   6       1202.99       1010.39        42.21 o                         
   0  -1   6       4581.14       4800.82       133.68 o                         
   1  -1   6       4682.06       5477.24        56.99 o                         
   2  -1   6         47.93         28.78         5.71 o                         
   3  -1   6         60.58         64.95        20.74 o                         
   4  -1   6        677.56        722.85        61.94 o                         
   5  -1   6        444.05        423.94        53.39 o                         
   6  -1   6       2478.39       2592.79       145.19 o                         
   7  -1   6        395.99        440.53        62.33 o                         
   8  -1   6        426.71        412.80        64.97 o                         
   9  -1   6         10.67         10.63         8.69 o                         
  10  -1   6         28.42         24.35        13.58 o                         
  11  -1   6         56.23         69.71        31.02 o                         
  12  -1   6         84.50        108.01        30.84 o                         
 -13   0   6         27.34          9.35         7.74 o                         
 -12   0   6         14.31         11.60         8.72 o                         
 -11   0   6         14.48         24.37        11.54 o                         
 -10   0   6        116.36        165.70        27.90 o                         
  -9   0   6        317.00        387.81        53.02 o                         
  -8   0   6        173.29        157.74        40.39 o                         
  -7   0   6        597.28        425.42       157.80 o                         
  -6   0   6         44.46         27.63         6.72 o                         
  -5   0   6        644.19        450.65        47.68 o                         
  -4   0   6       1160.33       1052.18        65.76 o                         
  -3   0   6         76.99         49.27        13.57 o                         
  -2   0   6       1988.39       2172.64        89.10 o                         
  -1   0   6       1055.81        926.61        76.37 o                         
   0   0   6          8.32         12.73         2.75 o                         
   1   0   6       6887.21       7595.10       176.33 o                         
   2   0   6        597.62        449.17       149.58 o                         
   3   0   6        310.26        232.45        33.28 o                         
   4   0   6       1253.96        698.06       418.80 o                         
   5   0   6       1424.48        720.12       369.06 o                         
   6   0   6         87.59         71.67        25.37 o                         
   7   0   6         42.72         43.65        24.67 o                         
   8   0   6         25.83         29.27        19.36 o                         
   9   0   6        126.67        131.63        40.21 o                         
  10   0   6        158.42        229.17        56.07 o                         
  11   0   6         71.62         76.88        37.50 o                         
 -13   1   6         19.99          4.11         4.71 o                         
 -12   1   6         53.82         45.11        15.95 o                         
 -11   1   6        117.60        140.27        24.37 o                         
 -10   1   6        438.96        431.50        63.27 o                         
  -9   1   6         31.73         29.46         9.10 o                         
  -8   1   6          2.36          3.86         3.26 o                         
  -7   1   6         72.49         51.40        18.82 o                         
  -6   1   6         85.40         57.95         7.43 o                         
  -5   1   6       1548.36       1605.61        83.79 o                         
  -4   1   6       4353.69       4622.17       140.80 o                         
  -3   1   6       1230.77       1406.57        48.48 o                         
  -2   1   6       1559.72       1802.95        43.61 o                         
  -1   1   6       5303.82       5564.64       213.24 o                         
   0   1   6         75.13        140.44        23.24 o                         
   1   1   6       3315.50       3349.81        63.08 o                         
   2   1   6       2159.70       1505.97       538.29 o                         
   3   1   6        579.96        576.97        55.06 o                         
   4   1   6          7.02          4.12         2.84 o                         
   5   1   6        298.12        329.23        49.53 o                         
   6   1   6        571.64        512.59        66.79 o                         
   7   1   6         16.23         11.56        14.45 o                         
   8   1   6        350.15        421.14        69.08 o                         
   9   1   6         28.49         39.39        20.76 o                         
  10   1   6          1.32          1.59         2.50 o                         
  11   1   6         16.38         11.32        10.64 o                         
 -13   2   6         40.86         13.14         7.69 o                         
 -12   2   6         28.94         41.16        14.18 o                         
 -11   2   6         19.27         19.61         7.01 o                         
 -10   2   6          0.07          3.21         8.18 o                         
  -9   2   6         22.94         44.03        10.28 o                         
  -8   2   6          3.47          1.98         2.40 o                         
  -7   2   6         18.82         14.75         3.77 o                         
  -6   2   6        144.85        158.69        13.24 o                         
  -5   2   6        349.75        398.27        23.32 o                         
  -4   2   6         42.80         61.23        11.06 o                         
  -3   2   6        556.50        470.39        33.69 o                         
  -2   2   6        246.23        221.84        27.81 o                         
  -1   2   6       1799.34       1801.64        58.88 o                         
   0   2   6       1442.47       1770.63        82.29 o                         
   1   2   6        415.55        426.98        41.88 o                         
   2   2   6        778.17        542.61       252.48 o                         
   3   2   6         10.62         11.49         3.40 o                         
   4   2   6        170.72        137.13        33.45 o                         
   5   2   6       2922.61       3138.69       157.52 o                         
   6   2   6         63.85         99.89        31.47 o                         
   7   2   6        414.35        436.59        66.35 o                         
   8   2   6          0.54         29.77        17.53 o                         
   9   2   6         47.07         52.29        18.56 o                         
  10   2   6         40.47         35.36        24.22 o                         
 -13   3   6          3.55         10.94        33.28 o                         
 -12   3   6          1.33          0.53         4.65 o                         
 -11   3   6          2.56          2.35         1.73 o                         
 -10   3   6        229.64        249.21        57.61 o                         
  -9   3   6        154.88        162.89        16.62 o                         
  -8   3   6        372.90        352.91        25.65 o                         
  -7   3   6          9.40          7.21         3.39 o                         
  -6   3   6        287.04        297.95        18.80 o                         
  -5   3   6         10.66         14.25         3.58 o                         
  -4   3   6       1196.39       1115.54        50.86 o                         
  -3   3   6       1533.40       1300.95        49.44 o                         
  -2   3   6        102.82        103.56        12.47 o                         
  -1   3   6         22.72         31.04         8.29 o                         
   0   3   6        291.53        323.42        29.25 o                         
   1   3   6         84.75        108.69        13.91 o                         
   2   3   6        279.98        258.97        52.83 o                         
   3   3   6        110.40        159.54        32.47 o                         
   4   3   6         45.25         60.66        24.05 o                         
   5   3   6        189.40        216.69        43.93 o                         
   6   3   6         54.38         53.63        23.94 o                         
   7   3   6          0.86          4.36        21.49 o                         
   8   3   6          8.04         19.61        13.86 o                         
   9   3   6         36.76         37.49        15.71 o                         
  10   3   6          5.27          0.00        11.43 o                         
 -13   4   6         18.20         15.02        16.85 o                         
 -12   4   6        192.59        208.55        46.96 o                         
 -11   4   6        307.12        284.00        51.49 o                         
 -10   4   6        111.55         74.20        13.24 o                         
  -9   4   6         14.25         21.97         6.29 o                         
  -8   4   6          0.04          3.67         4.14 o                         
  -7   4   6         16.89         33.26         6.17 o                         
  -6   4   6       1308.80       1378.35        43.92 o                         
  -5   4   6       1672.00       1485.77        62.65 o                         
  -4   4   6        608.46        614.89        29.28 o                         
  -3   4   6         54.95         56.94         7.89 o                         
  -2   4   6        145.77        179.63        13.29 o                         
  -1   4   6          1.92          8.15         4.60 o                         
   0   4   6        305.72        299.13        21.11 o                         
   1   4   6        776.84        706.13        59.74 o                         
   2   4   6          7.97          3.57         4.90 o                         
   3   4   6        498.72        526.92        44.37 o                         
   4   4   6        126.46        115.25        23.79 o                         
   5   4   6         13.28         24.31        13.20 o                         
   6   4   6         29.41         58.53        17.43 o                         
   7   4   6        177.46        206.88        34.58 o                         
   8   4   6          7.29          0.00         3.63 o                         
   9   4   6          5.08          1.04         4.80 o                         
 -13   5   6         61.75         44.82        26.15 o                         
 -12   5   6         20.68         12.42         7.30 o                         
 -11   5   6         12.69          9.06         5.15 o                         
 -10   5   6         31.63         22.94         7.33 o                         
  -9   5   6        270.28        250.29        27.16 o                         
  -8   5   6       1706.00       1258.44        55.35 o                         
  -7   5   6       1330.41       1307.43       101.18 o                         
  -6   5   6        129.86        138.95        18.97 o                         
  -5   5   6         44.48         39.42         6.90 o                         
  -4   5   6        736.29        757.56        31.87 o                         
  -3   5   6        388.48        453.05        22.00 o                         
  -2   5   6       1486.01       1450.03        46.93 o                         
  -1   5   6       1874.64       1733.28        67.39 o                         
   0   5   6        515.94        494.97        28.02 o                         
   1   5   6        103.09         80.12        22.46 o                         
   2   5   6         13.78         15.23         4.78 o                         
   3   5   6         78.11         75.17        18.23 o                         
   4   5   6         16.76         15.11         9.46 o                         
   5   5   6        486.56        514.43        50.47 o                         
   6   5   6        106.53        109.22        23.79 o                         
   7   5   6          6.91          5.48         5.52 o                         
   8   5   6          4.78          0.00         7.13 o                         
   9   5   6          1.13          0.81        13.13 o                         
 -12   6   6          7.54          0.96         3.37 o                         
 -11   6   6         44.58         48.97        11.55 o                         
 -10   6   6        158.15        207.53        28.81 o                         
  -9   6   6        725.02        807.88       122.23 o                         
  -8   6   6        400.79        349.34        62.13 o                         
  -7   6   6         10.26          5.94         6.41 o                         
  -6   6   6        161.73        143.33        19.88 o                         
  -5   6   6         42.72         23.42        10.45 o                         
  -4   6   6        869.61        925.39        54.99 o                         
  -3   6   6       2728.00       2691.45        81.11 o                         
  -2   6   6        408.00        362.99        43.85 o                         
  -1   6   6         89.50         95.63        12.48 o                         
   0   6   6        131.88        137.89        15.35 o                         
   1   6   6         39.86         29.12         7.33 o                         
   2   6   6        480.67        434.85        40.02 o                         
   3   6   6        715.71        720.77        55.05 o                         
   4   6   6        180.94        183.33        28.99 o                         
   5   6   6          3.06          0.00         4.97 o                         
   6   6   6          9.40          3.73         2.73 o                         
   7   6   6         75.56         68.65        19.77 o                         
   8   6   6         61.12         30.79        13.31 o                         
 -12   7   6        131.21        189.61        31.46 o                         
 -11   7   6         48.41         69.96        27.71 o                         
 -10   7   6          0.21          1.90         5.68 o                         
  -9   7   6         19.55          0.00         6.10 o                         
  -8   7   6         54.80         36.70         9.13 o                         
  -7   7   6        101.05         88.16        27.27 o                         
  -6   7   6        307.62        324.56        26.40 o                         
  -5   7   6        157.76        191.80        19.89 o                         
  -4   7   6         23.21         31.57         8.40 o                         
  -3   7   6         82.58         64.06         8.64 o                         
  -2   7   6         45.68         40.76         8.21 o                         
  -1   7   6         13.17          6.70         4.17 o                         
   0   7   6         79.54         55.78         9.84 o                         
   1   7   6        209.18        197.70        43.13 o                         
   2   7   6        159.16        129.88        21.82 o                         
   3   7   6          2.13          3.80         1.74 o                         
   4   7   6          2.15          0.00         5.64 o                         
   5   7   6          2.63          2.18         6.72 o                         
   6   7   6        133.68        109.72        30.40 o                         
   7   7   6         45.25         24.41        10.01 o                         
 -12   8   6          1.71         14.62        13.38 o                         
 -11   8   6          0.77          4.37        11.01 o                         
 -10   8   6          1.22          7.06        11.66 o                         
  -9   8   6        163.47        154.43        37.46 o                         
  -8   8   6        172.09        157.31        40.36 o                         
  -7   8   6         18.30          7.97         4.07 o                         
  -6   8   6          2.56          9.14         5.54 o                         
  -5   8   6          0.74          2.60         3.74 o                         
  -4   8   6        166.91        191.10        20.74 o                         
  -3   8   6        675.92        762.98        54.59 o                         
  -2   8   6        125.86        122.93        20.30 o                         
  -1   8   6          1.23          0.00         7.32 o                         
   0   8   6         18.71         13.31         2.25 o                         
   1   8   6         33.34         21.32         7.04 o                         
   2   8   6        160.05        147.30        28.28 o                         
   3   8   6        411.26        322.19        93.28 o                         
   4   8   6        156.52        136.56        26.08 o                         
   5   8   6          8.59          8.47         6.93 o                         
   6   8   6          4.63          3.87         8.17 o                         
 -11   9   6        113.57        144.98        38.92 o                         
 -10   9   6        101.40        115.53        33.70 o                         
  -9   9   6         46.35         51.10        16.31 o                         
  -8   9   6         36.38         23.58         7.71 o                         
  -7   9   6         33.55         21.72         7.55 o                         
  -6   9   6        159.07        215.98        24.28 o                         
  -5   9   6        567.50        607.80        39.78 o                         
  -4   9   6        371.53        427.27        32.84 o                         
  -3   9   6         95.62        121.57        22.11 o                         
  -2   9   6          6.58         10.91         5.82 o                         
  -1   9   6          9.82          1.86         3.23 o                         
   0   9   6        236.69        247.85        48.82 o                         
   1   9   6        510.43        491.36        71.00 o                         
   2   9   6        182.87        208.86        48.95 o                         
   3   9   6         23.41         40.17        24.73 o                         
   4   9   6          2.40         19.87        21.86 o                         
   5   9   6          6.27         26.90        22.11 o                         
 -10  10   6         13.59         26.16        13.04 o                         
  -9  10   6         11.82         17.38        10.39 o                         
  -8  10   6        220.17        226.43        48.65 o                         
  -7  10   6        140.32        132.89        19.92 o                         
  -6  10   6        300.70        329.60        31.04 o                         
  -5  10   6          3.34          4.19         4.40 o                         
  -4  10   6          1.09          1.03         6.85 o                         
  -3  10   6         21.95         32.24        11.53 o                         
  -2  10   6        109.16        133.77        35.22 o                         
  -1  10   6        287.66        338.91        56.89 o                         
   0  10   6        123.39        127.43        35.10 o                         
   1  10   6          3.14          2.92         6.72 o                         
   2  10   6         12.46          7.03        11.91 o                         
   3  10   6          3.89          8.26        14.50 o                         
  -9  11   6         87.49        106.35        25.12 o                         
  -8  11   6          1.77          0.70         1.51 o                         
  -7  11   6         30.55         24.35         8.77 o                         
  -6  11   6         10.02          3.74         2.66 o                         
  -5  11   6          2.41          5.95         4.97 o                         
  -4  11   6         83.92        125.43        24.76 o                         
  -3  11   6         98.78        150.11        38.78 o                         
  -2  11   6        148.32        194.24        45.49 o                         
  -1  11   6         11.20         11.17        14.01 o                         
   0  11   6          7.32          6.28        12.27 o                         
   1  11   6          5.45         15.74        16.31 o                         
   2  11   6         15.77         32.15        21.74 o                         
  -7  12   6         18.66          5.86         3.21 o                         
  -6  12   6         70.15         46.97        16.99 o                         
  -5  12   6         49.57         62.02        25.94 o                         
  -4  12   6          0.77          3.97        10.00 o                         
  -3  12   6          1.49          8.96        11.53 o                         
  -2  12   6          0.43          0.00        12.74 o                         
  -1  12   6         18.35         20.96        17.96 o                         
   1 -15   7          1.38          1.97         7.67 o                         
   2 -15   7          7.21         30.71        26.46 o                         
   3 -15   7        100.67        104.71        40.91 o                         
   4 -15   7         45.94         31.23        17.00 o                         
   5 -15   7         53.69         61.41        29.28 o                         
  -2 -14   7          1.81          0.00        20.88 o                         
  -1 -14   7          3.85          0.00         7.96 o                         
   0 -14   7          0.40          0.00        11.38 o                         
   1 -14   7         18.69         14.13         9.87 o                         
   2 -14   7         47.60         53.82        26.55 o                         
   3 -14   7          7.96         20.06        20.99 o                         
   4 -14   7         10.18         13.37        12.07 o                         
   5 -14   7          1.49          0.00        14.10 o                         
   6 -14   7          4.16         12.05        13.02 o                         
   7 -14   7         58.61         67.44        24.47 o                         
   8 -14   7         11.70         22.45        12.31 o                         
  -4 -13   7          9.05         18.82        19.61 o                         
  -3 -13   7          0.91          4.07        11.07 o                         
  -2 -13   7         51.07         44.51        25.49 o                         
  -1 -13   7        278.62        227.04        85.32 o                         
   0 -13   7        202.73        232.25        52.32 o                         
   1 -13   7         14.64         24.33        18.15 o                         
   2 -13   7          0.36          0.00        10.48 o                         
   3 -13   7          4.20          9.39         7.11 o                         
   4 -13   7         43.91         48.72        27.05 o                         
   5 -13   7        213.25        213.00        36.55 o                         
   6 -13   7        190.29        188.18        35.21 o                         
   7 -13   7         37.00         44.76        19.41 o                         
   8 -13   7         44.92         59.42        22.90 o                         
   9 -13   7          0.14          0.00        16.91 o                         
  -5 -12   7          0.27          0.01         4.47 o                         
  -4 -12   7        106.41        124.81        41.07 o                         
  -3 -12   7        205.27        222.09        50.95 o                         
  -2 -12   7        115.77        104.85        33.40 o                         
  -1 -12   7          2.21          6.88         9.97 o                         
   0 -12   7          0.78          0.00         3.23 o                         
   1 -12   7          2.68          0.00         5.82 o                         
   2 -12   7         65.05         76.29        27.69 o                         
   3 -12   7        224.00        223.74        49.10 o                         
   4 -12   7        130.78        142.89        29.69 o                         
   5 -12   7         61.76         50.05        16.68 o                         
   6 -12   7        121.46        121.08        27.34 o                         
   7 -12   7          1.55          1.02         6.42 o                         
   8 -12   7        125.90        139.62        32.32 o                         
   9 -12   7        139.62        165.47        36.91 o                         
  10 -12   7         20.82         27.73        11.96 o                         
  -6 -11   7         54.54         66.23        31.12 o                         
  -5 -11   7        236.28        251.24        57.25 o                         
  -4 -11   7        137.82        147.49        41.43 o                         
  -3 -11   7         28.69         35.97        20.44 o                         
  -2 -11   7        340.44        343.86        57.32 o                         
  -1 -11   7         27.87         17.75        12.61 o                         
   0 -11   7        453.84        431.68        63.63 o                         
   1 -11   7       1009.93        938.37        49.68 o                         
   2 -11   7        244.05        249.46        25.18 o                         
   3 -11   7         55.18         71.99        17.14 o                         
   4 -11   7        136.11        129.43        25.38 o                         
   5 -11   7          1.27          3.12         7.71 o                         
   6 -11   7        201.93        228.06        28.77 o                         
   7 -11   7        523.82        577.51        47.23 o                         
   8 -11   7        127.00        128.03        28.97 o                         
   9 -11   7         14.79          9.40         6.19 o                         
  10 -11   7          5.15          5.45        10.17 o                         
  11 -11   7          0.29          0.31         8.92 o                         
  -7 -10   7         11.74          2.20         5.77 o                         
  -6 -10   7         75.30         73.31        30.99 o                         
  -5 -10   7         80.33         79.10        29.74 o                         
  -4 -10   7          4.21          0.00         7.17 o                         
  -3 -10   7          2.52          5.49        11.69 o                         
  -2 -10   7         16.67         15.56        13.15 o                         
  -1 -10   7        149.80        147.92        34.22 o                         
   0 -10   7        457.16        278.81        44.63 o                         
   1 -10   7        491.05        434.15        32.28 o                         
   2 -10   7         58.66         67.11        12.60 o                         
   3 -10   7          2.58          5.87         1.90 o                         
   4 -10   7        211.65        208.16        21.23 o                         
   5 -10   7        325.80        328.00        26.71 o                         
   6 -10   7        112.97         82.56        13.86 o                         
   7 -10   7         40.49         41.94        11.20 o                         
   8 -10   7         39.51         33.42        11.67 o                         
   9 -10   7         59.09        102.50        26.81 o                         
  10 -10   7         97.63         70.29        33.51 o                         
  11 -10   7        142.83        144.14        48.88 o                         
  -8  -9   7          0.43          0.00         7.06 o                         
  -7  -9   7         11.11          8.24        10.24 o                         
  -6  -9   7         17.05         35.34        19.46 o                         
  -5  -9   7        379.94        410.90        62.31 o                         
  -4  -9   7        592.78        603.73        72.49 o                         
  -3  -9   7         12.68          9.87        10.26 o                         
  -2  -9   7         48.32         44.88        18.83 o                         
  -1  -9   7          4.43         18.82        13.29 o                         
   0  -9   7        345.44        346.88        45.85 o                         
   1  -9   7        875.93        842.20        51.44 o                         
   2  -9   7        179.18        154.87        18.40 o                         
   3  -9   7         18.30         25.45         6.99 o                         
   4  -9   7         31.19         30.00         7.91 o                         
   5  -9   7         49.44         37.09         7.51 o                         
   6  -9   7         13.99         17.16         6.25 o                         
   7  -9   7          2.01          7.89         6.53 o                         
   8  -9   7         80.27         64.45        15.89 o                         
   9  -9   7        152.15        188.11        33.84 o                         
  10  -9   7         41.81         36.46        14.48 o                         
  11  -9   7          0.09         13.23        17.83 o                         
  -9  -8   7          2.18          0.00        13.90 o                         
  -8  -8   7          4.61          6.42         6.65 o                         
  -7  -8   7        255.99        264.93        51.86 o                         
  -6  -8   7        772.82        721.94        83.64 o                         
  -5  -8   7        245.22        260.03        46.83 o                         
  -4  -8   7          7.74          8.65         9.63 o                         
  -3  -8   7         38.45         28.05        16.42 o                         
  -2  -8   7          6.25         12.57         9.92 o                         
  -1  -8   7        209.49        177.32        32.95 o                         
   0  -8   7        671.55        601.72        58.13 o                         
   1  -8   7        266.57        317.83        25.79 o                         
   2  -8   7        427.41        404.70        22.71 o                         
   3  -8   7        108.71        114.63        14.11 o                         
   4  -8   7         77.47         82.41        11.55 o                         
   5  -8   7        407.76        403.36        27.89 o                         
   6  -8   7        571.02        499.84        32.27 o                         
   7  -8   7         90.50        133.80        25.11 o                         
   8  -8   7        125.91        127.24        26.15 o                         
   9  -8   7         30.83         43.57        23.91 o                         
  10  -8   7         22.78         26.83        21.89 o                         
  11  -8   7        153.70        114.31        41.63 o                         
  12  -8   7        191.85        183.14        56.02 o                         
 -10  -7   7         67.16         53.22        27.46 o                         
  -9  -7   7        109.31         90.92        32.59 o                         
  -8  -7   7        338.99        325.03        57.61 o                         
  -7  -7   7         42.59         31.38        19.11 o                         
  -6  -7   7        137.83         96.40        28.90 o                         
  -5  -7   7        313.58        264.20        43.59 o                         
  -4  -7   7        121.23        107.36        26.99 o                         
  -3  -7   7       1389.53       1192.55        86.54 o                         
  -2  -7   7       1226.29       1131.73        80.15 o                         
  -1  -7   7        141.51        151.98        27.65 o                         
   0  -7   7         63.40         33.94        12.73 o                         
   1  -7   7        243.65        253.43        22.25 o                         
   2  -7   7         18.48         22.60         3.89 o                         
   3  -7   7        892.59        983.16        39.62 o                         
   4  -7   7       1122.39       1150.27        57.05 o                         
   5  -7   7        807.57        778.99        38.07 o                         
   6  -7   7        123.58        112.23        31.19 o                         
   7  -7   7          9.08          5.50         6.08 o                         
   8  -7   7         23.89         35.31        20.06 o                         
   9  -7   7        226.82        219.85        49.03 o                         
  10  -7   7        150.43        146.12        43.71 o                         
  11  -7   7         46.63         53.48        28.34 o                         
  12  -7   7         13.87         15.80        20.86 o                         
 -10  -6   7         33.25         37.27        22.67 o                         
  -9  -6   7         55.07         71.49        28.94 o                         
  -8  -6   7         14.23         10.19         9.65 o                         
  -7  -6   7         30.39         24.01        12.39 o                         
  -6  -6   7        456.27        342.88        49.74 o                         
  -5  -6   7         92.31         95.94        25.29 o                         
  -4  -6   7       1163.22       1087.00        81.86 o                         
  -3  -6   7        137.19         99.01        24.38 o                         
  -2  -6   7        223.21        192.42        32.14 o                         
  -1  -6   7         10.14          8.06         2.59 o                         
   0  -6   7        150.15        154.34        27.80 o                         
   1  -6   7       2802.31       3165.70        64.06 o                         
   2  -6   7       1363.85       1240.91        46.55 o                         
   3  -6   7        240.58        241.17        19.44 o                         
   4  -6   7        329.87        343.19        28.12 o                         
   5  -6   7        127.39        123.89        20.59 o                         
   6  -6   7        916.90        844.54        77.11 o                         
   7  -6   7       1732.86       1592.41       117.78 o                         
   8  -6   7        492.66        526.96        72.81 o                         
   9  -6   7          2.42          4.40        15.18 o                         
  10  -6   7         43.77         32.32        12.78 o                         
  11  -6   7         10.98          8.69         8.22 o                         
  12  -6   7         41.06         21.76        15.17 o                         
 -11  -5   7          7.74          0.00         6.62 o                         
 -10  -5   7         71.13         65.47        24.27 o                         
  -9  -5   7         79.86         53.16        24.41 o                         
  -8  -5   7         35.67         39.19        18.18 o                         
  -7  -5   7        306.84        349.22        50.17 o                         
  -6  -5   7        150.22        111.46        26.37 o                         
  -5  -5   7        876.72        721.12        66.37 o                         
  -4  -5   7          5.87          3.87         6.56 o                         
  -3  -5   7         69.41         63.15        37.01 o                         
  -2  -5   7        670.20        519.48        48.73 o                         
  -1  -5   7         26.66         35.65        13.11 o                         
   0  -5   7       2019.26       1764.14        49.83 o                         
   1  -5   7        208.98        246.35        16.81 o                         
   2  -5   7        289.95        265.00        20.98 o                         
   3  -5   7        138.60        161.00        16.77 o                         
   4  -5   7        515.40        471.04        37.46 o                         
   5  -5   7        805.33        663.96        62.77 o                         
   6  -5   7       1504.68       1463.49       101.09 o                         
   7  -5   7         64.37         55.77        23.48 o                         
   8  -5   7         10.31         10.77         5.55 o                         
   9  -5   7         52.24         41.98        14.74 o                         
  10  -5   7         35.49         34.93        14.77 o                         
  11  -5   7         70.83         55.94        17.90 o                         
  12  -5   7         78.27         78.62        28.28 o                         
 -11  -4   7         38.94         63.86        27.32 o                         
 -10  -4   7        101.90        128.42        36.31 o                         
  -9  -4   7        107.03        156.66        37.26 o                         
  -8  -4   7         54.88         60.49        22.73 o                         
  -7  -4   7         19.23         11.19         7.37 o                         
  -6  -4   7        615.74        501.68        56.37 o                         
  -5  -4   7        455.19        414.46        48.24 o                         
  -4  -4   7       2842.25       2254.36       105.76 o                         
  -3  -4   7       2020.74       1608.05        86.76 o                         
  -2  -4   7         38.57         15.89         7.75 o                         
  -1  -4   7        527.29        719.17        57.11 o                         
   0  -4   7       1028.98       1059.67        35.90 o                         
   1  -4   7       3549.73       3764.99       105.74 o                         
   2  -4   7       5863.72       5734.56       118.74 o                         
   3  -4   7       5633.49       5272.21       115.52 o                         
   4  -4   7         58.32         62.93        13.82 o                         
   5  -4   7          0.53          0.00         7.32 o                         
   6  -4   7         11.74         11.08        19.43 o                         
   7  -4   7         15.06         11.04        10.22 o                         
   8  -4   7        693.51        627.82        55.32 o                         
   9  -4   7        178.74        193.14        33.39 o                         
  10  -4   7        118.16        109.73        26.56 o                         
  11  -4   7         11.68         17.30        11.27 o                         
  12  -4   7          0.93          0.00         9.34 o                         
 -12  -3   7         38.90         46.33        24.71 o                         
 -11  -3   7         84.37        115.19        34.38 o                         
 -10  -3   7         29.91         24.46        14.71 o                         
  -9  -3   7          5.99          0.00         5.31 o                         
  -8  -3   7          3.78          0.00         4.42 o                         
  -7  -3   7        229.35        211.03        38.08 o                         
  -6  -3   7        834.30        704.64        64.21 o                         
  -5  -3   7       1544.32       1407.95        84.60 o                         
  -4  -3   7        520.12        483.20        47.70 o                         
  -3  -3   7         43.33         25.78        11.31 o                         
  -2  -3   7        646.69        545.23        49.14 o                         
  -1  -3   7        456.85        488.64        48.07 o                         
   0  -3   7       6668.05       6652.61       321.52 o                         
   1  -3   7       4344.27       4528.20        97.94 o                         
   2  -3   7        937.58        815.97        32.64 o                         
   3  -3   7        778.25        883.38        58.15 o                         
   4  -3   7         80.25         70.35        20.13 o                         
   5  -3   7        177.78        178.93        23.13 o                         
   6  -3   7       1425.88       1559.81       134.41 o                         
   7  -3   7       1328.04       1326.36        77.73 o                         
   8  -3   7          5.51         10.15        12.25 o                         
   9  -3   7         16.89         25.61        13.55 o                         
  10  -3   7          0.38          7.68         7.40 o                         
  11  -3   7         22.64         30.11        14.47 o                         
  12  -3   7         80.30         92.41        27.76 o                         
 -12  -2   7          1.37          6.39         7.45 o                         
 -11  -2   7          2.82         13.52        15.38 o                         
 -10  -2   7         66.94         85.15        29.37 o                         
  -9  -2   7         33.31         28.59        15.86 o                         
  -8  -2   7        243.07        286.73        44.82 o                         
  -7  -2   7        678.92        660.70        65.03 o                         
  -6  -2   7         43.75         27.95        19.74 o                         
  -5  -2   7         62.38         22.45        21.11 o                         
  -4  -2   7         11.36         30.10        10.61 o                         
  -3  -2   7        131.16        154.69        25.82 o                         
  -2  -2   7       1331.95       1295.71        76.54 o                         
  -1  -2   7       3734.27       3643.76       128.31 o                         
   0  -2   7          7.83          3.10         6.10 o                         
   1  -2   7       1310.94       1328.86        49.12 o                         
   2  -2   7          7.36          6.34         2.43 o                         
   3  -2   7        348.61        392.99        44.81 o                         
   4  -2   7        504.54        495.85       116.09 o                         
   5  -2   7        675.43        708.59       129.09 o                         
   6  -2   7         30.89         41.28        15.67 o                         
   7  -2   7        195.22        219.02        53.42 o                         
   8  -2   7        628.41        568.06        55.22 o                         
   9  -2   7         21.05         46.26        18.81 o                         
  10  -2   7        295.15        341.23        48.49 o                         
  11  -2   7        171.30        174.79        37.39 o                         
 -12  -1   7         28.85         16.78        10.45 o                         
 -11  -1   7        202.51        244.87        49.27 o                         
 -10  -1   7        411.83        538.21        68.06 o                         
  -9  -1   7          8.79         41.42        16.87 o                         
  -8  -1   7          6.52          1.23         3.27 o                         
  -7  -1   7          1.90          4.29         7.52 o                         
  -6  -1   7        147.05         71.31        28.73 o                         
  -5  -1   7       1515.63       1423.66        80.87 o                         
  -4  -1   7       2740.31       2682.55       110.21 o                         
  -3  -1   7       2032.29       1827.13        91.77 o                         
  -2  -1   7         18.07         17.21        10.98 o                         
  -1  -1   7        217.56        151.00        17.40 o                         
   0  -1   7        243.75        242.00        32.58 o                         
   1  -1   7       1008.11       1030.34        46.14 o                         
   2  -1   7       2484.37       2071.07        97.56 o                         
   3  -1   7        404.88        563.30       129.02 o                         
   4  -1   7         39.16         60.51        20.95 o                         
   5  -1   7          3.39          0.92         3.44 o                         
   6  -1   7         54.98         70.07        25.53 o                         
   7  -1   7        594.46        539.05        72.47 o                         
   8  -1   7        168.39        203.20        48.65 o                         
   9  -1   7        240.91        230.29        53.59 o                         
  10  -1   7         24.96         11.64         7.54 o                         
  11  -1   7          8.25         46.16        23.67 o                         
 -12   0   7         94.52         73.36        20.09 o                         
 -11   0   7         70.90        100.04        22.28 o                         
 -10   0   7          1.22          6.54        10.79 o                         
  -9   0   7        119.83        104.64        30.87 o                         
  -8   0   7         58.68         39.82        11.38 o                         
  -7   0   7        897.20        466.05        22.59 o                         
  -6   0   7       2822.51       1786.56       717.15 o                         
  -5   0   7        915.57        803.78        61.91 o                         
  -4   0   7        596.66        645.74        55.84 o                         
  -3   0   7       3311.51       2890.62       742.57 o                         
  -2   0   7         46.48         33.94         7.65 o                         
  -1   0   7       2601.74       2702.33       105.18 o                         
   0   0   7       3583.99       4275.01        69.51 o                         
   1   0   7        331.94        320.47        39.53 o                         
   2   0   7        865.81        891.21       152.08 o                         
   3   0   7        294.55        299.55        39.43 o                         
   4   0   7        197.99        143.97        29.25 o                         
   5   0   7       1738.22       1739.45       116.38 o                         
   6   0   7        105.66        102.56        29.07 o                         
   7   0   7        490.48        515.00        71.23 o                         
   8   0   7         72.14         63.96        26.14 o                         
   9   0   7          3.36          7.41        14.60 o                         
  10   0   7         13.55         15.84        21.02 o                         
  11   0   7         44.96         34.36        20.02 o                         
 -13   1   7         15.72          5.09         4.97 o                         
 -12   1   7          2.49          6.71         6.93 o                         
 -11   1   7          0.51          7.81        15.69 o                         
 -10   1   7         20.46         44.31        21.30 o                         
  -9   1   7         14.58         14.09         8.62 o                         
  -8   1   7        310.92        197.81        77.93 o                         
  -7   1   7        128.51         75.64         9.78 o                         
  -6   1   7        115.54        109.19        24.07 o                         
  -5   1   7        143.41        160.41        31.00 o                         
  -4   1   7          3.96         35.57        16.99 o                         
  -3   1   7          7.35         25.00         7.96 o                         
  -2   1   7        902.38       1087.85        66.00 o                         
  -1   1   7        478.77        548.02        48.12 o                         
   0   1   7        101.58        101.28        21.77 o                         
   1   1   7          3.35          1.84         1.85 o                         
   2   1   7        179.45        116.88        25.16 o                         
   3   1   7        804.19        743.03        63.17 o                         
   4   1   7       1178.48        543.04       332.39 o                         
   5   1   7        318.57        329.44        51.06 o                         
   6   1   7        121.17        133.89        33.48 o                         
   7   1   7         29.05         25.64        18.76 o                         
   8   1   7         20.72         33.58        23.53 o                         
   9   1   7        122.93        100.53        38.81 o                         
  10   1   7        145.34        159.32        48.36 o                         
 -13   2   7          2.30          0.75         1.53 o                         
 -12   2   7         63.11         47.90        28.87 o                         
 -11   2   7        110.05        101.99        23.67 o                         
 -10   2   7         20.84         16.21         7.55 o                         
  -9   2   7         33.19         24.59         9.85 o                         
  -8   2   7        111.46        102.39        25.51 o                         
  -7   2   7          1.01          0.00         1.81 o                         
  -6   2   7        749.64        861.20        49.54 o                         
  -5   2   7       1231.34       1402.11        58.15 o                         
  -4   2   7        388.00        388.94        27.01 o                         
  -3   2   7        111.01        113.70        20.73 o                         
  -2   2   7         26.61         14.18         4.04 o                         
  -1   2   7        456.87        656.75        54.11 o                         
   0   2   7       1237.70       1013.86       218.53 o                         
   1   2   7       1479.33       1052.79       281.98 o                         
   2   2   7        634.99        568.15        53.07 o                         
   3   2   7         34.65         32.50         6.96 o                         
   4   2   7         66.62         57.16        21.79 o                         
   5   2   7        370.84        426.35        60.73 o                         
   6   2   7         26.93         19.05        19.20 o                         
   7   2   7        599.05        609.18        80.81 o                         
   8   2   7        107.92        138.04        29.43 o                         
   9   2   7          5.36          8.31        10.36 o                         
  10   2   7          1.26          0.00         7.58 o                         
 -13   3   7         51.22         50.40        46.97 o                         
 -12   3   7         30.06         35.51        12.97 o                         
 -11   3   7          0.88         13.58         7.14 o                         
 -10   3   7          9.48         10.53         4.66 o                         
  -9   3   7          8.99          9.49         5.63 o                         
  -8   3   7        110.37        138.94        18.64 o                         
  -7   3   7        382.52        435.23        36.11 o                         
  -6   3   7        447.24        459.91        32.03 o                         
  -5   3   7        111.71        102.58        11.85 o                         
  -4   3   7         74.07         69.50        12.41 o                         
  -3   3   7        121.09        122.55        22.27 o                         
  -2   3   7        363.36        365.25        35.13 o                         
  -1   3   7        934.19        936.77        63.08 o                         
   0   3   7         80.29        104.44        15.69 o                         
   1   3   7         21.65         36.27         9.67 o                         
   2   3   7        109.36         70.51        10.69 o                         
   3   3   7          9.23         11.68        20.61 o                         
   4   3   7         74.69         79.34        24.19 o                         
   5   3   7        423.28        470.66        65.90 o                         
   6   3   7        214.44        263.39        37.15 o                         
   7   3   7          0.62         15.28        16.44 o                         
   8   3   7        107.27        137.98        31.12 o                         
   9   3   7          4.18          2.19         5.53 o                         
 -13   4   7         13.98          6.31         3.99 o                         
 -12   4   7          0.51          3.18        15.49 o                         
 -11   4   7        173.95        169.05        25.75 o                         
 -10   4   7        460.86        462.40        70.63 o                         
  -9   4   7        638.28        696.93        53.41 o                         
  -8   4   7         33.67         46.17        10.86 o                         
  -7   4   7        340.10        316.01        27.78 o                         
  -6   4   7         54.78         31.04         7.93 o                         
  -5   4   7        109.27         99.87        12.77 o                         
  -4   4   7        508.81        517.56        28.67 o                         
  -3   4   7       1599.74       1518.78        46.94 o                         
  -2   4   7          4.64          5.39         3.62 o                         
  -1   4   7         71.28         89.76        12.77 o                         
   0   4   7         76.48         97.16        12.84 o                         
   1   4   7         14.19          4.12        10.22 o                         
   2   4   7         65.80         60.67        26.09 o                         
   3   4   7        141.90        179.07        26.69 o                         
   4   4   7         18.06         52.13        17.76 o                         
   5   4   7         26.90         36.80        15.52 o                         
   6   4   7         12.33         12.73         8.71 o                         
   7   4   7         36.97         54.06        19.07 o                         
   8   4   7         74.09         84.77        24.05 o                         
   9   4   7         42.32         22.85        18.66 o                         
 -12   5   7        210.32        260.73        36.55 o                         
 -11   5   7        325.28        474.76        61.64 o                         
 -10   5   7         29.35         33.56        11.86 o                         
  -9   5   7          0.20          0.00         3.02 o                         
  -8   5   7         98.71         94.45        13.81 o                         
  -7   5   7        265.82        234.61        48.44 o                         
  -6   5   7       1742.63       1779.18        71.56 o                         
  -5   5   7       1308.09       1317.05        60.56 o                         
  -4   5   7         86.94         78.99         9.23 o                         
  -3   5   7         11.79         19.02         4.08 o                         
  -2   5   7         77.85         67.78        10.26 o                         
  -1   5   7        461.53        478.20        28.03 o                         
   0   5   7       1068.92        961.85        64.20 o                         
   1   5   7        782.43        770.68        51.73 o                         
   2   5   7         23.75         10.23         9.61 o                         
   3   5   7        120.75        120.23        22.88 o                         
   4   5   7         25.00         29.46        13.62 o                         
   5   5   7        118.08        129.98        25.93 o                         
   6   5   7        301.28        342.35        44.70 o                         
   7   5   7        166.01        188.40        34.14 o                         
   8   5   7         14.95          6.65         6.94 o                         
 -12   6   7         49.52         56.64        16.82 o                         
 -11   6   7          0.41          0.00        13.41 o                         
 -10   6   7          1.22          0.00        10.51 o                         
  -9   6   7         60.40         67.04        20.92 o                         
  -8   6   7        271.58        223.62        38.46 o                         
  -7   6   7        651.88        608.73        43.31 o                         
  -6   6   7        121.68         96.66        12.77 o                         
  -5   6   7         21.91         18.28         3.98 o                         
  -4   6   7        200.09        159.49        19.15 o                         
  -3   6   7        123.39        110.73        13.83 o                         
  -2   6   7        254.62        177.80        19.83 o                         
  -1   6   7        416.60        446.21        35.57 o                         
   0   6   7        179.19        151.31        28.90 o                         
   1   6   7         61.06         50.04         9.42 o                         
   2   6   7          7.20         12.86         9.49 o                         
   3   6   7        159.33        160.40        27.26 o                         
   4   6   7        179.03        208.15        31.72 o                         
   5   6   7        149.75        140.96        27.22 o                         
   6   6   7         24.78         20.07         6.74 o                         
   7   6   7          3.26          7.13         2.48 o                         
 -12   7   7         78.21        101.19        32.40 o                         
 -11   7   7        100.60        152.72        37.17 o                         
 -10   7   7          2.56          0.00        18.47 o                         
  -9   7   7          2.09          0.00        16.91 o                         
  -8   7   7          2.13          0.00         2.63 o                         
  -7   7   7         19.04         15.40         4.11 o                         
  -6   7   7        817.80        930.33        44.90 o                         
  -5   7   7          7.67         10.38         6.45 o                         
  -4   7   7          5.06          7.90         3.29 o                         
  -3   7   7         66.34         68.22        11.21 o                         
  -2   7   7        189.76        162.97        17.95 o                         
  -1   7   7          8.27          4.88         2.60 o                         
   0   7   7        213.82        215.72        20.90 o                         
   1   7   7        265.02        227.52        51.61 o                         
   2   7   7        288.65        246.36        44.07 o                         
   3   7   7         12.26         16.55         8.17 o                         
   4   7   7          2.80          2.88         7.45 o                         
   5   7   7         60.79         52.00        16.78 o                         
   6   7   7          6.13          6.41         5.60 o                         
 -11   8   7         21.54         32.82        20.06 o                         
 -10   8   7          4.86         14.82        12.45 o                         
  -9   8   7          4.16         16.88        15.89 o                         
  -8   8   7        162.12        165.52        30.11 o                         
  -7   8   7        626.05        494.36        43.32 o                         
  -6   8   7        163.79        182.32        21.09 o                         
  -5   8   7         33.15         38.97         9.75 o                         
  -4   8   7          8.26          9.13         4.49 o                         
  -3   8   7         26.80         25.53        10.63 o                         
  -2   8   7        483.94        511.28        42.19 o                         
  -1   8   7        566.13        510.28        41.36 o                         
   0   8   7        423.22        467.65        62.20 o                         
   1   8   7         26.38         27.33        11.72 o                         
   2   8   7          2.16          0.00         9.22 o                         
   3   8   7          3.12          2.25         4.59 o                         
   4   8   7         22.94         12.64         7.08 o                         
   5   8   7         68.79         35.54        20.10 o                         
 -10   9   7         69.10         67.95        26.58 o                         
  -9   9   7        141.19        148.23        26.69 o                         
  -8   9   7         21.26         23.65         7.96 o                         
  -7   9   7         34.93         28.51         8.91 o                         
  -6   9   7        101.51        130.84        18.56 o                         
  -5   9   7         48.41         40.64        10.08 o                         
  -4   9   7        380.74        412.36        40.90 o                         
  -3   9   7        338.87        349.50        37.30 o                         
  -2   9   7        104.46         87.38        18.46 o                         
  -1   9   7         42.61         43.79        19.67 o                         
   0   9   7          4.94          0.00         8.06 o                         
   1   9   7          2.22          0.00        12.68 o                         
   2   9   7        122.46        112.57        34.38 o                         
   3   9   7        265.00        257.01        55.73 o                         
   4   9   7         59.55         62.16        31.39 o                         
  -9  10   7         18.38         26.14        13.04 o                         
  -8  10   7          0.81          0.00         2.43 o                         
  -7  10   7          1.54          2.03         3.12 o                         
  -6  10   7        120.72        128.40        27.34 o                         
  -5  10   7        202.93        262.65        34.33 o                         
  -4  10   7         58.29         56.93        15.80 o                         
  -3  10   7          3.08          0.00         8.00 o                         
  -2  10   7          0.63          0.00         4.67 o                         
  -1  10   7          0.23          3.91         8.61 o                         
   0  10   7        103.31        127.71        36.72 o                         
   1  10   7         97.77         89.36        31.72 o                         
   2  10   7         36.41         50.90        26.34 o                         
  -8  11   7          9.43          6.69         4.16 o                         
  -7  11   7        116.85         75.17        19.33 o                         
  -6  11   7         68.43         47.43        12.83 o                         
  -5  11   7          3.42          0.48         2.45 o                         
  -4  11   7          1.17          1.38         2.10 o                         
  -3  11   7          4.04          6.34         7.57 o                         
  -2  11   7        105.41        125.24        36.43 o                         
  -1  11   7        124.80        154.02        40.06 o                         
   0  11   7         30.94         33.32        18.94 o                         
  -5  12   7         94.26         83.93        29.73 o                         
  -4  12   7         27.67         29.82        18.25 o                         
  -3  12   7         23.94         27.51        18.50 o                         
   2 -15   8         15.57         18.92        18.53 o                         
   3 -15   8          9.75         12.99        23.48 o                         
   4 -15   8          0.77          8.23         6.27 o                         
  -1 -14   8          2.30          0.00        18.03 o                         
   0 -14   8         17.42          8.56        11.74 o                         
   1 -14   8          0.62          1.15        10.79 o                         
   2 -14   8         67.34         77.68        33.97 o                         
   3 -14   8         83.87         94.27        37.25 o                         
   4 -14   8         72.74         86.64        34.08 o                         
   5 -14   8         20.43         11.99         9.50 o                         
   6 -14   8          0.05          0.00        13.02 o                         
   7 -14   8         34.14         32.64        18.54 o                         
  -3 -13   8         10.64         19.52        17.68 o                         
  -2 -13   8          8.47         14.90        15.80 o                         
  -1 -13   8          8.35          4.88         5.67 o                         
   0 -13   8         73.54         85.78        34.78 o                         
   1 -13   8        212.50        198.76        48.46 o                         
   2 -13   8        126.69        117.86        36.78 o                         
   3 -13   8         36.31         17.26        20.25 o                         
   4 -13   8          2.22         16.65        16.70 o                         
   5 -13   8          7.91         13.84        10.58 o                         
   6 -13   8        155.60        173.52        34.57 o                         
   7 -13   8        127.58        155.48        33.14 o                         
   8 -13   8        139.36        135.88        34.17 o                         
   9 -13   8          8.73         20.26        10.37 o                         
  -5 -12   8          9.66         13.76        16.21 o                         
  -4 -12   8         29.97         19.28        17.62 o                         
  -3 -12   8         14.79         21.70        18.66 o                         
  -2 -12   8        274.39        262.38        51.61 o                         
  -1 -12   8        259.30        226.88        47.13 o                         
   0 -12   8         80.97         81.11        15.69 o                         
   1 -12   8          3.50          6.09         3.14 o                         
   2 -12   8          0.48          0.00         7.11 o                         
   3 -12   8         57.15         60.65        23.04 o                         
   4 -12   8        185.05        227.16        37.45 o                         
   5 -12   8        368.80        399.42        48.89 o                         
   6 -12   8        198.27        195.83        28.27 o                         
   7 -12   8         45.13         51.49        16.60 o                         
   8 -12   8         14.73         25.54        13.91 o                         
   9 -12   8          5.17          8.49         3.72 o                         
  -6 -11   8         30.10         29.50        21.33 o                         
  -5 -11   8          1.53          7.07         9.34 o                         
  -4 -11   8         92.27        100.59        31.57 o                         
  -3 -11   8         26.66         24.14        16.98 o                         
  -2 -11   8         16.46         36.37        19.71 o                         
  -1 -11   8          9.51          0.07         4.54 o                         
   0 -11   8          0.07          3.01         3.41 o                         
   1 -11   8        224.47        194.65        23.46 o                         
   2 -11   8        422.53        380.56        32.36 o                         
   3 -11   8        309.91        330.74        38.78 o                         
   4 -11   8          9.59         13.29         8.49 o                         
   5 -11   8         23.11         19.87         6.40 o                         
   6 -11   8         14.06         11.89         8.10 o                         
   7 -11   8        122.42        125.41        22.81 o                         
   8 -11   8        337.98        327.42        48.72 o                         
   9 -11   8        218.58        277.28        46.36 o                         
  10 -11   8         18.37         11.17        10.44 o                         
  -7 -10   8          9.39         11.43        13.37 o                         
  -6 -10   8         84.77         85.61        33.58 o                         
  -5 -10   8         40.27         37.84        19.80 o                         
  -4 -10   8         10.95         11.50        10.58 o                         
  -3 -10   8        138.78        102.86        28.21 o                         
  -2 -10   8         19.61         26.28        17.32 o                         
  -1 -10   8        137.41        124.10        30.07 o                         
   0 -10   8        442.98        360.91        51.42 o                         
   1 -10   8        217.26        232.73        25.05 o                         
   2 -10   8          2.67          0.00         5.74 o                         
   3 -10   8         47.32         50.30        12.64 o                         
   4 -10   8        178.34        139.68        17.84 o                         
   5 -10   8         28.38         17.00         5.38 o                         
   6 -10   8        316.99        313.83        27.83 o                         
   7 -10   8        261.38        249.24        26.19 o                         
   8 -10   8          5.59         12.32         6.28 o                         
   9 -10   8         35.34         31.21        12.69 o                         
  10 -10   8         20.80         20.09        13.40 o                         
  11 -10   8         25.53         51.85        32.32 o                         
  -8  -9   8         37.35         52.59        27.01 o                         
  -7  -9   8         22.92         24.62        17.98 o                         
  -6  -9   8          6.09         10.21        12.70 o                         
  -5  -9   8          5.39          8.69         5.72 o                         
  -4  -9   8        511.35        441.65        61.79 o                         
  -3  -9   8         57.15         51.32        19.80 o                         
  -2  -9   8        165.31        192.28        37.93 o                         
  -1  -9   8          2.02          0.00         7.94 o                         
   0  -9   8          0.71          4.52         1.50 o                         
   1  -9   8        341.30        300.02        27.65 o                         
   2  -9   8         40.98         37.05         9.64 o                         
   3  -9   8        181.06        225.10        21.54 o                         
   4  -9   8        139.41        143.90        17.51 o                         
   5  -9   8         16.68         11.43         5.63 o                         
   6  -9   8          3.12          3.28         3.30 o                         
   7  -9   8        112.53         89.16        18.29 o                         
   8  -9   8          7.69          7.07         6.35 o                         
   9  -9   8        125.97        137.85        31.34 o                         
  10  -9   8        148.10        143.74        29.99 o                         
  11  -9   8         88.16         70.12        23.29 o                         
  -9  -8   8          3.53          3.73        10.21 o                         
  -8  -8   8          4.17          7.57         6.22 o                         
  -7  -8   8          5.37          0.00         9.65 o                         
  -6  -8   8         63.63         61.80        23.49 o                         
  -5  -8   8        705.55        694.78        75.42 o                         
  -4  -8   8         47.06         40.76        18.19 o                         
  -3  -8   8        220.47        206.09        37.70 o                         
  -2  -8   8        230.63        241.24        39.38 o                         
  -1  -8   8        268.62        214.58        36.28 o                         
   0  -8   8        430.27        477.10        54.38 o                         
   1  -8   8        519.21        564.62        36.50 o                         
   2  -8   8        734.23        636.53        38.59 o                         
   3  -8   8        158.53        166.55        18.18 o                         
   4  -8   8         99.49         86.62        12.80 o                         
   5  -8   8         24.81         21.26         7.43 o                         
   6  -8   8        528.39        542.18        34.70 o                         
   7  -8   8        494.30        490.20        40.71 o                         
   8  -8   8        257.91        263.28        53.28 o                         
   9  -8   8         59.82         54.74        23.29 o                         
  10  -8   8         30.37         29.99        22.52 o                         
  11  -8   8         22.06         22.18        17.62 o                         
 -10  -7   8          6.77          0.00         6.17 o                         
  -9  -7   8          0.40          0.00         5.61 o                         
  -8  -7   8         44.49         57.82        23.72 o                         
  -7  -7   8        208.24        227.64        45.55 o                         
  -6  -7   8        169.78        139.38        34.39 o                         
  -5  -7   8        229.92        187.08        36.75 o                         
  -4  -7   8         33.36         21.61        14.54 o                         
  -3  -7   8         12.09         20.21        11.83 o                         
  -2  -7   8         73.36         62.98        19.27 o                         
  -1  -7   8        316.31        255.49        37.82 o                         
   0  -7   8        378.48        358.49        33.68 o                         
   1  -7   8        319.19        410.62        24.88 o                         
   2  -7   8        153.74        223.28        16.60 o                         
   3  -7   8         27.24         21.75         6.19 o                         
   4  -7   8        138.10        165.16        16.96 o                         
   5  -7   8       1134.34       1048.93        71.26 o                         
   6  -7   8        421.88        447.51        35.11 o                         
   7  -7   8         37.20         59.77        24.80 o                         
   8  -7   8         75.84         76.98        29.57 o                         
   9  -7   8         29.16         37.04        22.58 o                         
  10  -7   8         80.43         59.94        31.69 o                         
  11  -7   8        112.02        111.60        39.09 o                         
 -10  -6   8         23.62         37.46        20.17 o                         
  -9  -6   8         81.19        106.21        34.34 o                         
  -8  -6   8         45.77         36.95        17.87 o                         
  -7  -6   8          0.26          3.21         4.85 o                         
  -6  -6   8         41.77         36.85        17.22 o                         
  -5  -6   8          1.02         21.28        16.46 o                         
  -4  -6   8        579.38        408.14        49.85 o                         
  -3  -6   8       1070.81        879.75        70.66 o                         
  -2  -6   8        377.82        345.34        44.12 o                         
  -1  -6   8         25.54         28.38        12.05 o                         
   0  -6   8        140.07        176.06        24.25 o                         
   1  -6   8        239.63        253.52        18.74 o                         
   2  -6   8        906.32        974.69        38.07 o                         
   3  -6   8       1964.04       2210.95        68.23 o                         
   4  -6   8        617.02        650.57        37.91 o                         
   5  -6   8         23.77         26.10         9.35 o                         
   6  -6   8          5.99         16.57        12.38 o                         
   7  -6   8         23.45         24.03        13.59 o                         
   8  -6   8         54.31         44.55        23.75 o                         
   9  -6   8        244.36        229.34        51.49 o                         
  10  -6   8          2.43         11.03        17.07 o                         
  11  -6   8          1.49          0.00         7.62 o                         
  12  -6   8          0.32          1.64        27.10 o                         
 -11  -5   8         21.91         30.77        16.81 o                         
 -10  -5   8         32.85         21.81        12.21 o                         
  -9  -5   8          0.86          0.00         7.65 o                         
  -8  -5   8         31.18         24.56        15.12 o                         
  -7  -5   8        224.26        181.82        37.03 o                         
  -6  -5   8         13.10         14.53        13.15 o                         
  -5  -5   8        481.14        455.94        53.27 o                         
  -4  -5   8         39.69         51.85        19.66 o                         
  -3  -5   8          0.48          0.00         9.04 o                         
  -2  -5   8         55.31         61.17        17.59 o                         
  -1  -5   8          2.03          3.88        11.84 o                         
   0  -5   8       3392.15       3652.32       108.17 o                         
   1  -5   8       2802.45       2854.62        67.49 o                         
   2  -5   8       1098.09       1093.14        44.58 o                         
   3  -5   8         51.26         57.47        10.42 o                         
   4  -5   8        305.12        305.01        25.11 o                         
   5  -5   8         60.91         38.06        14.57 o                         
   6  -5   8       1253.11       1046.54        87.67 o                         
   7  -5   8       1223.36       1067.30        98.95 o                         
   8  -5   8        249.46        213.27        32.55 o                         
   9  -5   8         77.83         63.70        17.49 o                         
  10  -5   8          3.08          0.00        16.82 o                         
  11  -5   8         18.53          8.01        13.70 o                         
  12  -5   8         56.04         40.22        16.84 o                         
 -11  -4   8          6.78         13.73        13.53 o                         
 -10  -4   8         26.16         21.48        17.27 o                         
  -9  -4   8         77.11         66.55        24.04 o                         
  -8  -4   8        679.31        708.14        74.29 o                         
  -7  -4   8        313.03        385.49        51.55 o                         
  -6  -4   8        383.66        405.52        49.89 o                         
  -5  -4   8         18.56         15.15         9.22 o                         
  -4  -4   8         83.43         59.89        15.49 o                         
  -3  -4   8       1169.81       1021.01        71.98 o                         
  -2  -4   8       2479.23       2390.38       110.27 o                         
  -1  -4   8       4276.38       4174.61       206.46 o                         
   0  -4   8        622.95        573.31        28.03 o                         
   1  -4   8          2.58          4.37         4.94 o                         
   2  -4   8         11.58         15.70         5.63 o                         
   3  -4   8        589.99        583.60        34.22 o                         
   4  -4   8        405.97        384.96        45.00 o                         
   5  -4   8        840.95        782.23        69.95 o                         
   6  -4   8        165.20        152.47        21.56 o                         
   7  -4   8          0.31          1.52        12.61 o                         
   8  -4   8          3.36          0.00         3.15 o                         
   9  -4   8          6.54         12.14        10.96 o                         
  10  -4   8          8.01         23.34        12.23 o                         
  11  -4   8         54.64         39.81        14.79 o                         
 -11  -3   8         53.83        101.82        33.35 o                         
 -10  -3   8        194.59        302.10        53.74 o                         
  -9  -3   8         93.92        105.26        30.62 o                         
  -8  -3   8         29.94         38.71        17.86 o                         
  -7  -3   8         60.63         31.37        14.13 o                         
  -6  -3   8          2.90          8.63        10.60 o                         
  -5  -3   8        921.55        768.68        63.97 o                         
  -4  -3   8       2789.26       2250.52       105.60 o                         
  -3  -3   8        594.17        543.61        51.45 o                         
  -2  -3   8        606.03        755.98        61.77 o                         
  -1  -3   8         32.98         14.89         9.76 o                         
   0  -3   8        307.40        261.80        26.01 o                         
   1  -3   8       1684.04       1803.20        65.03 o                         
   2  -3   8       3821.64       4110.97        76.05 o                         
   3  -3   8        117.03         94.46        16.07 o                         
   4  -3   8         37.26         27.82        12.64 o                         
   5  -3   8        105.99        106.47        15.63 o                         
   6  -3   8          0.89          0.00         8.74 o                         
   7  -3   8        711.14        765.88       107.09 o                         
   8  -3   8        102.05        112.40        23.28 o                         
   9  -3   8        236.12        275.09        41.43 o                         
  10  -3   8         33.60         29.61        16.82 o                         
  11  -3   8          1.06          0.00        10.47 o                         
 -12  -2   8         67.85         46.05        16.98 o                         
 -11  -2   8         93.34        109.40        34.15 o                         
 -10  -2   8          3.43          2.43         7.26 o                         
  -9  -2   8        156.48        124.44        31.44 o                         
  -8  -2   8          2.07         11.82        10.46 o                         
  -7  -2   8        212.37        197.17        34.56 o                         
  -6  -2   8       1521.59        585.02       375.03 o                         
  -5  -2   8       1151.54       1004.49        71.47 o                         
  -4  -2   8          0.21          4.94         7.77 o                         
  -3  -2   8        687.77        658.97        57.59 o                         
  -2  -2   8         23.58         62.13        17.86 o                         
  -1  -2   8        859.60        893.96        45.61 o                         
   0  -2   8       2511.87       2432.72       112.26 o                         
   1  -2   8        438.26        427.48        29.98 o                         
   2  -2   8         42.01         27.48         5.71 o                         
   3  -2   8         22.41         31.15        12.96 o                         
   4  -2   8          0.60          4.16         5.59 o                         
   5  -2   8        781.99        895.41       223.84 o                         
   6  -2   8       1132.66       1141.68       190.84 o                         
   7  -2   8        203.10        248.21        48.96 o                         
   8  -2   8        725.23        657.54        90.54 o                         
   9  -2   8         13.34         16.59        15.85 o                         
  10  -2   8         19.36         22.48        15.85 o                         
  11  -2   8         50.05         30.71        16.95 o                         
 -12  -1   8          0.14          2.41         6.49 o                         
 -11  -1   8         12.42         36.42        20.64 o                         
 -10  -1   8        189.10        252.84        46.19 o                         
  -9  -1   8        610.89        615.87        67.87 o                         
  -8  -1   8        768.62        774.75        72.25 o                         
  -7  -1   8        236.89        136.07        74.74 o                         
  -6  -1   8          1.28          4.13         8.32 o                         
  -5  -1   8         19.26         15.13         9.30 o                         
  -4  -1   8        200.03        197.24        32.39 o                         
  -3  -1   8        690.60        812.98        63.34 o                         
  -2  -1   8       3006.07       2774.62        80.79 o                         
  -1  -1   8        672.06        227.98       247.15 o                         
   0  -1   8          6.69         15.98         4.96 o                         
   1  -1   8         13.84          6.90         2.75 o                         
   2  -1   8         62.95         85.31        21.09 o                         
   3  -1   8        356.95        319.88        49.20 o                         
   4  -1   8       1732.14       1668.74       530.33 o                         
   5  -1   8        590.27        719.36       178.23 o                         
   6  -1   8        139.65        174.82        66.58 o                         
   7  -1   8        216.58        240.37        36.19 o                         
   8  -1   8         99.98        110.18        27.49 o                         
   9  -1   8        198.30        178.28        35.78 o                         
  10  -1   8        171.74        156.46        34.49 o                         
  11  -1   8          9.96         19.16        15.64 o                         
 -12   0   8         14.72          3.18         4.77 o                         
 -11   0   8        164.58        213.01        32.87 o                         
 -10   0   8        371.01        421.38        58.68 o                         
  -9   0   8          4.73         17.85        11.72 o                         
  -8   0   8          3.52          3.15         7.55 o                         
  -7   0   8         66.46         72.09        20.81 o                         
  -6   0   8        261.17        262.29        39.17 o                         
  -5   0   8       2132.77       2452.38       116.96 o                         
  -4   0   8        897.70        877.51        67.43 o                         
  -3   0   8         12.36         19.64        10.77 o                         
  -2   0   8         47.80         42.83         9.20 o                         
  -1   0   8         70.18         94.47        20.44 o                         
   0   0   8        413.06        324.53        20.17 o                         
   1   0   8       3281.92       3148.32       126.90 o                         
   2   0   8       1567.12       1937.40       289.42 o                         
   3   0   8        290.30        445.91        84.42 o                         
   4   0   8         49.18         52.31        18.68 o                         
   5   0   8         26.06         30.44        16.26 o                         
   6   0   8          3.59          2.23         4.52 o                         
   7   0   8        289.42        276.61        54.10 o                         
   8   0   8        398.59        400.76        67.00 o                         
   9   0   8         50.72         86.05        33.27 o                         
  10   0   8          0.34          8.11        14.33 o                         
 -12   1   8         11.90         15.42        15.74 o                         
 -11   1   8          0.30          2.31        14.99 o                         
 -10   1   8         29.38         42.51        14.22 o                         
  -9   1   8          2.92          2.30         5.78 o                         
  -8   1   8          5.52          8.78         3.94 o                         
  -7   1   8        242.53        203.94        76.88 o                         
  -6   1   8        494.59        504.49        54.84 o                         
  -5   1   8         11.90         18.12        11.52 o                         
  -4   1   8        245.21        277.30        25.16 o                         
  -3   1   8         98.94         74.33        10.01 o                         
  -2   1   8        386.36        313.13        37.69 o                         
  -1   1   8       4207.88       4837.90       151.40 o                         
   0   1   8       1848.63       1929.39        99.96 o                         
   1   1   8        412.25        419.20        47.36 o                         
   2   1   8         27.48         52.91        15.64 o                         
   3   1   8          3.14          2.66         5.35 o                         
   4   1   8        709.09        698.69        69.99 o                         
   5   1   8       1745.36       1704.74       120.26 o                         
   6   1   8        778.07        831.48        89.68 o                         
   7   1   8        222.51        218.68        48.74 o                         
   8   1   8         12.95         20.02        16.85 o                         
   9   1   8          1.25          0.00         7.36 o                         
  10   1   8         73.48         80.74        35.18 o                         
 -12   2   8          2.49          0.20         3.97 o                         
 -11   2   8          8.00         19.20        11.80 o                         
 -10   2   8         69.73         90.37        17.74 o                         
  -9   2   8        128.67        179.74        23.00 o                         
  -8   2   8          3.20         16.26        14.36 o                         
  -7   2   8          2.03          0.79         1.49 o                         
  -6   2   8         73.31         72.02        11.55 o                         
  -5   2   8        694.17        788.04        91.33 o                         
  -4   2   8        478.78        452.96        36.96 o                         
  -3   2   8        865.87       1005.57        67.57 o                         
  -2   2   8         41.13         54.00        16.71 o                         
  -1   2   8          6.59         17.06         9.63 o                         
   0   2   8          5.61          7.68         4.31 o                         
   1   2   8        357.84        386.57        44.90 o                         
   2   2   8        410.59        442.24        48.84 o                         
   3   2   8        633.62        386.29       225.02 o                         
   4   2   8        212.85        228.52        42.91 o                         
   5   2   8          1.75          5.02         8.79 o                         
   6   2   8        130.00        111.89        34.10 o                         
   7   2   8          1.12         12.96        14.34 o                         
   8   2   8         13.49         25.48        19.21 o                         
   9   2   8         51.33         61.21        20.66 o                         
 -12   3   8        165.15        157.77        37.68 o                         
 -11   3   8        203.18        212.35        32.07 o                         
 -10   3   8         26.90         38.31        11.44 o                         
  -9   3   8         34.73         39.74        11.05 o                         
  -8   3   8         94.01        121.41        18.05 o                         
  -7   3   8         35.40         37.80         9.74 o                         
  -6   3   8       1101.07       1270.91        58.04 o                         
  -5   3   8       1371.95       1286.55        52.04 o                         
  -4   3   8         32.44         32.59        11.78 o                         
  -3   3   8          1.79          3.77         3.06 o                         
  -2   3   8        230.04        152.44        20.34 o                         
  -1   3   8        139.41        145.35        25.67 o                         
   0   3   8       1004.28        839.01        67.81 o                         
   1   3   8        409.85        407.99        29.81 o                         
   2   3   8         10.91          6.45         5.06 o                         
   3   3   8        218.35        203.39        39.62 o                         
   4   3   8        203.14        219.84        41.95 o                         
   5   3   8         13.14         27.35        19.83 o                         
   6   3   8        128.24        134.31        38.13 o                         
   7   3   8        177.60        241.06        38.70 o                         
   8   3   8          1.83         17.12        11.20 o                         
   9   3   8         12.25         15.28        10.21 o                         
 -12   4   8          1.11          0.00         5.45 o                         
 -11   4   8         27.40         26.95         9.09 o                         
 -10   4   8          1.12          0.00         3.96 o                         
  -9   4   8        254.76        270.87        34.41 o                         
  -8   4   8        138.89        162.96        19.52 o                         
  -7   4   8        245.57        203.72        31.69 o                         
  -6   4   8          1.57          1.11         3.66 o                         
  -5   4   8        123.28        116.88        14.37 o                         
  -4   4   8        307.17        285.74        26.68 o                         
  -3   4   8        486.53        563.71        31.87 o                         
  -2   4   8        474.68        417.13        27.25 o                         
  -1   4   8        280.35        279.79        26.63 o                         
   0   4   8         13.02         10.54         4.94 o                         
   1   4   8         30.22          7.63        11.78 o                         
   2   4   8          9.01          3.46         3.03 o                         
   3   4   8        144.96        176.65        27.19 o                         
   4   4   8        585.90        703.38        57.26 o                         
   5   4   8        192.43        230.36        36.31 o                         
   6   4   8        116.02        136.01        28.85 o                         
   7   4   8          3.30         11.53        14.73 o                         
   8   4   8          2.64          2.41         5.08 o                         
 -12   5   8          0.55          1.69         6.15 o                         
 -11   5   8         86.12        119.30        23.12 o                         
 -10   5   8        203.30        266.34        34.71 o                         
  -9   5   8        464.98        460.87        57.36 o                         
  -8   5   8          2.75          0.00         7.54 o                         
  -7   5   8         42.96         36.95        10.54 o                         
  -6   5   8         19.28         29.78         7.00 o                         
  -5   5   8        139.29        133.98        15.64 o                         
  -4   5   8        600.58        595.92        32.05 o                         
  -3   5   8        373.18        342.97        35.70 o                         
  -2   5   8         70.07         69.26        11.30 o                         
  -1   5   8         20.69         23.91         7.23 o                         
   0   5   8         21.52         15.14        10.33 o                         
   1   5   8         49.89         51.61         9.46 o                         
   2   5   8        473.42        475.86        44.93 o                         
   3   5   8        151.56        151.49        26.57 o                         
   4   5   8         12.54         13.45        10.31 o                         
   5   5   8          3.40          5.42         6.13 o                         
   6   5   8         34.22         38.82        14.70 o                         
   7   5   8         63.47         76.60        22.00 o                         
 -12   6   8         25.86         10.05         3.01 o                         
 -11   6   8          0.41          0.00         8.30 o                         
 -10   6   8         27.73          8.80         9.27 o                         
  -9   6   8         41.57         37.51        13.67 o                         
  -8   6   8         89.02         97.26        26.58 o                         
  -7   6   8        298.55        231.80        54.40 o                         
  -6   6   8          2.96          0.00         3.43 o                         
  -5   6   8         71.08         62.31         8.70 o                         
  -4   6   8         74.93         75.26         9.55 o                         
  -3   6   8         21.61         22.98         5.30 o                         
  -2   6   8         22.26         27.13         5.69 o                         
  -1   6   8        433.01        388.23        51.17 o                         
   0   6   8        458.37        427.42        47.11 o                         
   1   6   8         37.50         34.70        13.28 o                         
   2   6   8         92.26         87.93        19.96 o                         
   3   6   8        110.97         96.26        21.30 o                         
   4   6   8          2.35          0.60         5.77 o                         
   5   6   8        118.32        156.57        29.64 o                         
   6   6   8        208.31        175.03        48.05 o                         
   7   6   8         11.32          5.79         5.13 o                         
 -11   7   8         25.46         25.51         3.38 o                         
 -10   7   8         30.12         15.93         7.77 o                         
  -9   7   8         89.34         89.54        25.40 o                         
  -8   7   8         17.67         10.16         6.39 o                         
  -7   7   8         49.62         42.53         9.00 o                         
  -6   7   8         36.61         37.94         9.91 o                         
  -5   7   8         18.76         16.95         2.83 o                         
  -4   7   8        222.31        203.29        22.99 o                         
  -3   7   8        225.99        239.07        27.79 o                         
  -2   7   8        182.54        203.80        25.44 o                         
  -1   7   8         65.69         69.20        11.75 o                         
   0   7   8          2.98          2.71         3.02 o                         
   1   7   8          6.59          2.48         7.35 o                         
   2   7   8         96.53         73.07        18.21 o                         
   3   7   8        144.10        121.25        39.67 o                         
   4   7   8        144.27        142.32        27.75 o                         
   5   7   8          3.32          0.81         1.05 o                         
   6   7   8          0.00          0.00         7.70 o                         
 -11   8   8         63.41         75.97        28.27 o                         
 -10   8   8         30.16         48.30        23.65 o                         
  -9   8   8          0.17         15.99        15.52 o                         
  -8   8   8          1.50          2.79         1.30 o                         
  -7   8   8        337.44        210.12        32.93 o                         
  -6   8   8        113.55        108.42        24.01 o                         
  -5   8   8        436.44        382.66        41.83 o                         
  -4   8   8        166.55        169.01        26.40 o                         
  -3   8   8          3.97          2.67         7.53 o                         
  -2   8   8          3.98          5.41         4.87 o                         
  -1   8   8          6.87          6.27         4.04 o                         
   0   8   8        234.42        216.31        42.10 o                         
   1   8   8        269.94        249.12        47.75 o                         
   2   8   8        188.92        203.20        45.54 o                         
   3   8   8          0.60          0.00         3.60 o                         
   4   8   8         32.91         13.93         9.55 o                         
 -10   9   8          0.55          1.92         2.27 o                         
  -9   9   8          8.46         10.83        10.14 o                         
  -8   9   8        127.43         93.41        21.47 o                         
  -7   9   8         66.85         51.42        12.01 o                         
  -6   9   8        250.90        208.19        30.91 o                         
  -5   9   8          0.05          0.00         2.30 o                         
  -4   9   8          0.99          6.40         6.02 o                         
  -3   9   8         63.89         68.10        16.59 o                         
  -2   9   8         93.72        109.16        20.02 o                         
  -1   9   8        243.55        213.32        43.52 o                         
   0   9   8         23.19         21.41         5.28 o                         
   1   9   8          0.10          0.00        10.45 o                         
   2   9   8         28.76         26.14         7.50 o                         
   3   9   8         38.44         15.23         6.43 o                         
  -9  10   8         37.02         29.33        12.40 o                         
  -8  10   8         38.50         37.20        10.96 o                         
  -7  10   8          6.02          6.26         4.53 o                         
  -6  10   8         12.80         11.41         7.60 o                         
  -5  10   8         34.20         37.06        13.01 o                         
  -4  10   8         79.43        107.73        21.79 o                         
  -3  10   8         85.29         89.29        19.21 o                         
  -2  10   8        104.48        167.00        40.61 o                         
  -1  10   8         15.55         18.41        13.13 o                         
   0  10   8         16.84         31.84        19.19 o                         
   1  10   8          5.88          9.31        10.37 o                         
  -7  11   8         47.49         36.05        20.79 o                         
  -6  11   8        134.93        114.75        68.31 o                         
  -5  11   8         74.83         71.23        18.94 o                         
  -4  11   8          2.33          1.38         3.89 o                         
  -3  11   8         13.11         14.08        13.87 o                         
  -2  11   8          1.79         13.57        14.28 o                         
  -1  11   8         25.44         31.93        21.99 o                         
  -1 -14   9         67.70         66.85        28.72 o                         
   0 -14   9         38.34         44.94        25.47 o                         
   1 -14   9         11.05          5.17        12.04 o                         
   2 -14   9         17.67         34.75        20.92 o                         
   3 -14   9         49.52         69.34        32.65 o                         
   4 -14   9         77.74         69.58        32.30 o                         
   5 -14   9         88.54         79.30        33.26 o                         
   6 -14   9         89.54        119.82        31.32 o                         
  -3 -13   9         95.74         93.33        34.65 o                         
  -2 -13   9          1.83          0.00         7.90 o                         
  -1 -13   9         10.84          0.00         5.49 o                         
   0 -13   9          1.82          0.00        10.31 o                         
   1 -13   9         27.31         30.03        16.96 o                         
   2 -13   9        190.40        222.37        53.04 o                         
   3 -13   9        213.98        244.07        56.18 o                         
   4 -13   9         99.66        133.56        43.52 o                         
   5 -13   9         15.10          8.24        17.59 o                         
   6 -13   9          5.09         23.03        15.22 o                         
   7 -13   9         57.30         75.84        20.51 o                         
   8 -13   9        129.00        159.35        36.08 o                         
  -5 -12   9         70.25         98.85        36.38 o                         
  -4 -12   9          8.10         20.72        15.04 o                         
  -3 -12   9         15.19         11.77        14.93 o                         
  -2 -12   9         61.54         43.62        22.71 o                         
  -1 -12   9         31.86         27.66        17.60 o                         
   0 -12   9        266.22        270.44        30.50 o                         
   1 -12   9        219.12        250.27        28.74 o                         
   2 -12   9         18.90         20.25         9.18 o                         
   3 -12   9         44.72         38.44        23.34 o                         
   4 -12   9          3.86          9.67        17.62 o                         
   5 -12   9         61.32         57.43        19.09 o                         
   6 -12   9        194.48        214.33        30.43 o                         
   7 -12   9        202.90        197.98        30.32 o                         
   8 -12   9         95.68        106.53        28.94 o                         
   9 -12   9          1.51          3.08         7.21 o                         
  -6 -11   9          0.32          2.47         7.70 o                         
  -5 -11   9          0.11          0.00         2.17 o                         
  -4 -11   9         23.98         31.25        18.84 o                         
  -3 -11   9        141.74        142.33        38.34 o                         
  -2 -11   9        131.86        108.11        30.53 o                         
  -1 -11   9        284.11        261.75        48.62 o                         
   0 -11   9         13.24         10.14         6.21 o                         
   1 -11   9         20.34         20.93         7.78 o                         
   2 -11   9         20.82         26.78         8.34 o                         
   3 -11   9        259.86        249.16        35.30 o                         
   4 -11   9        484.68        485.37        40.89 o                         
   5 -11   9        377.26        312.02        28.72 o                         
   6 -11   9         37.93         43.08        10.31 o                         
   7 -11   9         12.00         15.36        10.76 o                         
   8 -11   9         25.98         30.28        16.82 o                         
   9 -11   9         82.28        102.90        29.15 o                         
  10 -11   9         72.53         83.89        28.79 o                         
  -7 -10   9          1.15          7.18        12.11 o                         
  -6 -10   9         37.28         55.30        24.01 o                         
  -5 -10   9        121.96        101.37        32.78 o                         
  -4 -10   9          3.36         11.46        14.21 o                         
  -3 -10   9        105.64         94.13        29.44 o                         
  -2 -10   9          0.53          0.00         9.57 o                         
  -1 -10   9          0.22         10.28        11.33 o                         
   0 -10   9        115.55        131.07        23.34 o                         
   1 -10   9        145.96        151.11        21.21 o                         
   2 -10   9        122.75        105.10        17.13 o                         
   3 -10   9        192.35        212.57        32.06 o                         
   4 -10   9        101.55        107.18        16.09 o                         
   5 -10   9        136.89        128.17        17.80 o                         
   6 -10   9          1.80          7.87         5.85 o                         
   7 -10   9        205.74        184.64        23.18 o                         
   8 -10   9        207.73        181.97        28.06 o                         
   9 -10   9         81.46         73.61        18.11 o                         
  10 -10   9          0.78          9.87        11.03 o                         
  -8  -9   9         11.25          8.73        11.89 o                         
  -7  -9   9        164.71        161.99        43.18 o                         
  -6  -9   9        154.49        135.76        37.65 o                         
  -5  -9   9          3.89         25.41        16.03 o                         
  -4  -9   9         86.34         91.51        28.93 o                         
  -3  -9   9         58.54         50.08        20.08 o                         
  -2  -9   9         80.86         71.40        22.77 o
[truncated: 209,710 more chars]
